# Supplementary material for: A large-scale proteomic analysis of human embryonic stem cells
Source: BMC Genomics. 2007 Dec 27;8:478. doi: 10.1186/1471-2164-8-478 (PMC2211323; doi:10.1186/1471-2164-8-478)
Supplement: Additional file 1 — Proteins detected by PowerBlot and Kinexus analysis. [file 1471-2164-8-478-S1.xls]

## Sheet: Expressed_PowerBlot
Blot	Lane	Antibody#	Protein	Expected	Obs	Rpt 1	Rpt 2	Ave	Dilution	Background	Locus link	Swiss Prot
B	7	F46820	14-3-3 epsilon-27KD	29	26.5384	1007.04	1066.59	1036.81	1:1000	The family of 14-3-3 proteins has been implicated in numerous cellular processes such as neurotransmission, phospholipase activity, and calcium signaling. The 14-3-3e protein (29kDa) associates with several proteins involved in cell proliferation, such as Raf-1, Bcr-Abl, middle T antigen, and CDC25 phosphatase. It appears that 14-3-3 proteins enhance the kinase activity of the Raf proto-oncogene …	7531	P42655
			14-3-3 epsilon-33KD	29	33.2798	526.827	652.154	589.49
B	34	556596	14-3-3-27KD	30	27.2071	4148.24	3483.66	3815.95			55948	Q9S928
C	31	F97320	4F2 hc/CD98HC-75KD	80	75.1637	549.835	546.741	548.288	1:250	4F2 antigen (CD98) was identified as a heterodimer consisting of an 80 kDa type II glycosylated integral membrane protein 4F2 heavy chain (4F2 hc) linked by disulfide bonds to a hydrophobic, non-glycosylated, 37 kDa protein 4F2 light chain (4F2 lc). The 4F2 hc colocalizes with cadherins at cell adhesion sites and is required for the intracellular targeting of 4F2 heterodimers. 4F2 hc also associa…	6520	P08195
B	29	B92320	53BP2	137	163.295	648.571	1488.28	1068.42	1:250	Apoptosis occurs under a variety of conditions ranging from development to chemotherapy-induced cell death. Bcl2 and p53 are involved in apoptosis in an antagonistic fashion such that overexpressed Bcl2 inhibits p53-induced apoptosis. 53BP2 (Bcl2-binding protein; Bbp) was identified by its ability to bind Bcl2 and p53 in a yeast two-hybrid screen. In its C-terminal region, 53BP2 has four ankyrin …	7159	Q13625
B	31	F58420	5-Lipoxygenase	79	79.015	587.077	678.546	632.811	1:250	5-Lipoxygenase (5-LO) is the initial enzyme that converts arachidonic acid to leukotrienes, which are important inflammatory and vasoconstrictive metabolites. It is activated in response to a number of stimuli, such as differentiation and allergen challenges. The 5-LO gene, abundantly expressed in placenta, lung, and leukocytes, encodes a protein of 674 amino acids with an apparent molecular weig…	240	P09917
D	16	P42820	80K-H	90	97.5598	3662.61	2578.57	3120.59	1:2500	The fibroblast growth factors (FGFs) are important regulators of growth, differentiation, and embryogenesis. FGFs activate receptor tyrosine kinasesby binding and inducing their dimerization and subsequent autophosphorylation. The resulting signal transduction pathways are mediated primarily by tyrosine phosphorylation of various substrates. 80K-H (p90) is a protein substrate phosphorylated in ce…	5589	P14314
B	23	A63920	ABP-280	280	280	1084.13	1128.93	1106.53	1:250	ABP-280, also known as non-muscle Filamin, is a homodimeric actin-binding protein often found with membrane glycoproteins where it plays a role in cell motility. The human ABP-280 gene, mapped at the chromosomal region Xq28, consists of 47 exons extending approximately 26kb. The protein has an actin-binding domain at its NH2-terminal region, a central rod-like domain, and a C-terminal domain resp…	2316	P21333
A	24	A80820	ABR	100	108.327	627.279	348.991	488.135	1:1000	The biological activity of Ras and other proteins of the GTPase superfamily is mediated by the conversion of their active GTP-bound form into the inactive GDP-bound form. This is controlled by several Ras GTPase-activating proteins (GAPs). Mutations in Ras or its corresponding GAPs have been observed in human malignancies. For example, the product of the BCR (breakpoint cluster region) gene is ac…	29	Q12979
D	5	A27320	Acetylcholinesterase	68	70.1132	4317.6	4962.28	4639.94	1:2500	Acetylcholinesterase (AChE) is a type B carboxylesterase that rapidly hydrolyzes acetylcholine in neuromuscular junctions and brain cholinergic synapses. In vertebrate muscle, AChE exists in two broad structural classes (globular and asymmetric) that are encoded by a single gene. AChE is assembled into multimeric catalytic subunits consisting of dimers and tetramers. The asymmetric form is anchor…	43	P22303
B	29	A43920	Adaptin alpha	112	104.662	2309.14	1850.22	2079.68	1:1000	Sorting of integral membrane proteins at various stages of the endocytic and secretory pathways is mediated by vesicular trafficking between a variety of organelles. Two sorting signals are tyrosine-based and dileucine-based signals that interact with heterotetrameric adaptor protein complexes (AP-1, AP-2, AP-3, and AP-4), which are associated with the vesicle coats. These coatomers contain two l…	11771	P17426
C	5	A35620	Adaptin beta	106	100.913	2032.46	1225.14	1628.8	1:5000	Sorting of integral membrane proteins at various stages of the endocytic and secretory pathways is mediated by vesicular trafficking between a variety of organelles. Two sorting signals are tyrosine-based and dileucine-based signals that interact with heterotetrameric adaptor protein complexes (AP-1, AP-2, AP-3, and AP-4), which are associated with the vesicle coats. These coatomers contain two l…	163	P21851
C	13	A36120	Adaptin gamma	104	96.1184	1908.56	1996.52	1952.54	1:5000	Sorting of integral membrane proteins at various stages of the endocytic and secretory pathways is mediated by vesicular trafficking between a variety of organelles. Two sorting signals are tyrosine-based and dileucine-based signals that interact with heterotetrameric adaptor protein complexes (AP-1, AP-2, AP-3, and AP-4), which are associated with the vesicle coats. These coatomers contain two l…	11765	O43747
A	2	A60520	AF6	182	175.476	4796.31	5371.24	5083.78	1:500	AF6 (ALL-1 Fusion partner in chromosome 6) was discovered as the fusion partner of ALL-1. These genes undergo translocation and fusion in acute myeloid leukemias. AF6, or p180, was also identified as a Ras-interacting protein isolated from bovine brain. AF6 binds to the GTP-Ras but not to the inactive GDP, or ineffective forms of Ras. The interaction between AF6 and Ras may regulate the Ras signa…	4301	P55196
C	12	A79920	AIB-1	160	169.295	999.12	557.4	778.26	1:250	Signal transduction via nuclear hormone receptors is important for cell growth and differentiation, development, and homeostasis. Nuclear hormone receptors are ligand-activated transcription factors that modulate target gene expression. These ligand/receptor complexes also interact with transcriptional coactivators which enhance ligand-dependent transcription. Various classes of coactivators have…	8202	Q9Y6Q9
C	28	A78720	AIM-1	41	39.8661	260.783	256.767	258.775	1:250	The mitotic phase of the cell cycle is a complex process that ensures the fidelity of chromosome segregation. During the final stage of mitosis (telophase), segregated chromosomes become less condense and nuclear membranes surround the two sets of daughter chromosomes. Simultaneously, the separation and segregation of the cytoplasm (cytokinesis) ensures complete division and formation of two iden…	114592	O55099
B	30	A12520	AIP1	105	100.149	693.641	857.854	775.747	1:250	Apoptosis is a selective process of genetically programmed cell death which occurs during normal cell differentiation and development of multicellular organisms. In vertebrates, T cell and neuronal development are probably the best characterized systems for the study of apoptosis. ALG-2 and ALG-3 (apoptosis-linked genes 2 and 3) were identified as low molecular weight Ca2+-binding proteins essent…	18571	O88695
B	16	A99520	AKAP121/S-AKAP84-106KD	121/84	106.006	422.72	455.366	439.043	1:250	Intracellular compartmentalization is essential to the function of the cAMP-dependent Protein Kinase (PKA). Localization is maintained through the interactions of PKA regulatory subunits with specific anchoring proteins. Several proteins have been identified as PKA anchoring proteins and form a family named AKAPs (A-Kinase Anchor Proteins). Fifteen of the AKAP proteins contain a consensus binding…	64553	O88884
			AKAP121/S-AKAP84-127KD	121/84	127.42	473.49	460.226	466.858
B	5	A59820	AKAP149	149	140.369	1187.89	529.602	858.748	1:500	The targeting of protein kinases and phosphatases to cellular compartments in a timely manner may provide specificity in signal transduction events. For instance, attachment of type II cAMP–dependent Protein Kinase (PKA) to the cytoskeleton occurs through the binding of the regulatory subunit (RII) to microtubule associated-protein 2. Several proteins, such as microtubule–associated protein 2, ha…	8165	Q92667
B	10	A84320	ALDH	55	49.8668	979.489	975.052	977.271	1:250	Aldehyde dehydrogenase (ALDH) is a ubiquitous enzyme located in nearly all mammalian tissues. It catalyzes the irreversible oxidation of a range of aliphatic and aromatic aldehydes to their corresponding carboxylic acids. There are multiple isoforms of ALDH which are subdivided into three classes. Class I includes the cytosolic isoforms. Class II includes the mitochondrial isoforms. Class III inc…	216	P00352
C	7	A50620	ALG-2	22	21.0366	14086.9	10242.1	12164.5	1:2500	Apoptosis is a selective process of genetically programmed cell death which occurs during normal cell differentiation and development of multicellular organisms. In vertebrates, T cell and nervous system development are probably the best characterized systems for the study of apoptosis. ALG-2 and ALG-3 (apoptosis-linked genes 2 and 3), were identified as low molecular weight Ca2+-binding proteins…	18570	P12815
C	21	S13120	alpha-/beta-SNAP-33KD	35/36	33.0333	5212.5	5277.38	5244.94	1:5000	Eukaryotic protein trafficking involves the packaging of target molecules into membraneous vesicles that bud from a donor compartment, travel to a specific destination, fuse, and release their components into an acceptor compartment. Components of both the vesicle and the plasma membrane interact to form a fusion complex, which mediates specific docking and fusion of vesicles. This complex contai…	8775	P54920
			alpha-/beta-SNAP-37KD	35/36	37.3332	323.191	466.354	394.773
D	25	C21620	alpha-Catenin	102	113.038	605.09	654.589	629.84	1:250	The catenins (a-, b-, and g-) are cytoplasmic proteins that bind to the highly conserved cytoplasmic tail of E-Cadherin. The cadherins, transmembrane adhesion molecules, are found with catenins at adherens junctions (zonula adherens). These junctions are critical for cell-cell adhesion, signal transmission between neighboring cells, and for the anchoring of the actin cytoskeleton. a-Catenin (CAP1…	1495	P26231
A	5	S63320	alpha-Synuclein	19	20.4643	393.834	573.154	483.494	1:500	Synuclein cDNA was isolated from Torpedo californica and found to encode a 143 amino acid neuron-specific protein. In addition, a rat brain cDNA library yielded several clones that encode different proteins with homology to Torpedo Synuclein. The 140 amino acid protein is referred to as Synuclein-1. In situ hybridization shows synuclein mRNAs in discrete areas of rat brain, especially the hippoca…	29219	P37377
C	30	A64120	AMPK beta	38	36.5526	439.16	426.624	432.892	1:250	AMP activated protein kinase (AMPK) was identified as a result of its phosphorylation and inactivation of lipid metabolism enzymes. However, AMPK also phosphorylates enzymes involved in other metabolic pathways. AMPK is activated by AMPKK (AMPK Kinase)-mediated phosphorylation in response to intracellular changes in AMP levels. Although rat skeletal muscle AMPK exists as a monomer, active rat liv…	83803	P80386
B	26	A13920	Annexin I	38	37.4335	6191.36	4553.76	5372.56	1:5000	Annexin I (a.k.a. lipocortin-1 or calpactin II) is a 38kDa protein that is part of a calcium-dependent phospholipid-binding protein family. Members share a common core domain, but each has a unique N-terminal tail that imparts its functional specificity. It is believed that phosphorlyation of this region in annexin I regulates its functions. Annexin I has been implicated in regulating phospholipi…	301	P46193
A	14	A14020	Annexin II	36	38.1858	20823.9	27971.5	24397.7	1:5000	Annexin II (p36), originally discovered as a substrate for the src oncogene, is one of the most studied members of the annexin family of calcium-dependent phospholipid-binding proteins. It exists in cells as either a monomer or a heterotetramer complexed with p11, an S100-related protein. In vitro, it has been found that unphosphorylated annexin II is capable of causing aggregation of chromaffin …	302	P07355
B	28	A29920	Annexin IV	36	33.6775	1653.18	759.803	1206.49	1:2500	Annexins are a widely expressed family of Ca2+ and phospholipid-binding proteins. At least ten have been identified in mammalian tissues. They have also been identified in Drosophila, Hydra, and Dictyostelium. The annexins contain unique amino terminal domains and four or eight (in the case of Annexin VI) conserved repeats. Annexin IV is a 36 kDa member of the annexin family. It is closely relate…	307	P09525
C	10	A30120	Annexin VI	70	67.3907	2329.91	2113.86	2221.88	1:5000	Annexins are a widely expressed family of Ca2+ and phospholipid-binding proteins. At least ten have been identified in mammalian tissues. They have also been identified in Drosophila, Hydra, and Dictyostelium. Annexin VI is a 70kDa member of the annexin family. While most of the other annexin family members have a four amino acid sequence repeat, Annexin VI displays an eight residue repeat. It is…	309	J03578
B	9	A56920	Annexin VII	51	45.7835	464.12	881.75	672.935	1:1000	Annexin VII, also known as synexin, is a 50kDa protein member of the Annexin family characterized by Ca2+–dependent phospholipid binding. Annexins have a four-fold internal repeat of about 70 amino acids that contains the Ca2+–binding sites. They also have a regulatory NH2-terminal region of 30-40 amino acids. Annexin VII mRNA has been detected in many tissues and is most abundant in brain, heart…	310	P20073
C	21	A61220	Annexin XI-53KD	56	52.9479	275.89	253.166	264.528	1:15,000	Annexins are a widely expressed family of Ca2+ and phospholipid-binding proteins. At least ten have been identified in mammalian tissues. They have also been identified in Drosophila, Hydra, and Dictyostelium. The annexins contain unique amino terminal domains and four or eight (in the case of Annexin VI) conserved repeats. Annexin XI contains four annexin tetrad-repeats, and a chromo box-like do…	11744	P97384
C	33	A96220	AOX1	150	139.049	293.973	562.263	428.118	1:250	Aldehyde oxidase (AOX), xanthine oxidase, xanthine dehydrogenase, and pyridoxal oxidase are highly related enzymes in the molybdenum iron-sulfur flavoprotein family. They contain conserved domains for two Fe2+/S centers, an FAD, and the molybdenum-pterin cofactor (MoCo). The native AOX is a homodimer of 300 kDa that catalyzes the oxidation of aldehydic compounds, purines, quinoliniums, and pharma…	316	Q06278
A	37	A92120	AP50	50	51.7589	768.442	727.134	747.788	1:250	Sorting of integral membrane proteins is mediated by vesicular trafficking between a variety of organelles. Two sorting signals are tyrosine-based and dileucine-based signals that interact with heterotetrameric adaptor protein complexes (AP-1, AP-2, AP-3, and AP-4), which are associated with the vesicle coats. These coatomers contain two large adaptin proteins (g, a, d, e and b1, b2, b3, b4 respe…	1173	P20172
B	31	A92820	Apaf-1	130	137.671	821.388	789.342	805.365	1:250	The process of apoptosis requires the activation of aspartate-specific cysteine proteases in the caspase family. Group I caspases (1,4,5) cleave at (W/L)EHD tetrapeptide motifs, while group II caspases (2,3,7) cleave the DEXD tetrapeptide motif. Group III caspases (6,8,9) are activators of other caspases via cleavage of (I/V)EXD tetrapeptide sequences. Apoptotic protease-activating factor 1 (Apaf…	317	O14727
D	35	A82620	APM	120	129.944	1079.38	943.358	1011.37	1:250	Enkephalins are neuropeptides that function as natural pain killers, or opiates, within the central nervous system. Peptidases produce functional mature neuropeptides from larger precursors and degrade neuropeptides after their release into nerve endings. Enkephalin processing is mediated by two types of membrane-bound metalloenzymes known as enkephalinase and aminopeptidase M (APM). APM is a hom…	81641	P15684
C	3	A40720	ApoE	36	33.0676	858.692	1582.99	1220.84	1:1000	Apolipoprotein E (ApoE) is an important constituent of plasma lipoproteins and a ligand for several lipoprotein receptors. Receptor binding studies indicate a region of binding activity corresponding to amino acids 140-160. ApoE2 is produced mainly in the liver, but also in several peripheral tissues like brain, adrenal glands, kidney, and macrophages. Sudies suggest that ApoE plays a role in neu…	348	P02649
A	39	A11120	APP-BP1	59	61.9323	1018.14	509.675	763.908	1:1000	Amyloid precursor protein (APP) gene encodes multiple APPs ranging from 695 to 770 amino acids. These proteins are processed into b-Amyloid peptides (39-43 amino acids), which form abnormal plaques in the cerebral cortex and blood vessel walls during Alzheimer’s disease. The transmembrane form of APP is a putative cell surface receptor that possesses neurite-promoting activity, co-localizes with …	8883	Q13564
D	30	A78520	Aralar-63KD	70	63.1885	2440.31	2566.44	2503.37	1:2500	Mitochondria are the primary sites of ATP production within the cell. They contain two different membranes, the outer membrane and the inner membrane. The outer membrane contains porins which form pores in the membrane and render it highly permeable. The inner membrane is less permeable and contains a high protein-to-lipid ratio. This membrane contains a number of carrier proteins that mediate me…	8604	O75746
			Aralar-70KD	70	69.5575	2973.23	2191.97	2582.6
A	11	A63220	ARF-3	20	21.0429	10330.3	12906.3	11618.3	1:500	The ADP-ribosylation factors (ARFs) belong to the multigene family of small GTPases capable of activating cholera toxin. ARFs fall into three different classes: Class I is composed of ARF1, ARF2, and ARF3; Class II consists of ARF4 and ARF5; and Class III includes ARF6. Unique to ARFs is their lack of intrinsic GTP hydrolysis activity, a high affinity for GDP in a Mg2+-dependent manner, and phosp…	377	P16587
C	18	A37720	Arp3	50	46.5591	613.213	720.668	666.94	1:1000	Cellular morphology, adhesion, and motility occur through the reorganization of the actin cytoskeleton. This reorganization of actin filaments occurs through the interactions between actin and actin binding proteins. Actin-binding proteins regulate the polymerization and depolymerization of actin, connect actin-based structures to membranes and to other cytoskeletal elements, power the movement o…	10096	P32391
A	39	A34020	ASAP1	130	135.415	2419.32	1304.45	1861.89	1:500	The ADP-ribosylation factors (ARFs) are a family of small GTPases in the ARF superfamily that include ARFs and ARF-like (ARLs) proteins. At least six ARFs have been identified in humans: ARF1, ARF2, ARF3, ARF4, ARF5, and ARF6. ARFs are involved in intravesicular acidification and fusion of microsomal vesicles, endosome fusion, nuclear membrane assembly, and formation of clathrin-coated vesicles. …	13196	Q9QWY8
D	2	A10020	ASS	46	51.4949	673.469	1079.29	876.38	1:2500	Argininosuccinate synthetase (ASS) and argininosuccinate lyase (ASL) function in the urea cycle to catalyze the conversion of citrulline, aspartic acid, and ATP to arginine, fumarate, AMP, and PPi. ASS and ASL contribute to the five-enzyme urea cycle in the liver and kidney and function with nitric oxide synthase (NOS) in an arginine/citrulline cycle that regenerates arginine for sustained produc…	445	P00966
A	20	B40820	B2 Bradykinin Receptor-39KD	42	39.1261	117235	118616	117926	1:1000	Bradykinin is a nine-amino-acid vasoactive peptide that elicits numerous physiologic responses such as vasodilation, smooth muscle spasm, and pain. Bradykinin is one of a family of such peptides called the kinins. The kinins are generated from high-molecular-weight precursors called kininogens proteolysis induced by pathophysiologic conditions such as inflammation or allergy. The physiological ac…	624	P30411
			B2 Bradykinin Receptor-43KD	42	43.4757	67300	55730.5	61515.2
C	23	B54120	B56 alpha	56	48.574	823.709	904.936	864.323	1:5000	Reversible phosphorylation by protein kinases and phosphatases regulates key signaling pathways in eukaryotic cells. Type 2A protein phosphatases (PP2A) are composed of two regulatory and one catalytic subunit. The active PP2A is a heterotrimer, composed of A, B, and C subunits, each encoded by different genes. B56 is a new gene family that encodes a, b, and g proteins for the B subunit. The thre…	5525	Q15172
B	30	B36420	Bad	23	22.4318	20133.8	24025.8	22079.8	1:500	Isolated by screening for Bcl-2 interacting proteins, Bad shows significant homology to Bcl-2 within the Bcl-2 homology domains 1 and 2 (BH1 and BH2). In addition, several other proteins involved in cell death such as Bax, Bcl-xL, Mcl-1, and A1 share similar homology with Bcl-2. Bcl-2 is known to oppose several apoptotic signals and is considered to be a central downstream cell death repressor. B…	12015	Q61337
A	4	B33720	BAF47	47	47.3894	4729.85	3826.77	4278.31	1:250	SWI/SNF complexes facilitate gene activation and transcription factor binding by altering repressive chromatin structures in an ATP-dependent manner. In mammals, SWI/SNF complexes are present in mutliple forms that include 9-12 BRG1-associated factors (BAFs) per complex. These BAF proteins range in molecular weight from 47 to 250 kDa. BAF47/SNF5 (SMARCB1/Ini1) complexes with BRG1- and BRM-contain…	20587	Q9ZOH3
C	20	B11020	BAF60a	60	57.2809	4600.09	2372.55	3486.32	1:500	SWI/SNF complexes facilitate gene activation and transcription factor binding by altering repressive chromatin structures. In mammals, SWI/SNF complexes are present in mutliple forms that include 9-12 proteins called BRG1-associated factors (BAFs), which range in molecular weight from 47 to 250 kDa. BAF60 is the homologue of the yeast SWP70 subunit of the yeast SWI/SNF complex that regulates gluc…	83797	P70384
B	15	F67720	basic FGF-19KD	18-24	19.5033	3839.28	2815.33	3327.31	1:1000	Basic Fibroblast Growth Factor (bFGF) is a family member of the cell-differentiating and growth promoting factors. Basic FGF exists as multiple isoforms ranging from 18-24kDa that are derived from a single mRNA species under unique translational conditions. The 18kDa isoform is primarily cytosolic, but is also secreted and may form reservoirs of bFGF in the extracellular matrix. In contrast, the …	2246	P09038
			basic FGF-21KD	18-24	20.8223	920.616	465.015	692.816
			basic FGF-22KD	18-24	22.0994	2933.05	1900.85	2416.95
			basic FGF-24KD	18-24	23.7247	950.674	666.122	808.398
D	2	B73520	Bax	21	22.2974	1297.27	1054.11	1175.69	1:250	Proper development and maintenance of homeostasis within tissues is achieved through cell proliferation, differentiation, and apoptosis. Members of the Bcl-2 protein family function to either inhibit (Bcl-2 and Bcl-XL) or promote (Bax and Bak) apoptosis. Similar to other family members, Bax contains the conserved Bcl-2 homology 1 (BH1) and 2 (BH2) domains which allow for its homodimerization or h…	581	Q07812
B	34	B61220	Bcl-x-22KD	26	22.4506	1047.91	1124.7	1086.31	1:500	Bcl-x is related to the Bcl-2 protein and can function independently of Bcl-2 in regulating apoptosis (programmed cell death). The bcl-x transcript is expressed in a number of tissues, with the highest levels in the lymphoid and central nervous systems. Two distinct cDNA species, bcl-xL and bcl-xS, have been observed and appear to arise from alternate 5' splice sites located within the first codi…	598	Q07817
D	21	B22620	Bcl-x-32KD	26	32.0343	4865.33	3422.85	4144.09	1:500	Bcl-x is related to the Bcl-2 protein and can function independently of Bcl-2 in regulating apoptosis (programmed cell death). The bcl-x transcript is found in a number of tissues, with the highest levels in the lymphoid and central nervous systems. Two distinct cDNA species, bcl-xL and bcl-xS, have been observed and appear to arise from alternate 5' splice sites located within the first coding e…	598	O35147
E	36	B35220	Beclin-56KD	61	56.3648	10850.2	14022.2	12436.2	1:500	Autophagy is the bulk degradation of cellular proteins through the autophagosomic-lysosomal pathway. This process is important for normal cell growth, and may be disrupted in tumor cells. Beclin is a Bcl-2 binding protein that is homologous to the yeast autophagy gene, apg6/vps30. The structure of beclin includes a Bcl-2 binding coiled-coil region, and a leucine-rich nuclear export signal (NES). …	8678	Q14457
			Beclin-63KD	61	63.206	8586.21	4765.83	6676.02
C	39	B32320	Bet1	18	16.6372	3637.19	2814.43	3225.81	1:10,000	Most vesicular fusion events require the function of N-ethylmaleimide-sensitive factor (NSF) and the soluble NSF attachment proteins (SNAPs). Their function is dependent upon the SNAP receptor (SNARE) family of proteins. The specificity of vesicle docking and fusion is mediated by specific interactions between v-SNAREs on vesicles and t-SNAREs on target membranes. ER to Golgi vesicle transport re…	29631	Q62896
D	22	A47520	beta-Arrestin1-55KD	55	55.4214	4932.81	3859.13	4395.97	1:250	b-Arrestins were discovered due to their ability to modulate interactions between the phosphorylated b2-Adrenergic receptors and G proteins. This modulation results in diminished b2-Adrenergic receptor function, also known as desensitization. Because arrestins are found at the synaptic terminals, they may provide a termination mechanism that allows the neurons to regain their original polarizatio…	25387	P29066
			beta-Arrestin1-57KD	55	57.5144	8714.8	7635.97	8175.39
B	5	C19220	beta-Catenin-95KD	92	95.424	5670.42	5086.97	5378.7	1:500	b-Catenin is a 92 kDa protein that binds to the cytoplasmic tail of E-Cadherin. The cadherins, transmembrane adhesion molecules, are found with catenins at adherens junctions (zonula adherens). Deletions in the cytoplasmic domain of E-Cadherin which eliminate catenin binding also result in a loss of cell adhesion, indicating that this binding is essential for E-Cadherin function. Although the a- …	12387	Q02248
E	23	D34020	beta-Dystroglycan	43	45.197	853.746	507.366	680.556	1:500	Formation of the neuromuscular junction (NMJ) requires interaction between specific extracellular matrix proteins, intracellular cytoskeletal elements, and clustering of specific neurotransmitter receptors. Dystroglycans, a-dystroglycan and b-dystroglycan, are two members of the dystrophin-associated complex, an essential element of NMJs. These proteins are encoded by the same gene, but posttrans…	1605	Q14118
D	30	B97920	Bid	23	20.6207	4396.84	3623.46	4010.15	1:1000	Members of the Bcl-2 protein family function to inhibit (Bcl-2, Bcl-XL, Mcl-1, A1) or promote (Bax, Bak, Bcl-Ls, Bad) apoptosis. Bid is a Bcl-2 family death agonist that heterodimerizes with either agonists (Bax) or antagonists (Bcl-2). Bid contains a centrally located BH3 domain that allows interaction with the BH1 domain of Bax and Bcl-2. However, Bid does not contain other domains commonly fou…	12122	P70444
A	1	G73320	BiP/GRP78-78KD	78	78.5283	2871.85	14533.2	8702.55	1:250	Synthesis of nascent proteins occurs at sites on the endoplasmic reticulum (ER) called translocons. Translocon proteins form a pore in the membrane that allow passage of the newly synthesized protein from the ribosome into the ER lumen. As the nascent protein enters the lumen, it is bound by BiP (binding protein), the major chaperone of the ER. This protein is identical to the 78kDa glucose regul…	3309	P11021
			BiP/GRP78-87KD	78	86.9097	55317.3	94526.9	74922.1
A	5	B58720	BM28-120KD	125	119.294	14089.2	15073.4	14581.3	1:500	BM28 is a phosphoprotein that migrates at 125kDa in SDS PAGE with a hyperphosphorylated form migrating as a slightly slower band. The ratio of the phosphorylation states alters with the phases of cell cycle — in M, the "fast" phosphorylated BM28 is the major form found, while in G1 phase, the "slow", hyperphosphorylated BM28 predominates. The cellular localization of BM28 is also cell cycle depen…	4171	P49736
			BM28-131KD	125	131.19	30118.7	34121.7	32120.2
C	3	B63620	BMX	80	70.6384	941.256	2961.64	1951.45	1:1000	BMX (bone marrow X kinase) is a cytoplasmic tyrosine kinase identified by reverse transcription of mRNA isolated from human bone marrow and mapped to the chromosomal band Xp22.2. The full length protein is 675 amino acids with a tyrosine kinase domain, an amino terminal pleckstrin domain, as well as an SH3 and SH2 domain. Direct comparison of BMX's primary sequence with other kinases showed that …	660	P51813
C	30	B12520	Bog	19	21.3251	2248.21	2150.73	2199.47	1:1000	The retinoblastoma (Rb) tumor suppressor gene is either absent or mutated in many human tumors. Retrovirus-mediated transfer of the wild-type Rb gene into several neoplastic cell lines suppresses their tumorgenicity. Rb interacts with a number of cellular proteins, including the E2F transcription factor, cyclins, RBP-1, RBP-2, c-myc, N-myc, and p46. Bog (B5T over-expressed gene or RBBP9), another…	29459	O88350
C	20	B10520	Btf	150	143.995	6206.42	6185.39	6195.9	1:250	Apoptosis, a selective process of genetically programmed cell death, occurs during normal cellular differentiation and development of multicellular organisms. Apoptotic programs in virus-infected cells regulate viral replication and pathogenesis. However, viruses, such as human adenovirus, have evolved methods of circumventing these programs. The adenovirus E1B encodes a 19 kDa protein (E1B 19K) …	9774	Q14673
D	25	B80520	Btk	77	70.6252	300.446	392.018	346.232	1:250	Bruton's tyrosine kinase (Btk) is a nonreceptor tyrosine kinase whose function is critical for proper B cell development and signaling. It is a member of the Tec family of kinases which includes Tec and Itk. This family is similar to the src family in that members of both contain Src homology domains 2 and 3 (SH2 and SH3). However, Tec family members lack the N-terminal myristylation site and the…	695	Q06187
E	31	B11520	Bub3	40	43.9131	20732.4	15208.2	17970.3	1:500	Accurate chromosome segregation requires that all pairs of sister chromatids become appropriately atttached to mitotic spindles before the onset of anaphase. Cell cycle checkpoints monitor kinetochore-microtubule interactions, so that cell cycle progression can be delayed until proper chrosome attachments are formed. In yeast, Bub1-3 genes are required for proper mitotic delay in response to unat…	9184	O43684
C	27	C77720	Cab45	45	43.4622	2899.99	2207.87	2553.93	1:250	Calcium is a key participant in a multitude of cellular processes such as signaling, secretion, and contraction. Thus, intracellular Ca2+ levels are tightly regulated. A primary mechanism of intracellular Ca2+ storage is in complex with Ca2+ binding proteins. The EF-hand proteins are a superfamily of Ca2+ binding proteins that are found in the ER, SR, and cytosol. Cab45 is a ubiquitous soluble pr…	20318	Q61112
B	2	C45520	Calnexin	90	92.6549	2484.43	3553.02	3018.73	1:1000	Calnexin is a 90kDa integral membrane protein located primarily in the ER. It contains a long N-terminal calcium-binding domain that extends into the lumen of the ER and a short, acidic cytosolic domain. Calnexin associates with several cell surface proteins as they pass through the ER. Since it also forms complexes with other resident ER proteins involved in the Ca2+–dependent retention of prote…	821	P27824
B	38	C41720	Calreticulin	60	57.3185	3868.7	4318.85	4093.77	1:2500	Proteins undergo numerous modifications, including folding, translocation, and degradation. During such modifications, polypeptides are rarely in a native, stable state. Molecular chaperones are a diverse group of proteins that modulate polypeptide stability through ATP-dependent folding. Many chaperone proteins are found in the endoplasmic reticulum (ER). Calreticulin is a luminal ER protein tha…	12317	P14211
A	1	C69520	Calretinin	29	34.0391	469.546	413.265	441.406	1:250	A low level of intracellular free Ca2+ is essential for a variety of cellular functions and is mediated by the sequestration of Ca2+ in the ER, by the action of plasma membrane Ca2+ pumps, and by Ca2+ binding proteins. The Ca2+ binding protein, Calretinin, is a member of the calmodulin superfamily whose members promote calcium homeostasis by acting as buffers of intracellular free Ca2+. Although …	117059	P47728
A	36	C89220	CaM Kinase II	52	51.2158	2920.76	2710.54	2815.65	1:2500	Ca2+/calmodulin-dependent protein kinase II (CaM kinase II) is a multifunctional Ser/Thr kinase that regulates a number of cellular functions in response to increased intracellular Ca2+. CaM kinase II is widely distributed, but is predominantly expressed in brain. It is involved in the regulation of neuronal functions such as neurotransmitter synthesis, neurotransmitter release, long-term potenti…	171140	P11275
A	2	C46920	CaM Kinase Kinase-69KD	68	69.5029	1901.07	1376.02	1638.55	1:1000	Ca2+/Calmodulin (CaM)–dependent kinases are multifunctional kinases involved in a myriad of cellular functions such as neurotransmitter synthesis, long-term potentiation, and formation of spatial learning. A 68kDa CaM Kinase Kinase with homology to the Ca2+/CaM-dependent kinases, phosphorylates and activates Ca2+/CaM–dependent protein kinases I and IV, but not type II. This phosphorylation occurs…	60341	Q64572
			CaM Kinase Kinase-75KD	68	74.8974	2184.99	1606.38	1895.68
C	4	C42920	CAS	100	96.2618	22986.4	14662.9	18824.6	1:1000	CAS (Cellular Apoptosis Susceptibility), is the gene product of a human homologue of the yeast chromosome desegregation gene, CSE1. CAS contains 971 amino acids, compared with 960 for CSE1, and has an apparent molecular weight of 100 kDa. CAS is diffusely distributed in the cytoplasm and is loosely associated with, but not an integral part of, microtubules and the mitotic spindle. Elevated levels…	1434	P55060
A	1	C40520	Casein Kinase I epsilon	47	47.8519	1848.49	3189.57	2519.03	1:250	Casein Kinase Ie (CKIe) is a product of a family of proteins involved in the regulation of various cytoplasmic and nuclear processes including DNA replication and repair. CKIe is a 47.3kDa serine/threonine kinase that plays a role similar to previously described CKI isoforms. It phosphorylates known CKI substrates, including a CKI-specific peptide. In addition, it is inhibited by CKI-7, an inhibi…	1454	P49674
A	29	C11320	Casein Kinase II alpha-40KD	45	40.0479	1487.59	837.495	1162.54	1:500	Casein kinase II (CKII, CK2) is a pleiotropic, ubiquitous, and constitutively active Ser/Thr kinase that utilizes both ATP and GTP as phosphoryl donors to catalyze the phosphorylation of numerous protein substrates. It has been implicated in DNA replication, control of metabolism, and regulation of transcription and translation. CKII is a messenger independent kinase due to the fact that its acti…	116549	P19139
			Casein Kinase II alpha-44KD	45	43.6076	1918.27	1196.73	1557.5
A	3	C63120	CASK	120	121.323	1509.8	1600.3	1555.05	1:500	CASK is a recently identified cytosolic protein kinase with homology to the Ca2+/CaM-dependent kinases and the synaptic associated proteins SAPs/PSDs. Like the SAPs, CASK contains a PDZ domain, an SH3 region, and a guanylate kinase domain. However, unlike the rest of the PDZ protein family, the amino terminus of CASK has significant homology with the Ca2+/Calmodulin-dependent kinases. Although wi…	29647	Q62915
C	29	662305	Caspase 8	55	58.0255	152.314	250.547	201.43			841	Q14790
E	6	C97020	Caspase-14	36	34.3389	1455.39	1092.84	1274.11	1:250	Apoptosis, a selective process of genetically programmed cell death, occurs during normal cellular differentiation and development of multicellular organisms. Apoptotic cells are characterized by loss of cell volume, plasma membrane blebbing, nuclear condensation, chromatin aggregation, and endonucleocytic degradation of DNA into nucleosomal fragments. Caspases (aspartate-specific cysteine protea…	12365	O89094
C	7	I75620	Caspase-2/ICH-1L-43KD	48	42.9344	884.482	849.807	867.145	1:1000	Caspase-2/ICH-1 is related to the C. elegans cell death gene product CED-3 and its mammalian homologue interleukin-1b-converting enzyme (ICE). Caspase-2/ICH-1 was identified from a mouse cDNA library and originally termed NEDD-2. The NEDD-2 mRNA was found to be expressed during early mouse embryonic brain development and subsequently down-regulated in adult neuronal tissue. With the identificatio…	835	P42575
			Caspase-2/ICH-1L-46KD	48	46.005	2551.71	1359.39	1955.55
			Caspase-2/ICH-1L-51KD	48	51.4286	1508.28	2170.84	1839.56
			Caspase-2/ICH-1L-55KD	48	55.0208	1082.04	702.255	892.146
C	6	C31720	Caspase-3/CPP32	32	31.4116	75330.5	62029.2	68679.9	1:1000	Apoptosis, a selective process of genetically programmed cell death, occurs during normal cellular differentiation and development of multicellular organisms. Apoptotic cells are characterized by loss of cell volume, plasma membrane blebbing, nuclear condensation, chromatin aggregation, and endonucleocytic degradation of DNA into nucleosomal fragments. Caspase-3 (CPP32, Yama, apopain) is the most…	12367	Q96KP2
A	26	C76920	Caspase-3/CPP32-33KD	32	33.115	310.004	194.728	252.366	1:1000	Apoptosis, a selective process of genetically programmed cell death, occurs during normal cellular differentiation and development of multicellular organisms. Apoptotic cells are characterized by loss of cell volume, plasma membrane blebbing, nuclear condensation, chromatin aggregation, and endonucleocytic degradation of DNA into nucleosomal fragments. Caspase-3 (CPP32, Yama, apopain) is the most…	836	Q96KP2
A	23	M64620	Caspase-7/MCH-3	35	36.7666	8150.69	6490.82	7320.75	1:1000	Apoptosis is induced by cysteine proteases which include Ced-3 of C.elegans, Caspase-3 (also known as CPP32, Yama, or apopain), and DCP-1 of Drosophila.. Multiple signals, such as activation of Fas and granzyme B, activate Caspase-3 which, in turn, cleaves substrates. Some substrates of Caspase-3 are PARP, MCH-3, MCH-2, U1-associated 70kDa protein, and SREPBs. Caspase-7/MCH-3 is a putative cystei…	840	P55210
D	9	C64020	Cathepsin D-35KD	43/28	34.8416	613.513	211.35	412.432	1:1000	Cathepsin D, an enzyme that degrades proteins, was originally cloned during the search of estrogen responsive genes in MCF-7 cells. Cathepsin D is synthesized as the 43kDa preprocathepsin D that is cleaved to form a 46kDa glycosylated procathepsin D. Procathepsin is then processed into a 44kDa active Cathepsin D. The active and mature forms undergo a further cleavage that yields 28kDa and 15kDa (…	1509	P07339
			Cathepsin D-43KD	43/28	43.2642	920.27	337.115	628.692
B	28	C43420	Caveolin 1-18KD	22	18.4295	429.369	414.759	422.064	1:5000	Identified as a tyrosine phosphorylated protein in Rous sarcoma virus-transformed chick embryo fibroblasts (CEF), caveolin is now known to be ubiquitously expressed. Caveolin (also known as VIP21) localizes to non-clathrin membrane invaginations (caveolae) on the inner surface of the plasma membrane. This transmembrane protein plays a structural role in these specializations. Caveolin is also pre…	857	Q03135
E	19	C13620	Caveolin 1-23KD	22	23.3427	3099.18	2322.61	2710.9	1:500	Identified as a tyrosine phosphorylated protein in Rous sarcoma virus-transformed chick embryo fibroblasts (CEF), caveolin is now known to be ubiquitously expressed. Caveolin (also known as VIP21) localizes to non-clathrin membrane invaginations (caveolae) on the inner surface of the plasma membrane. This transmembrane protein plays a structural role in these specializations. Caveolin is also pre…	857	Q03135
D	26	C92720	CD40	44	43.085	1148.07	2250.72	1699.39	1:2500	CD40, a member of the TNF receptor family, contains a cysteine-rich N-terminal domain and a Ser/Thr-rich region preceding the transmembrane domain. On B cells, signaling through CD40 induces cell growth and differentiation, mediates cell survival within the germinal center, and upregulates the expression of costimulatory and adhesion molecules, such as B7.1, B7.2, and ICAM-1. The interaction of C…	958	P25942
B	7	C45820	CDC25B-57KD	63	56.593	400.276	507.172	453.724	1:1000	In the eukaryotic cell cycle, the M phase is initiated by maturation promoting factor (MPF), a protein kinase complex consisting of cdc2, Cyclin B, and p13. The activity of this complex is controlled by multiple levels of phosphorylation and dephosphorylation of the catalytic cdc2 component. CDC25A and CDC25B are 65kDa and 63kDa cdc2 tyrosine phosphatases, respectively. Dephosphorylation of cdc2 …	994	O43550
			CDC25B-60KD	63	59.9156	254.766	305.044	279.905
B	3	C40920	CDC27	97	96.8758	6036.42	3496.73	4766.57	1:500	CDC16 and CDC27 were discovered in yeast as genes essential for the G2/M transition of the cell cycle. The human homologues of CDC16 and CDC27 were cloned and found to encode proteins of 72kDa and 97kDa, respectively. Biochemical and subcellular localization experiments have shown that CDC16 and CDC27 are novel components of the mitotic spindle centrosome in human cells. In HeLa cells, there are …	996	P30260
D	16	C50820	CDC37	50	53.079	3232.04	2956.38	3094.21	1:1000	Progression through the cell cycle is determined by numerous extracellular factors that convey their messages to the cyclin–dependent kinases (cdk). Cdks are regulated by factors such as the availability of cyclins, inhibitors like Cip1 and Kip1, and phosphatases. CDC37 (50kDa), a regulator of the cell cycle, targets Cdk4. CDC37 was identified in a complex with pp60v-src and Raf-1. In vitro assay…	11140	Q16543
C	9	C70820	CDC42	22	21.4183	5733.95	4548.68	5141.32	1:250	Rho family members are small GTP binding proteins that serve as molecular switches for a number of biological processes. They cycle between active GTP-bound and inactive GDP-bound states. CDC42 is a Rho family protein that was identified in membranes of human platelets and placenta. It is the homologue of CDC42Sc, which regulates initiation of bud-site assembly in Saccharomyces cerevisiae. Simila…	998	P21181
A	2	C20020	CDC42GAP-56KD	53	56.2979	2065.79	1550.66	1808.23	1:250	CDC42GAP is a GTPase-activating protein (GAP) for CDC42, a member of the Rho family of small GTP-binding proteins. The Rho subgroup of GTP-binding proteins is involved in cytoskeletal changes such as growth factor stimulated stress fiber formation and membrane ruffling in fibroblasts. Human CDC42GAP was identified in platelets and placenta as a 25kDa protein. However, it appears that this was a p…	392	Q07960
			CDC42GAP-60KD	53	60.5417	2731.72	1743.9	2237.81
C	24	C12720	Cdk1/Cdc2	34	30.347	11115.3	11007.4	11061.3	1:2500	p34cdc2 is a ubiquitously expressed serine/threonine protein kinase. Cdc2 has been identified as the catalytic subunit of the maturation-promoting factor (MPF), while cyclin B acts as the regulatory subunit. The binding of these two subunits is critical to the transition into M-phase of the mammalian cell cycle, and this factor's role is regulated by a series of phosphorylations and dephosphoryla…	983	P06493
C	9	C18520	Cdk2	33	29.4146	1992.79	1865.32	1929.05	1:2500	Cyclin-dependent kinase 2 (Cdk2) is a member of a family of cdc2-related cell cycle protein kinases. Cdk2 shares 60% identity with cdc2 and its activity is regulated by phosphorylation in a similar fashion. Cdk2 is expressed earlier in the cell cycle than is cdc2. Like p34cdc2, p33cdk2 associates with Cyclin A in human cells. However, kinase activity associated with Cyclin A-Cdk2 is present in S …	1017	P24941
D	18	554090	Cdk5-37KD	31	37.5282	2100.31	2299.44	2199.87			1020	Q00535
E	39	C29920	Cdk7	42/44	42.4916	7366.2	4030.49	5698.34	1:250	Progression of the mammalian cell cycle is regulated by protein-protein interaction and phosphorylation of many key proteins. Several classes of cyclins (A-E) act as regulatory subunits for cyclin-dependent kinases (Cdks). These cyclin-Cdk holoenzymes are critical in controlling the cell cycle via phospho-regulation of proteins required for cell cycle transitions. Cyclins E and A sequentially act…	1022	P50613
D	3	15811A	c-erb-B2	185	228.113	5589.56	4132.48	4861.02			2064	P04626
B	19	C25020	CHD3-246KD	221	245.717	3942.71	3628.99	3785.85	1:250	The SNF2-related family of proteins all contain conserved helicase motifs, and have been implicated in transcription regulation, DNA repair, and DNA recombination. The DNA-dependent ATPase activity of these proteins is usually activated by single-stranded, double-stranded, or nucleosomal DNA. The chromodomain helicase DNA binding proteins (CHDs) are a subfamily of the SNF2 family, and includes CH…	1107	Q12873
B	19	C25020	CHD3-261KD	221	261.289	3717.37	4021.55	3869.46
D	26	C99420	Chk2	60	55.9663	2588.54	3218.76	2903.65	1:250	The cell cycle is regulated by multiple checkpoints that determine cell fate. Such checkpoints ensure that DNA replication and chromosomal segregation are completed with high fidelity. When DNA is damaged, specific kinases and phosphatases, key components of cell cycle checkpoints, function to arrest the cell cycle and provide the necessary time for DNA repair. For example, DNA damage induces arr…	50883	Q9Z265
E	5	C43820	Clathrin Heavy Chain-169KD	180	169.036	42872.7	38952.8	40912.8	1:1000	Clathrin is the major protein component in the coat formed around pits and vesicles involved in receptor-mediated endocytosis. Clathrin forms a non-covalently bound triskelion structure composed of three heavy chains (192kDa each) and three light chains (23–25kDa each). Each leg of the triskelion structure contains one heavy and one light chain. The three heavy chains forming the triskelion struc…	54241	P11442
A	8	C81820	CLIP-115	115	110.797	3672.81	2833.49	3253.15	1:250	Microtubules, integral components of the cytoskeleton, are essential for establishment of cell polarity, membrane structure organization, and organelle translocation. Cell polarity is accomplished through the linkage of microtubules to other cytoskeletal proteins by microtubule associated proteins (MAPs). Likewise, the process of organelle translocation requires accessory proteins that link the o…	7461	O55156
A	18	C38720	Cofilin	19	20.402	2310.19	2480.73	2395.46	1:2500	Cell motility is a basic cellular behavior involved in embryogenesis, neurite outgrowth, wound healing, inflammation, and cancer metastasis. Filamentous actin is an essential component of cell protrusions involved in cell motility. The protrusion formation is regulated by actin polymerization and depolymerization. Cofilin is a ubiquitously expressed G- and F-actin binding protein that contains a …	29264	P18760
D	33	C28020	Coilin	80	81.1242	1802.32	881.807	1342.06	1:500	Ramon Cajal described small silver-staining organelles in the nuclei of pyramidal neurons, which have been referred to as cajal bodies or coiled bodies. An 80 kDa protein called p80 coilin was identified through its co-localization to coiled bodies. Coilin is a molecular marker of coiled bodies, but can also be found in the nucleoplasm, and may shuttle back and forth between the cytoplasm and nuc…	8161	P38432
A	38	C16120	COMT-23KD	24/28	22.5566	4120.1	1720.83	2920.47	1:10,000	Catechol-O-methyltransferase (COMT) and monoamine oxidase (MAO) are the major mammalian enzymes involved in the degradation of the catecholamine neurotransmitters, dopamine, norepinephrine, and epinephrine. COMT is a Mg2+-dependent enzyme that catalyzes the transfer of methyl groups from S-adenosyl methionine to a hydroxyl group of a catecholic substrate. Two forms of COMT are found in rat brain,…	1312	O88587
			COMT-24KD	24/28	25.3804	654.949	365.796	510.373
A	16	C13720	Connexin-43	43	41.8674	3225.76	4492.4	3859.08	1:250	Gap junctions are intercellular protein pores. They enable cell-to-cell communication by allowing passage of ions and other small molecules. The subunits of gap junction channels are assembled from a family of proteins called connexins. Individual connexin molecules join to make hexameric hemichannels termed connexons; these structures dock to connexons on neighboring cells, forming gap junction …	24392	P08050
C	1	C39520	CoRest	66	60.5443	2721.01	2827.42	2774.21	1:250	Histone deacetylases (HDACs) are found in large, multisubunit complexes. HDAC1 and HDAC2 are found predominately in either an mSin3A-containing complex or a complex containing the ATP-dependent chromatin remodeling protein, CHD4. The mSin3A complex is recruited by DNA-binding transcription factors, such as the unligand hormone receptors. In these situations, the HDAC/mSin3A complex is thought to …	23186	Q9UKL0
C	25	C22420	Cox-2	70	64.9904	644.316	998.29	821.303	1:250	Cyclooxygenase (Cox) is also known as prostaglandin H synthase or PGH synthase (E.C. 1.14.99.1). It catalyzes the conversion of arachidonate to prostaglandin H2 (PGH2), the precursor of PGE2, PGF2a, PGD2, prostacyclin, and thromboxane A2. Cox actually has two different enzymatic activities: a cyclooxygenase that mediates the formation of PGG2 from oxygen and arachidonate and a hydroperoxidase tha…	29527	P35355
D	34	R19120	C-Raf-68KD	74	68.2056	2864.13	2487.6	2675.86	1:1000	Raf (c-Raf-1) is a cytoplasmic serine/threonine protein kinase and is a member of a small family of proteins which are highly conserved from Drosophila to mammals. Raf has a critical role in the response to many growth factors including: EGF, PDGF, insulin, IL-2, IL-3, CSF-1, and GM-CSF. Raf can directly interact with Ras-GTP and subsequently become activated. Thus Raf plays a prominent role in t…	7187	P04049
			C-Raf-74KD	74	73.9166	6189.71	3720.29	4955
B	1	C12620	Crk	40	36.5412	8726.32	8297.33	8511.82	1:5000	Crk was first isolated as the v-crk oncogene from chicken retroviruses CT10 and ASV-1. All human cell lines examined to date express a 40 kDa Crk protein. In addition, there is variable expression of 42 kDa and 28 kDa Crk proteins. The c-crk gene is one of a class of genes, such as Nck and GRB2/ASH, which encode proteins that consist mainly of SH2 and SH3 domains. These proteins function as adapt…	1398	P46108
A	2	C73220	CRP1	23	23.943	4719.35	3174.04	3946.69	1:1000	Cysteine-rich proteins (CRP1, CRP2, and CRP3/MLP) are involved in cell proliferation and differentiation, particularly in myogenesis. Each isoform contains two copies of the zinc-binding LIM domain with associated glycine-rich repeats. These domains are specific protein binding interfaces that are thought to target proteins to distinct subcellular locations and mediate assembly of multimeric prot…	13007	P97315
D	23	C14520	Csk	50	52.2506	1543.6	1636.45	1590.02	1:500	The csk gene encodes a protein kinase that phosphorylates several Src family kinases including p60c-src, p59fyn, p53/56lyn, p56lck, and p62yes. This phosphorylation occurs specifically at the carboxy-terminal tyrosine, Y527. Csk (c-src kinase) was identified based on its ability to phosphorylate exogenous Src in mammalian src-deficient cells. Establishment of a mouse csk- cell line revealed that …	64019	P32577
E	37	C32820	CtBP1-47KD	48	47.1852	3846.82	4433.48	4140.15	1:2500	Transcriptional repression is critical for genetic regulation of many cellular proteins, and involves either a transcription regulator that has an intrinsic repressor domain, or a transcription regulator that contains a binding site in the regulatory domain where a corepressor can bind. C-terminal binding proteins (CtBP1 and CtBP2) are a class of corepressors that interact with a subset of transc…	13016	Q91W16
E	27	C33020	CtBP2-52KD	48	51.8077	38476.7	28040	33258.3	1:1000	Transcriptional repression is critical for genetic regulation of many cellular proteins, and involves either a transcription regulator that has an intrinsic repressor domain, or a transcription regulator that contains a binding site in the regulatory domain where a corepressor can bind. C-terminal binding proteins (CtBP1 and CtBP2) are a class of corepressors that interact with a subset of transc…	13017	P56546
C	7	C39220	CTCF-134KD	140	134.512	1944.76	2928.6	2436.68	1:500	The family of nucleic acid-binding C2H2 type zinc finger transcription factors is divided into two classes. One class consists of small proteins (Gli1, Krox-20, WT1, Egr-1, and Sp1) with conserved zinc finger clusters of 3 to 5 units, while the other class (ZNF91, ZNF74, ZFP37, CTCF) can contain more than 10 zinc finger clusters. CTCF is a ubiquitously expressed, highly conserved transcription fa…	10664	P49711
A	39	C32620	CUL-1	90	86.7187	717.87	281.863	499.866	1:250	The cullins are a family of proteins that are integral to cell cycle regulation. Members of this family include human Cul proteins, C.elegans Ce-Cul-1, and S. cerevisiae Cdc53. Proper control of cell cycle progression is essential for the prevention of tumorigenesis. Mutant forms of both Ce-Cul-1 and Cdc53 have been implicated in the oncogenic process. The human Cul family of proteins, Cul-1, -2,…	26965	Q9WTX6
C	9	C62920	CUL-2	76	68.4501	1053.77	1153.84	1103.8	1:250	The cullins are a family of proteins that are integral to cell cycle regulation. Members of this family include human Cul-2, C.elegans Ce-Cul-1, and S. cerevisiae Cdc53. Proper control of cell cycle progression is essential for the prevention of tumorigenesis. Mutant forms of both Ce-Cul-1 and Cdc53 have been implicated in the oncogenic process. Abnormal nuclear localization of Cul-2 is seen in a…	8453	Q13617
D	20	C88020	Cyclin A	60	56.2316	3950.29	3033.11	3491.7	1:250	Progression of the mammalian cell cycle is regulated by phosphorylation of many key proteins. Several classes of cyclins (A-E) act as regulatory subunits for cyclin-dependent kinases (cdks). These cyclin-cdk holoenzymes are essential for proper control of cell cycle progression. They phosphorylate and regulate a variety of substrates whose activity is required for cell cycle transitions. The temp…	890	P20248
D	4	C28620	Cyclin D3	33	36.0032	4601.53	3977.69	4289.61	1:1000	Several classes of cyclins (A-E) have been described. These proteins act as regulatory subunits for cyclin-dependent kinases (cdks). The synthesis and degradation of cyclins is tightly controlled in a cell cycle specific manner. There are at least 3 different D-type cyclins whose relative levels vary among cell types. Cyclin D3 is known to associate with Cdk5 and weakly with Cdk2. Cdk4 is prefere…	896	P30281
B	6	D29720	DAP Kinase	160	145.934	1045.97	846.689	946.331	1:250	Chronic exposure to extracellular signals such as interferons induce the inhibition of cell proliferation followed by cell death. The gene for DAP Kinase (Death Associated Protein Kinase) was identified using a novel approach named Technical Knockout. Briefly, Hela cells were transfected with an antisense cDNA expression library, then exposed to Interferon-g. The surviving cells, with their antis…	1612	P53355
D	7	D56620	DAP3	46	45.4001	844.062	886.051	865.057	1:1000	Chronic exposure to interferons inhibits cell proliferation and results in cell death. The gene for the Death Associated Protein-3 (DAP3) was identified using a novel approach named Technical Knockout. Briefly, Hela cells were transfected with an antisense cDNA expression library, then exposed to Interferon-g. Surviving cells were rescued and the anti–sense "protecting" genes were isolated. Sever…	7818	P51398
D	13	D90420	DBP2	119	141.077	792.12	800.626	796.373	1:1000	Splicing, the removal of introns from pre-mRNA, is mediated by spliceosomal complexes and occurs in two distinct catalytic steps. The first step involves cleavage of the 5' exon and the production of a lariat intermediate. In the second step, the 3'-splice site is cleaved and the exons are fused with the concomitant release of the intron lariat. The splicing process involves several conformationa…	8449	O60231
C	34	D77620	Dematin	48-52	56	5125.75	4223.83	4674.79	1:1000	Identified as a human erythroid cytoskeletal protein, dematin is an actin-bundling protein that is widely and abundantly expressed. In solution, it exists as a trimer of two 48kDa subunits and one 52kDa subunit. The 48kDa subunit contains a villin-like headpiece domain. Villin is an actin-binding protein of the brush border cytoskeleton. The headpiece domain is essential for villin's actin bundli…	2039	Q08495
D	10	D76320	DFF45	45	48.0138	1626.59	1320.83	1473.71	1:500	Apoptosis, a selective process of genetically programmed cell death, occurs during normal cellular differentiation and development of multicellular organisms. Apoptotic cells are characterized by loss of cell volume, plasma membrane blebbing, nuclear condensation, chromatin aggregation, and endonucleocytic degradation of DNA into nucleosomal fragments. Caspase-3 (CPP32, Yama, apopain) is the most…	1676	O00273
C	4	D58520	DHFR	21	21.7307	13301.6	9513.44	11407.5	1:250	Dihydrofolate reductase (DHFR) regenerates tetrahydrofolate from dihydrofolate in the presence of NADPH. Tetrahydrofolate is the coenzyme for thymidilate synthetase in the biosynthesis of thymidine and is also critical for the synthesis of amino acids and purines. DHFR is a protein of 186 amino acids that is highly conserved among different organisms. DHFR levels change during the cell cycle, wit…	1719	P00376
A	26	D67820	Dlg-124KD	140	123.592	988.831	457.083	722.957	1:1000	The human homologue of the Drosophila discs large tumor suppressor protein (hDlg) is a member of the MAGUKs (membrane associated guanylate kinases) protein family. Members of this family (PSD-95, ZO-1, ZO-2, and human erythroid p55) are involved in cell structure and signaling events. The hDlg protein consists of several domains: three PDZ (PSD-95/Discs large/ZO-1) domains, an SH3 domain, and a g…	1739	Q12959
A	7	D80320	DLP1-90KD	84/79	90.1981	1429.05	570.642	999.846	1:1000	Dynamins, phosphoproteins with intrinsic GTPase activities, play an important role during early endocytosis. The GTPase activity is stimulated in vitro by microtubules, SH3 domain containing-proteins, and Protein Kinase C (PKC)-mediated phosphorylation. Although highly related, Dynamins are differentially expressed in an organism. For instance, Dynamin I is found only in the nervous system, Dynam…	9229	O35303
D	28	D99320	DMPK	88	84.8702	1713.99	1926.32	1820.16	1:1000	Myotonic dystrophy (DM), characterized by myotonia and progressive muscle weakness, results from an expanding CTG trinucleotide repeat in the 3' untranslated region of DMPK, a putative Ser/Thr kinase from the Rho-associated enzyme family. DMPK (myotonic dystrophy protein kinase) is a cytosolic protein that is found in many tissues, especially skeletal and cardiac muscle. Overexpression of DMPK in…	1760	Q09013
C	4	D73020	DNA Polymerase delta	125	125.584	15171.1	12569.6	13870.4	1:1000	Errors in DNA sequence result from environmental factors or are committed by DNA polymerases during replication. If unchecked, these errors might accumulate genetic damage such that the cell could no longer function. Thus, DNA repair processes involve mechanisms for the excision of damaged sequences and the resynthesis and ligation of the proper sequence. In mammalian cells, this proofreading fun…	5424	P28340
B	11	D86520	DNA Polymerase epsilon cat.	261	245.94	1857.15	5120.14	3488.65	1:250	Damaged or erroneous DNA may result from the effects of environmental factors or synthesis errors committed by DNA polymerases during replication. If unchecked, these errors might accumulate genetic damage such that the cell could no longer properly function. Thus, DNA repair processes involve mechanisms for the excision of damaged sequences and the resynthesis and ligation of the proper sequence…	5426	Q07864
D	14	556597	DNA Topo I	100	113.041	848.741	577.352	713.047			7150	P11387
C	32	P61520	Dok1/p62dok	62	63.1141	384.214	728.625	556.419	1:250	p62dok (downstream of tyrosine kinases) was identified as a target of protein tyrosine kinases. Following phosphorylation, p62dok binds to Ras GTPase activating protein (Ras-GAP), indicating a role for p62dok in intracellular signaling pathways. p62dok contains several motifs that signify its important interactions with signaling proteins. These domains include the pleckstrin homology (PH) domain…	1796	Q99704
B	7	D39920	DRBP76-83KD	90	82.6541	7146.99	8991.22	8069.1	1:250	The double stranded RNA (dsRNA)-dependent, Ser/Thr protein kinase, PKR, is encoded by an IFN-inducible gene and is critical for the anti-viral responses mediated by IFN. Interaction with activators such as heparin, dsRNA, and the dsRNA-binding proteins (DRBPs), DRBP76, PACT, and RAX, induces PKR autophosphorylation and activation. DRBP76 was identified through its binding to dsRNA and PKR. In add…	3609	Q12906
			DRBP76-89KD	90	89.1306	20949.9	21681.4	21315.7
D	31	D10520	drp1	27	33.0163	59628	34108	46868	1:500	In culture, cell density can have profound effects on gene expression, enzymatic activity, and cell signaling pathways. Using differential screening of cDNAs from low-passage nontumorigenic teratocarcinoma cells versus high passage tumorigenic cells, a protein was identified that is regulated in cell-density dependent manner. This protein, density-regulated protein 1 (drp1), contains putative sit…	8562	O43583
C	10	D80020	DSIF	160	147.576	2440.36	2554.37	2497.36	1:1000	In living systems, the relative amounts of any protein are controlled at many levels. For example, amounts are affected by protein degradation, regulation of the translational rates of polypeptide synthesis (translational regulation), and control of the rates of mRNA synthesis (transcriptional regulation). Transcriptional regulation involves modulation of the rate-limiting enzyme RNA polymerase. …	6829	O43279
A	19	D74620	Dynactin	50	52.9457	1114.99	1155.29	1135.14	1:250	Dyneins are ubiquitous, multimeric proteins that are responsible for minus end-directed microtubule-based organelle transport. They are divided into two classes, cytosolic and axonemal. The activity of cytosolic dynein is regulated by the multiprotein dynactin complex with which it co-purifies. Dynactin is composed of at least nine polypeptides with p50 being the second most abundant subunit. The…	10540	Q13561
B	26	D25520	Dynamin	100	102.43	6561.73	4960.09	5760.91	1:1000	Dynamin is a nerve terminal phosphoprotein with intrinsic GTPase activity which plays an important role in endocytosis. This GTPase activity is stimulated in vitro by microtubules, SH3 domain-containing proteins, phospholipids, and Protein Kinase C (PKC)-mediated phosphorylation. There are at least two distinct dynamin genes in mammals, which show 79% identity, encoding proteins Dynamin I and Dyn…	140694	P21575
D	23	D27120	Dynamin II	100	116.103	1447.6	2341.23	1894.42	1:250	Dynamin is a membrane-associated GTPase that binds to GTP, microtubules, and phospholipids. Northern blot analysis has shown dynamin to be present in most tissues but at an amount about 20-fold lower than that in brain. There are at least two distinct dynamin genes in mammals. Transcripts of both dynamin genes are alternatively spliced at two or more sites. The first site is identical in both dyn…	25751	Q9QXL9
C	11	D63020	Dystrobrevin	87	77.412	2826.17	3562.37	3194.27	1:250	Acetylcholine receptor clustering is considered an early event and a marker for synaptogenesis between a motor neuron and a muscle fiber. This process is mediated by the extracellular protein Agrin which binds to a and b Dystroglycan, previously discovered as Dystrophin-associated proteins. Dystrophin binds to the actin cytoskeleton by its N-terminal domain, thus providing the link between the ac…	13527	Q9D2N4
A	5	D62320	Dystrobrevin	87	97.397	1900.97	2006.29	1953.63	1:1000	Acetylcholine receptor clustering is considered an early event and a marker for synaptogenesis between a motor neuron and a muscle fiber. This process is mediated by the extracellular protein Agrin which binds to a and b Dystroglycan, previously discovered as Dystrobrevin-associated proteins. Dystrobrevin binds to the actin cytoskeleton by its N-terminal domain, thus providing the link between th…	13527	Q9D2N4
B	29	E51120	E2F1	46	45.036	2307.67	1281.87	1794.77	1:250	E2Fs are DNA-binding proteins that associate with negative regulators, such as the retinoblastoma p107 protein, alter the rate of gene transcription. A 46kDa protein, E2F1 was identified as a positive regulator of the cell cycle. It requires DP-1 for efficient DNA-binding and transcriptional modification. Mice lacking E2F1 display a wide range of phenotypic changes such as testicular atrophy, tum…	13555	Q61501
D	20	E46420	EB1	30	35.4536	9406.93	7783.01	8594.97	1:500	Familial adenomatous polyposis is an autosomal inherited disease characterized by mutations in the APC (adenomatous polyposis coli) gene. Individuals with this disease are predisposed to colorectal polyps and cancer. It has been proposed that disruption of the APC gene plays a role in the disease. APC is a large coiled-coil protein that interacts,via its carboxy terminus, with catenins and with t…	22919	Q15691
A	15	E39120	EB3-38KD	38	38.1631	1101.12	481.712	791.416	1:250	Mutations in the adenomatous polyposis coli (APC) gene are linked to early events in the development of colorectal tumors. The majority of these mutations result in expression of truncated APC proteins that lack the C-terminal region. APCL is a homologue of APC that is highly expressed in the central nervous system. Both APC and APCL can bind to beta-catenin, and may deplete intracellular beta-ca…	22924	Q9UPY8
			EB3-40KD	38	40.4616	819.829	306.272	563.051
			EB3-43KD	38	42.9123	540.764	275.41	408.087
B	32	E83020	EBP50-49KD	50-53	49.0366	8703.14	12769.2	10736.2	1:250	Integral plasma membrane proteins are stabilized by linkages to the cortical actin cytoskeleton, which structurally supports the membrane and contributes to processes such as endocytosis, exocytosis, and transmembrane signaling. The ERM (ezrin-radixin-moesin) family of proteins provides these structural linkages. The ERM proteins contain a 300-residue N-terminal domain, a 170-residue a-helical re…	9368	O14745
			EBP50-54KD	50-53	53.7641	10260.9	9620.05	9940.49
B	13	E88120	ECA39	43	42.8674	11464.7	21622.2	16543.4	1:250	The c-myc oncogene is important in proliferation, differentiation, apoptosis, and malignant transformation. Products of myc oncogenes are transcription factors that bind to the DNA sequence, CACGTG, and regulate the expression of multiple target genes. Several myc target genes include ECA39, p53, ornithine decarboxylase (ODC), alpha-prothymosin, and Cdc25A. There is a high degree of identity amon…	586	P54687
E	4	C20820	E-Cadherin-120KD	120	120	2835	3105.79	2970.39	1:2500	E-Cadherin is a 120kDa transmembrane glycoprotein that is localized in the adherens junctions of epithelial cells. There, it interacts with the cytoskeleton through the associated cytoplasmic catenin proteins. In addition to being a calcium-dependent adhesion molecule, E-Cadherin is also a critical regulator of epithelial junction formation. Its association with catenins is necessary for cell-cel…	999	P12830
B	23	E50020	EFP	71	72.5175	1647.61	1419.97	1533.79	1:5000	Steroid hormones, unlike polypeptide hormones, diffuse inside the cell, bind cytoplasmic or nuclear receptors, and activate specific genes. Complete identification of such receptors would greatly increase the understanding of the cellular processes activated by steroids. EFP (Estrogen receptor Finger Protein) was identified as a result of its specific interaction with the estrogen receptor. EFP (…	7706	Q14258
B	32	E83920	Eg5	120	128.018	2186.45	2466.34	2326.39	1:1000	The mitotic spindle apparatus equally distributes duplicated chromosomes to daughter cells. This process is mediated by the dynamic instability of the spindle microtubules and the forces generated by the action of cytoplasmic dynein and kinesin-related motor proteins (KRPs), such as CHO1/MKLP1. These motors hydrolyze ATP as they move progressively along the microtubules. They organize the microtu…	3832	P52732
B	2	E27620	eIF-4E	25	24.4644	8890.51	7110.29	8000.4	1:500	The eukaryotic translation initiation factor 4E (eIF-4E) is a 25kDa phosphoprotein that specifically binds to the 7-methylguanosine-containing cap of mRNA. eIF-4E is the rate-limiting component for the initiation of cap-dependent translation by the eIF-4E translation initiation complex. This complex promotes the unwinding of secondary structure at the 5' untranslated region of mRNA, which is nece…	1977	P29338
C	33	E77020	eIF-5	49	53.5985	4616.3	4179.64	4397.97	1:250	Initiation of eukaryotic translation involves a series of reactions mediated by multiple eurkaryotic initiation factors (eIFs). As a prerequisite to initiation, the initiator methionyl-tRNA (Met-tRNAf), in a ternary complex with eIF2 and GTP, binds to the 40S ribosomal subunit. This 40S preinitiation complex is positioned at the initiation AUG codon to form the 40S initiation complex. This comple…	1983	P55010
C	21	E15920	eIF-5a	18	17.6147	1314.76	1307.14	1310.95	1:10,000	Initiation of eukaryotic translation involves a series of reactions mediated by multiple eukaryotic initiation factors (eIFs). However, one member of this family, eIF-5a, may have multiple protein functions. eIF-5a was originally identified as an initiation factor due to its binding of ribosomes, and its stimulation of methionyl-puromycin. Regulation of initiation may not be the major function of…	1984	P10159
C	16	E80720	eIF-6	27	23.7463	9808.16	14991.1	12399.6	1:1000	Initiation of eukaryotic translation involves a series of reactions mediated by multiple eukaryotic initiation factors (eIFs). As a prerequisite to initiation, the initiator methionyl-tRNA (Met-tRNAf), in a ternary complex with eIF-2 and GTP, binds to the 40S ribosomal subunit. This 40S preinitiation complex is positioned at the initiation AUG codon to form the 40S initiation complex. This comple…	3692	P56537
A	20	E85120	ENC-1-65KD	66	65.1185	2708.81	3328.71	3018.76	1:250	Neurogenesis involves complex processes that form and organize neural components. The majority of proteins whose expression defines events of neural development are transcription factors. ENC-1 (Ectoderm and Neural Cortex-1), a neurogenesis marker, is thought to function as an actin binding protein. During early embryogenesis, ENC-1 is expressed in the neuroectodermal region of the epiblast. At l…	13803	O14682
			ENC-1-71KD	66	70.9098	3348.55	3167.62	3258.08
			ENC-1-80KD	66	79.9822	7611.78	5616.28	6614.03
B	34	E90320	Endoglin	95	102.522	819.882	643.059	731.471	1:250	Endoglin (CD105), a major glycoprotein of human vascular endothelium, is a type I integral membrane protein with a large extracellular region, a hydrophobic transmembrane region, and a short cytoplasmic tail. It also contains an RGD tripeptide that may be important for cellular adhesion. There are two forms of endoglin (S-endoglin and L-endoglin) that differ in the length of their cytoplasmic tai…	2022	P17813
A	29	E86620	Endopeptidase 3.4.24.16	80	80	2524.55	1440.73	1982.64	1:250	Endopeptidase 3.4.24.16 (neurolysin) is a zinc-containing metalloendopeptidase that is ubiquitously expressed in the central nervous system and the peripheral organs of mammals. It cleaves the Pro10-Tyr11 bond of the tridecapeptide neurotensin. This cleavage results in the formation of the biologically inactive catabolites, neurotensin (1-10) and neurotensin (11-13). Endopeptidase 3.4.24.16 close…	117041	P42676
B	36	E87220	Endothelin 1 Receptor	50	44.8096	2990.72	2384.01	2687.37	1:1000	Endothelin-1 (ET-1) is a potent vasoconstrictor that is secreted by vascular endothelial cells. ET-1, ET-2, ET-3, and endothelin b are members of a family of related peptides. All are 21 amino acid peptides with two disulfide bridges. ET-1 and ET-2 differ by only two residues, while ET-3 differs from both by six residues. ET-1 and ET-2 are highly effective on vascular smooth muscle, while the eff…	24326	P26684
A	12	S41820	EphA4/Sek	130	122.827	14767.9	16120.4	15444.1	1:1000	EphA4/Sek is a glycosylated protein tyrosine kinase of 986 amino acids and an apparent 130kDa molecular weight. EphA4 belongs to the Eph subfamily of receptor tyrosine kinases and like many others, it has an amino–terminal ligand-binding domain exposed to the extracellar matrix. EphA4 is predominantly expressed during development (this is common in the Eph family) and because of its mRNA localiza…	13838	Q03137
B	12	E35520	EPLIN-105KD	90/110	105.437	2082.17	601.467	1341.82	1:250	The LIM is a protein-protein interaction domain that forms two zinc-binding sub domains. Some LIM domain containing proteins are involved in transcriptional regulation, while others are associated with cytoskeletal structures, such as actin stress fibers and focal adhesions. Epithelial protein lost in neoplasm (EPLIN) is a LIM domain containing protein that is down regulated in oral, prostate, an…	51474	Q9UHB6
			EPLIN-89KD	90/110	89.049	4899.15	4218.07	4558.61
A	4	E18220	eps8	97	107.415	1319.71	1045.68	1182.7	1:5000	The p97eps8 protein, a substrate for EGF-R tyrosine kinase, contains an SH3 domain, but lacks a functional SH2 domain. Antibodies to eps8 recognize the 97kDa protein and a less abundant 68kDa protein. Both forms are tyrosine-phosphorylated following treatment of cells with EGF. It is likely that p68eps8 is synthesized from an alternatively spliced mRNA since two major eps8-specific mRNAs are dete…	13860	Q08509
C	11	E78920	ERAB-22KD	27	21.9453	3339.99	3531.24	3435.61	1:1000	The etiology of the neuronal dysfunction associated with Alzheimer's disease has yet to be determined. However, a vast amount of research has implicated the proteolytic fragments of the amyloid-b precursor protein (APP), such as the amyloid-b peptide (Ab). Ab is cytotoxic via its disruption of membranes and stimulated production of reactive oxygen intermediates. Ab cytotoxicity also results from …	3028	Q99714
			ERAB-23KD	27	23.3625	3593.34	4991.22	4292.28
			ERAB-27KD	27	27.5239	497.126	849.158	673.142
B	30	556452	Ercc-1-36KD	36	36.1195	1355.59	2750.33	2052.96			2067	P07992
			Ercc-1-39KD	36	39.548	370.335	686.411	528.373
D	20	M37520	ERK1	44/42	43.8756	6024.04	5753.61	5888.83	1:5000	The family of serine/threonine kinases known as ERKs (extracellular signal regulated kinases) or MAPKs (mitogen-activated protein kinases) are activated after cell stimulation by a variety of hormones and growth factors. Cell stimulation induces a signaling cascade that leads to phosphorylation of MEK (MAPK/ERK kinase) which, in turn, activates ERK via tyrosine and threonine phosphorylation. A my…	50689	Q63538
E	40	M12320	ERK1-44KD	44/42	44.1378	4035.93	1853.85	2944.89	1:5000	The family of serine/threonine kinases known as ERKs (extracellular signal regulated kinases) or MAPKs (mitogen-activated protein kinases) are activated after cell stimulation by a variety of hormones and growth factors. Cell stimulation induces a signaling cascade that leads to phosphorylation of MEK (MAPK/ERK kinase) which, in turn, activates ERK via tyrosine and threonine phosphorylation. A my…	50689	Q63538
B	4	E16220	ERK2-40KD	42	39.7485	11359.4	9273.35	10316.4	1:5000	The family of serine/threonine kinases known as ERKs (extracellular signal regulated kinases) or MAPKs (mitogen-activated protein kinases) are activated after cell stimulation by a wide variety of hormones and growth factors. Cell stimulation induces a signaling cascade that leads to phosphorylation of MEK (MAPK/ERK kinase) which, in turn, activates ERK via tyrosine and threonine phosphorylation.…	116590	P27703
			ERK2-42KD	42	42.2936	572.495	142.576	357.536
C	7	E72920	ERp72-70KD	69	70.3687	2142.21	3916.5	3029.35	1:250	Within the ER lumen, numerous molecular chaperones transiently bind nascent proteins and facilitate their folding or assembly. The action of chaperones ensures proper folding and, in turn, transport of new proteins from the rough ER to the Golgi complex. Some chaperones (grp78/Bip) bind to exposed hydrophobic segments, while others (ERp59/PDI) are involved in disulfide isomerization. An ERp59/PDI…	9601	P13667
B	21	E11620	Exportin-1/CRM1	112	105.805	2964.23	2083.18	2523.7	1:1000	The nuclear pore complex (NPC) is a 125 MDa nuclear envelope complex that mediates nucleocytoplasmic shuttling of RNA and protein. NPC is comprised of more than 30 different proteins, including Ran/TC4, importins, and exportins. Exportin-1 (hCRM1/XPO1) is the widely expressed human homologue of the yeast CRM1 protein, which functions in the maintenance of chromatin structure and nuclear export. E…	7514	O14980
D	21	E53020	Ezrin-86KD	80	86.5097	13491.6	9425.05	11458.3	1:250	First described as an 80kDa protein concentrated in the apical cytoskeletal region of intestinal brush border cells, ezrin is now recognized as a major substrate of protein tyrosine kinases, such as the epidermal growth factor (EGF) tyrosine kinase. Ezrin is expressed at high levels in intestine, kidney, and placenta. In placenta, ezrin is present as monomers and non-covalent oligomers in tight a…	7430	Q96CU8
C	15	F39620	FACTp140	140	131.568	10953.8	10743.4	10848.6	1:500	The structure of chromatin is critical for access to DNA during gene transcription. General transcription factors and RNA polymerase II can transcribe genes on naked DNA, however accessory factors are required for transcription of DNA packaged into chromatin. Two classes of accessory factors include ATP-dependent chromatin remodeling enzymes and histone acetyltransferases. Facilitator of chromati…	11198	Q920B9
D	7	F36620	FADD	24	31.3802	932.581	1038.71	985.644	1:250	During apoptosis, cells exhibit morphological signs of the death process: cell shrinkage, membrane blebbing, and chromatin condensation. The role of the cell surface cytokine receptor, Fas (Apo-1, CD95), in apoptosis has been well characterized. The tumor necrosis factor receptor (TNF-R) can trigger cell death, as well as various other responses. Data suggested that Fas and TNF-R affect a common …	8772	Q13158
B	19	F15020	FAK-108KD	125	108.519	1661.96	2383.17	2022.57	1:1000	Focal Adhesion Kinase (FAK) is a cytoplasmic tyrosine kinase that colocalizes with integrins in focal adhesions. This cellular localization is directed by a 125 amino acid sequence at the C-terminus called the "Focal Adhesion Targeting sequence" (FAT). The binding of extracellular matrix ligands to integrins triggers autophosphorylation and activation of FAK. This creates binding sites for SH2 do…	5747	Q00944
			FAK-116KD	125	115.99	3718.87	2264.41	2991.64
			FAK-126KD	125	126.304	2349.91	1267.31	1808.61
B	24	F37720	Fas Ligand	37	35.6705	15316.3	16367.2	15841.7	1:1000	The Fas ligand (FasL), a type II membrane protein, is a member of the tumor necrosis factor (TNF) family which includes TNFa, a- and b-chains of lymphotoxin (LT), CD40 ligand, and CD30 ligand. Fas, a type I membrane protein, is a member of the TNF/nerve growth factor receptor family. When crosslinked with FasL, Fas induces apoptosis. FasL expression is prominent in developing T cells. FasL also f…	356	P48023
A	15	F72520	Fatty Acid Synthase-214KD	265	214.089	1850.57	1554.8	1702.68	1:250	Fatty acid biosynthesis occurs in all living organisms and provides essential components of biological membranes as well as a form of energy storage. Animal fatty acid synthase (FAS) is a multifunctional enzyme that catalyzes the synthesis of long-chain fatty acids via sequential condensation of two-carbon units from malonyl-CoA, an intermediate derived from the carboxylation of Acetyl-CoA. FAS i…	2194	P49327
			Fatty Acid Synthase-226KD	265	226.937	11852.3	11074.6	11463.5
B	11	F88920	FBP	74	74.1483	3355.27	2539.46	2947.37	1:1000	The c-myc proto-oncogene is an essential participant in regulation of normal cell proliferation and programmed cell death. The far-upstream (FUSE)-binding protein (FBP) is one of many factors that bind to a single strand of DNA in the 5' region of the c-myc gene. FBP, FBP2, and FBP3 comprise a family of single-strand DNA binding proteins that possess many features found in more conventional trans…	8880	Q96AE4
D	37	F89320	FEN-1	50	47.4494	3459.23	2151.91	2805.57	1:250	The fidelity of DNA replication, recombination, and repair is essential for genome stability. Proteins that have exonuclease and endonuclease enzymatic activity are critical for accurate replication, recombination, and repair of DNA sequences. FEN-1 (five' exonuclease-1 or flap endonuclease-1) is an exo- and endonuclease found in yeast, mouse, and human. The 5'-3' exonuclease activity of FEN-1 in…	2237	P39749
C	24	F69620	FIN13	75	72.4723	4752.91	4932.18	4842.55	1:500	The cell cycle is regulated by multiple checkpoints that determine cell fate. These checkpoints direct a cell toward proliferation, senescence, differentiation, growth arrest, or apoptosis. Growth factor induced kinases and phosphatases are central components of cell cycle regulation. FIN13 (fibroblast growth factor-inducible 13) is a novel type 2C serine-threonine phosphatase whose expression is…	5496	Q61074
B	19	F11020	FIP-2	74	76.2042	8178.13	18252.7	13215.4	1:250	Control of TNFa-induced cell death by viral proteins is an important element of productive viral infection. Adenovirus contains a group of immunoregulatory genes, E3-14.7K, E3-14.5K, and E3-10,5K, whose protein products inhibit TNFa-induced cytolysis. They may regulate TNFa signaling by binding to proteins that act downstream of TNFa receptor activation. FIPs (FIP-1, FIP-2, FIP-3) are widely expr…	10133	Q96CV9
			FIP-2-68KD	74	68.0229	4076.17	5382.58	4729.38
A	16	F64420	FKBP12	14	17.8081	5038.05	5304.01	5171.03	1:1000	Transforming growth factor-b binds to the TGFb family of heteromeric serine/threonine transmembrane receptors (type I and type II). Following binding of TGFb, the type II receptor (TbR-II) phosphorylates the type I receptor (TbR-I) which, in turn, conveys the signal. Since TbR-I and TbR-II can interact without the stimulation of TGFb, leading to unwanted activation, a regulatory mechanism exists.…	2280	P20071
D	17	F51420	FKBP51	51	59.0934	2861.37	2829.27	2845.32	1:250	FK506, one of several potent compounds that block T cell proliferation, is used in immunosuppressive therapy. Several FK506-binding proteins (FKBPs) have been identified in the search for intracellular targets of FK506. These proteins include FKBP12, FKBP12.6, and FKBP52. The immunosuppressive effects of FK506 and FKBPs result from the inhibition of the calcineurin phosphatase, a well known compo…	14229	Q64378
D	17	F56020	FKBP65	72/68	79.0464	21554.8	21546.5	21550.6	1:1000	FK506, one of multiple potent compounds that block T cell proliferation, is used for immunosuppressive therapy. Several FK506-binding proteins (FKBPs) have been identified in the search for intracellular targets for FK506. These include FKBP12, FKBP13, FKBP51, and FKBP52. The immunosuppressive effects of FK506 and FKBPs result from the inhibition of the calcineurin phosphatase, a well known compo…	8468	Q61576
C	28	F82720	FLAP-69KD	85	69.4337	31427	58435.3	44931.1	1:250	Gelsolin, an actin binding protein, regulates the actin cytoskeleton. Flightless I (fliI), a member of the gelsolin family, was discovered as a mutation in Drosophila that results in flightlessness and, in some cases, lethality. FliI is required for actin organization during myogenesis and embryogenesis. It contains characteristic gelsolin 6-fold segmental repeats and an N-terminal extension of 1…	241	O70323
C	13	F65020	Flotillin-1-42KD	48	42.258	1134.57	1254.55	1194.56	1:250	Caveolae are specialized membrane invaginations of 50-100 nm present in all cells, but abundant in endothelium, muscle cells, and adipocytes. These plasma membrane microdomains function in transcytosis of macromolecules, and are the sites of potocytosis, where small molecules are concentrated and transferred inside the cells by glycosylphosphatidylinositol (GPI)-linked receptors. Caveolin, a 22kD…	14251	O08917
			Flotillin-1-45KD	48	45.2089	2798.16	3118.31	2958.23
C	4	E35820	Flotillin-2/ESA	42	45.1163	8580.49	8950.14	8765.31	1:5000	Flotillin-2/ESA (epidermal surface antigen) plays a role in intercellular epidermal adhesion. Epidermal surface proteins have an important role in normal epidermal maintenance and function. In addition, they are involved in various autoimmune diseases in which auto-antibodies bind to normal epidermal cell surface proteins. This binding causes cell disadherence that leads to blister formation. Suc…	2319	Q14254
E	41	F83520	Fnk	70	65.6566	2435.92	1549.55	1992.74
B	6	F26820	FPTase alpha	48	46.2909	939.989	727.482	833.735	1:250	Farnesyl-protein transferase (FPTase) catalyzes the addition of the isoprenoid, farnesyl (C15) moiety, to protein substrates. This addition occurs on a cysteine residue within the sequence known as a –CAAX motif (C = cysteine; A = usually an aliphatic amino acid; X = often Ser, Met, Gln, Cys, or in yeast, Ala). The cysteine forms a thioether bond with the isoprenyl moiety. A number of signaling p…	2339	P49354
B	5	F23220	FPTase beta	46	44.3879	1768.4	1498.01	1633.2	1:2500	Farnesyl-protein transferase (FPTase) catalyzes the addition of the isoprenoid, farnesyl (C15) moiety, to a cysteine residue of a protein substrate at a C-terminal sequence known as a –CAAX motif (C = cysteine; A is usually an aliphatic amino acid; and X is often Ser, Met, Gln, Cys, or in yeast, Ala). The cysteine forms a thioether bond with the isoprenyl moiety. Several signaling proteins are kn…	2342	P49356
B	36	F91120	FXR2	95	95.5779	3600.03	3741.89	3670.96	1:250	The fragile X syndrome results from amplification of a polymorphic CGG repeat in the 5' untranslated region of the FMR1 gene and is the most common form of inherited mental retardation. Although the lack of expression of FMR1 protein produces the fragile X syndrome, the pathological mechanism is not known. FMR1 is an RNA binding protein that performs a chaperone or transporter function. It intera…	9513	P51116
C	4	F19720	fyn	59	55.5478	16661.5	14884.8	15773.1	1:250	Stimulation of the T cell antigen receptor (TcR) results in protein tyrosine phosphorylation via non-receptor tyrosine kinases. The src-related p59fyn kinase is one such enzyme that associates with the TcR. Ligation of the TcR activates the protein kinase activity of p59fyn in various human T cells. Fyn interacts with the CD3-z chains through its N-terminal region. In turn, fyn binds other protei…	2534	P06241
A	9	G51820	G alpha t	40	36.9684	1731.5	3141.22	2436.36	1:1000	The GTP binding regulatory proteins (G proteins) consist of three subunits: a, b, and g. These heterotrimeric proteins function at membranes to relay signals from cell surface receptors to intracellular effectors. The a subunit is unique for each G protein and contains the site of GTP binding and hydrolysis, as well as sites for receptor and effector interactions. The bg subunit complex interacts…	2780	P08239
B	8	G29620	G beta	37	34.989	7291.68	7644.49	7468.09	1:1000	The GTP binding regulatory proteins (G proteins) consist of three subunits: a, b, and g. These heterotrimeric proteins function at membranes to relay signals from cell surface receptors to intracellular effectors. The a subunit is unique for each G protein and contains the site of GTP binding and hydrolysis, as well as sites for receptor and effector interaction. The b and g subunits exist as tig…	2783	P04901
C	13	G81020	G3BP	68	63.7634	3333.15	3088.4	3210.78	1:1000	The Ras proteins are low molecular weight GTPases that play a critical role in the control of proliferation, differentiation, and cytoskeletal organization. RasGAP acts as a negative regulator of Ras, as well as a downstream target of Ras. It participates in the signal transduction cascade through interactions with other signaling proteins. Via its C-terminal domain, RasGAP interacts with Ras, bu…	10146	Q13283
D	32	G10920	GAD67	67	66.9523	1022.52	3486.97	2254.74	1:250	Glutamic acid decarboxylase (GAD) is the key enzyme in the synthesis of the neurotransmitter g-aminobutyric acid (GABA), which is the major inhibitory neurotransmitter in the central nervous system. GAD is expressed in two isoforms, GAD65 and GAD67. These isoforms differ only in the first 95 N-terminal amino acids. GAD enzymes bind to the coenzyme pyridoxal 5'-phosphate during the synthesis of GA…	2571	P18088
A	22	C26220	gamma-Catenin	82	87.6803	3321.25	2368.08	2844.66	1:2000	g-Catenin (plakoglobin) was identified as a component of desmosomes where it associates with desmoglein. g-Catenin and b-Catenin are closely related proteins that have significant homology with the Drosophila armadillo protein. In addition to complexing with E-Cadherin, g-Catenin and b-Catenin have been observed in association with the intracellular domain of N-Cadherin. It has been proposed that…	3728	Q15151
A	5	G60420	Gap1m	100	107.134	2325.71	4155.91	3240.81	1:1000	The biological activity of Ras is mediated by the conversion of bound GTP to GDP. This process is controlled, in part, by Ras guanine nucleotide releasing factor (GNRP) and several Ras GTPase-activating proteins (GAPs). p120GAP is the GTPase for the normal form of Ras, but is not reactive with oncogenic Ras. Gap1m is a homologue of the Drosophila Gap1 protein which also affects the non-oncogenic …	25597	Q63713
A	9	G54220	GCAP-1-22KD	23	21.5858	430.302	556.28	493.291	1:1000	Free intracellular calcium (Ca2+), a universal second messenger, functions via its association with Ca2+-binding proteins. Guanylate cyclase-binding protein (GCAP) is a Ca2+-binding protein that accelerates the production of cGMP in light-sensitive cells. The human GCAP (205 amino acids) belongs to the family of Ca2+-binding proteins that includes calmodulin, parvalbumin, and frequenin. These pro…	2978	P43080
			GCAP-1-23KD	23	22.4964	1244.88	1021.55	1133.21
C	15	G20620	GCIP-43KD	46	42.6884	1411.89	1933.24	1672.57	1:500	Adaptor proteins are critical for the formation of signaling complexes that relay signals from the plasma membrane to the nucleus. These proteins are involved in diverse pathways that regulate cell growth, differentiation, and death. GCIP (Grap2 cyclin-D interacting protein) was identified in a yeast two-hybrid screen where the leukocyte-specifc adaptor protein Grap2 was used as bait. The sequenc…	23582	Q9NYH3
			GCIP-46KD	46	45.764	1791.58	973.38	1382.48
			GCIP-49KD	46	49.0193	200.281	505.258	352.769
A	21	G55620	GDNFR-alpha-56KD	45_60	55.6661	973.705	661.095	817.4	1:5000	The development and function of the nervous system is regulated by neurotrophins (NGF, BDNF, Neurotrophins 3-5) and glial cell-derived neurotrophic factors (GDNF). These molecules act at the plasma membrane by binding to specific receptors. GDNF is a small protein that potentiates the survival of midbrain neurons. Although isolated from glial cells, GDNF is also found in several non-neuronal tiss…	2674	Q62997
			GDNFR-alpha-62KD	45_60	62.5365	789.481	5587.43	3188.46
D	2	G37820	Gelsolin-102KD	93	102.286	1005.55	965.796	985.674	1:2500	Gelsolin was identified as a result of its ability to sever actin filaments in a Ca2+-dependent manner. The gene for gelsolin encodes an 83 kDa protein that migrates as a 93 kDa polypeptide in SDS-gels. The N-terminal domain contains the calcium-independent actin-severin site, whereas the calcium-dependent site is located in the C-terminal portion of the protein. It exhibits significant homology …	2934	P06396
			Gelsolin-92KD	93	92.0917	1923.17	1317.54	1620.35
D	30	G49220	GFAP	50	48.2251	1213.71	1686.51	1450.11	1:250	The cytoskeleton is an array of highly ordered filaments that maintains the shape, structure, and functionality of cells. There are three major types of filaments: actin filaments, microtubules, and intermediate filaments. The distinctions among them are based on protein composition and arrangements. Glial fibrillary acidic protein (GFAP) is a 50 kDa component of the intermediate filaments and wa…	2670	P14136
D	37	G25920	GGA3	90	89.7199	757.488	1286.98	1022.23	1:2500	The ADP-ribosylation factors (ARFs) are a family of small GTPases in the ARF superfamily that include ARFs and ARF-like (ARLs) proteins. At least six ARFs have been identified in humans: ARF1, ARF2, ARF3, ARF4, ARF5, and ARF6. ARFs are involved in intravesicular acidification and fusion of microsomal vesicles, endosome fusion, nuclear membrane assembly, and formation of clathrin-coated vesicles. …	23163	Q9NZ52
A	37	G94420	GIT1	95	86.6463	870.97	505.614	688.292	1:250	Activation of adrenergic receptors (AR), such as b2AR leads to activation of heterotrimeric G proteins and recruitment of G protein-coupled receptor kinases (GRKs). Phosphorylation of the activated receptor by GRKs promotes the binding of arrestin protein which prevents further G protein activation. GRK interactor 1 (GIT1) was identified in a yeast two-hybrid screen for proteins that bind GRK2. G…	83709	Q9Z272
B	11	G85920	Glucocorticoid R	94	88.3769	2268.76	3028.52	2648.64	1:2500	Steroid hormone receptors are hormone activated transcriptional regulators that influence genes required for embryonic development and adult homeostasis. One member of the steroid hormone family is the glucocorticoid receptor. It contains AF1 and AF2 transactivation domains, a DNA binding domain, and ligand binding domain. Ligand bound glucocorticoid receptors dimerize at specific palindromic seq…	2908	P04150
A	11	G45020	Glutamine Synthetase	45	46.0619	832.695	101.226	466.961	1:5000	Glutamine synthetase catalyzes the amination of glutamic acid to form glutamine. It is found in mammals as an octamer of identical 45 kDa subunits. Glutamine synthetase activity is a useful marker for astrocytes and an important differentiation feature in retina. It is also considered to be a key enzyme in the recycling of the neurotransmitter glutamate.	2752	P15104
B	30	G65120	GM130	130	138.477	505.26	872.261	688.76	1:250	Maturation and post translational modification of proteins occurs after their biosynthesis at the endoplasmic reticulum and their transport through the Golgi apparatus. The process involves the transport of vesicles carrying the proteins through a vectorial process of vesicle budding and fusion from the cis-compartment to the medial-compartment and the trans-compartment of the Golgi apparatus. Th…	64528	Q62839
C	15	G10020	GMAP-210	210	219.598	1140.25	1206.19	1173.22	1:250	Trip230 was identified as a protein that interacts with retinoblastoma protein (Rb) and the thyroid hormone receptor (TR). The structure of Trip230 includes five coiled-coil segments separated by non-helical linkers, N-terminal and C-terminal leucine zipper domains, and multiple phosphorylation sites. Trip230 is ubiquitously expressed and localized to the Golgi. During cell cycle progression, a s…	9321	O15154
D	30	G93720	Golgin-84-91KD	84	91.5421	2042.43	3614.6	2828.51	1:250	The Golgi apparatus is a complex and dynamic organelle that functions in protein sorting and modification. Numerous structural and regulatory proteins are involved in the budding, docking, and fusion of Golgi-directed vesicles. Golgin-84 is an integral membrane protein associated with the Golgi. Sequence analysis of the C-terminal region of Golgin-84 demonstrates a 14 residue region extending int…	9950	O95287
D	8	G51720	GRB14-56KD	61	56.2566	2657.35	3033.56	2845.45	1:500	Grb (growth factor receptor-bound) proteins have been isolated from expression libraries as a result of the binding of their SH2 domains to tyrosine-phosphorylated epidermal growth factor receptor. To date, the genes for several GRBs have been cloned. The GRB proteins contain SH3 domains typical of other signaling molecules, as well as a pleckstrin homology domain. GRB14 is expressed in a number …	2888	Q14449
C	8	G16720	GRB2	24	23.3163	12306.8	10945.3	11626	1:5000	Growth-factor Receptor-Bound Protein 2 (GRB2) was isolated by using the EGF receptor C-terminus as a probe in the screening of lgt11 expression libraries. This 24 kDa GRB2 protein is ubiquitously expressed and consists of one SH2 domain flanked by two SH3 domains. Its ability to bind proteins through these domains has prompted much investigation of its role as an adaptor protein. Sos, a Ras GDP/G…	81504	P29354
A	35	G90520	GRIP	130	131.784	1172.54	580.449	876.492	1:1000	Rapid neuronal excitation within the CNS is mediated by the interactions of receptors with their respective neurotransmitters, such as glutamate. Glutamate has a diverse array of receptors that are categorized into two distinct groups: ionotropic and metabotropic. Ionotropic receptors are ligand-gated channels and can be subdivided into two classes: NMDA and AMPA receptors. AMPA receptors are com…	84016	P97879
C	6	G72420	GS15	15	15	4394.5	5078.45	4736.47	1:250	Eukaryotic protein trafficking involves the packaging of target molecules into membranous vesicles that bud from a donor compartment, travel to a specific destination, fuse, and release their components into an acceptor compartment. Components of both the vesicle and the synaptic plasma membrane interact to form a fusion complex which mediates specific docking and fusion of vesicles. This complex…	54400	O35152
D	10	G76220	GS27	27	28.9662	5349.17	9964.67	7656.92	1:1000	Eukaryotic protein trafficking involves the packaging of target molecules into membranous vesicles that bud from a donor compartment, travel to a specific destination, fuse, and release their components into an acceptor compartment. Components of both the vesicle and the synaptic plasma membrane interact to form a fusion complex that mediates vesicle docking and fusion. This fusion complex contai…	9570	O14653
C	28	G83820	GS28	28	25.8743	5488.59	3607.91	4548.25	1:1000	Most vesicular fusion events require the function of N-ethylmaleimide-sensitive factor (NSF) and the soluble NSF attachment proteins (SNAPs). Their function is dependent upon the SNAP receptor (SNARE) family of proteins. The specificity of vesicle docking and fusion is mediated by specific interactions between v-SNAREs on vesicles and t-SNAREs on target membranes. GS28 (Golgi SNARE with a size of…	94189	Q62931
C	24	G22320	GSK-3 beta	46	44.764	2160.29	1977.3	2068.8	1:2500	Glycogen Synthase Kinase-3b (GSK-3b) is a serine/threonine kinase that affects glycogen metabolism by phosphorylating and, thus, down-regulating the activity of muscle glycogen synthase. GSK-3b is identical to the Tau Protein Kinase I (TPK I) which plays a role in the formation of the histopathological lesions of Alzheimer's disease (AD). In AD, many neurons contain intracytoplasmic neurofibrilla…	2932	P18266
B	4	G59720	GST-pi	23	22.6341	1366.21	767.447	1066.83	1:1000	Glutathione-S-transferases (GSTs) are a family of dimeric proteins that catalyze the S-conjugation of glutathione with many compounds for detoxification. The GSTs are categorized into four classes based on their biochemical and structural properties: a, µ, p, and q. GST-p is of particular interest because it is over-expressed in many tumors, but is either absent or expressed at low levels in the …	2950	P09211
C	10	H65220	HAX-1	35	33.229	863.648	570.624	717.136	1:250	Cell-cell interactions in the immune system, mediated by membrane-bound antigen receptors, trigger a cascade of signaling mechanisms collectively known as the T-cell response. Upon antigen binding, cellular tyrosine kinases are activated resulting in the phosphorylation of HS1 or Lck-binding protein 1 (LckBP1), which is involved in thymic negative selection. HS1 is one of the earliest intracellul…	10456	O00165
B	30	H80920	HDAC3	50	51.1122	812.795	1495.98	1154.39	1:500	Regulation of gene expression occurs at multiple levels and is mediated by numerous factors. DNA-binding proteins such as histones function to spatially organize the DNA into chromatin. The spatial organization of chromatin is also important for gene expression, and modifications to DNA-binding proteins have profound effects on gene expression. Human Histone Deacetylase 3 (HDAC3) is a protein of …	8841	O15379
E	32	H31020	HDJ-2	45	45	3068.99	2358.38	2713.68	1:250	Heat shock proteins (Hsp) are highly conserved proteins that include constitutively-expressed (Hsp60, Hsp70, and Hsp90) and stress-induced (Hsp27, Hsp40, and Hsp72) proteins. The DnaJ-related Hsp40 subfamily (Hsp40, HSJ1, and HDJ-1, -2, -3, and -4) are a structurally diverse group of proteins that contain N-terminal J-domains that facilitate interaction with Hsp70. These proteins stimulate Hsp70 …	3301	P31689
C	20	H11320	Headpin	44	42.406	3009.52	5101.58	4055.55	1:2500	Serine proteinase inhibitors (serpins) comprise a diverse group of proteins that include more than 100 members in viruses, plants, and animals. These serpin protease inhibitors act by binding tightly to the protease substrate in a one-to-one ratio. Although the sequences of the serpins are highly diverse, they contain a reactive site loop (RSL) that binds to the active site of proteases. Highly c…	5275	Q9UIV8
C	14	H76520	HEC	76	71.4287	952.842	1091.29	1022.07	1:250	Cell division is a highly regulated process which ensures that properly replicated DNA is received by both daughter cells. During M phase, the pairs of sister chromatids separate into each daughter cell. To ensure correct cell division, each step of this process is highly regulated by proteins such as kinases and phosphatases that serve as checkpoints. HEC (highly expressed in cancer) was discove…	10403	O14777
D	12	H77220	Heme Oxygenase 2	36	40.3403	3033.21	6601.96	4817.58	1:250	Heme Oxygenase (HO) mediates the degradation of heme into biliverdin, free iron, and carbon monoxide (CO). HO exists as two isozymes, designated HO-1 and HO-2. These two isoforms share about 40% amino acid similarity including several stretches of highly conserved sequences with matched predicted secondary structure. HO-1, the inducible form, is found primarily in spleen and liver Kupffer cells. …	3163	P30519
D	3	H75420	hHR23B	58	64.5196	4517.89	4035.88	4276.88	1:250	Nucleotide excision repair (NER) is an essential element of DNA repair which eliminates unrelated DNA base lesions, including those induced by UV irradiation or chemicals. Although well defined in prokaryotes, eukaryotic NER is complex and involves at least two distinct subpathways. The transcription-coupled repair subpathway eliminates DNA lesions just prior to transcription. This is important f…	5887	P54727
B	6	H72320	HIF-1 alpha	120	107.78	2400	2018.19	2209.09	1:250	Molecular oxygen (O2) is essential for mammalian metabolic processes such as oxidative phosphorylation. Thus, survival depends upon instantaneous transcriptional modulation of genes that maintain O2 homeostasis. Transcriptional control of several of these genes is mediated by hypoxia-inducible factor 1 (HIF-1). HIF-1 is a heterodimer whose a and b subunits are members of the PAS family of basic h…	3091	Q16665
C	12	A78420	HIF-1 beta/ARNT1	95	93.6404	1193.15	1052.8	1122.97	1:1000	The Ah-receptor (AHR) is a ligand activated transcription factor that mediates the biological effects of agonists. AHR dimerizes with a structurally related protein known as ARNT (arylhydrocarbon-receptor nuclear transducer). This heterodimer binds enhancer elements and induces the expression of target genes, specifically those involved in the metabolism of xenobiotics. ARNT1 and ARNT2 are member…	405	P27540
D	7	H62120	hILP/XIAP-60KD	57	60.3566	7651.45	8561.63	8106.54	1:250	Apoptosis is a genetically programmed, selective process of cell death that occurs during normal cell differentiation and development of multicellular organisms. Viruses depend on the biosynthetic machinery of their host cell for the production of progeny and survival. Therefore, many viruses encode proteins that protect the cell from apoptosis. hILP (human IAP-like protein) is a human homologue …	331	P98170
			hILP/XIAP-66KD	57	66.4828	969.726	1133.85	1051.79
B	16	H90720	hPrp16	140	146.186	1861.73	980.302	1421.02	1:250	Splicing, the removal of introns from pre-mRNA, is mediated by spliceosomal complexes and occurs in two distinct catalytic steps. The first step involves cleavage of the 5' exon and the production of a lariat intermediate. In the second step, the 3'-splice site is cleaved and the exons are fused with concomitant release of the intron lariat. The spliceosome contains multiple snRNPs and a number o…	9785	Q92620
C	15	H86320	hPrp17-67KD	66	67.5756	3488.99	3638.06	3563.53	1:1000	Splicing, the removal of introns from pre-mRNA, is mediated by spliceosomal complexes and occurs in two distinct catalytic steps. The first step involves cleavage of the 5' exon and the production of a lariat intermediate. In the second step, the 3'-splice site is cleaved and the exons are fused with concomitant release of the intron lariat. The spliceosome contains multiple snRNPs and a number o…	51362	O60508
B	33	R90820	hRAD9	60	62.4616	1709.21	1456.25	1582.73	1:250	Cell cycle checkpoints are regulatory mechanisms that prevent cell cycle progression in the presence of DNA damage or incompletely replicated DNA. Many of the genes required for cell-cycle arrest are also involved in DNA repair, apoptosis, and induction of transcription. In yeast and humans, HRAD9 plays a role in cell cycle arrest during the G2 phase before entry into mitosis. Phosphorylated HRAD…	5883	Q96C41
D	8	H42020	HRF	23	25.1979	15888.8	21129.8	18509.3	1:250	One of the most powerful effector mechanisms of the immune system is the reaction initiated by IgE-dependent tissue stimulation of mast cells and basophils. When antigen binds surface IgE on these cells, there is a rapid release of histamine and other mediators that collectively initiate immediate hypersensitivity. This effect is part of a larger response called the late phase reaction (LPR). An …	7178	P13693
D	27	H65520	HSF4	55	53.9748	287.626	667.184	477.405	1:250	Heat shock proteins (HSP) are a family of chaperone proteins that are rapidly induced in cells as a response to heat or other environmental stress. Heat shock factors (HSF) comprise a family of transcription factors that mediate the transcriptional activation of the HSP genes. The HSF family members, including yeast and human homologs, have a conserved DNA-binding domain, a transactivation domain…	3299	Q9ULV5
E	34	H83120	HsORC4	45	47.5245	8094.04	4353.23	6223.64	1:1000	Initiation of eukaryotic DNA replication occurs simultaneously at numerous sites. The sites of initiation in S. cerevisiae are defined by sequences that are recognized by a multisubunit complex known as the origin recognition complex (ORC). There are six known ORC components that are bound to DNA throughout the cell cycle and are essential to cell viability. ORC proteins may recruit other protein…	5000	O43929
B	7	H44620	Hsp110	110	106.184	5561.27	4568.07	5064.67	1:2500	With the exception of Hsp110, the stress or heat shock proteins have been thoroughly characterized. Hsp110 is expressed in most tissues. Like other stress proteins, Hsp110 is induced by heat shock and its induction is associated with thermotolerance. The sequence of Hsp110 bears similarity to several Hsp70-related proteins that have been termed Hsp110/SSE. The carboxy-terminal domains of these pr…	15505	Q60446
B	19	H22420	Hsp40-36KD	40	36.2467	2978.68	2110.36	2544.52	1:2500	Heat shock proteins (Hsp) are a set of highly conserved proteins that include constitutively-expressed (Hsp60, Hsp70, and Hsp90) and stress-induced (Hsp27, Hsp40, and Hsp72) proteins. Elevated temperatures induce a transient resistance to subsequent heat exposure in various types of cells. Although Hsp70 protein is constitutively expressed at low levels, its expression abundantly increases in res…	3301	P25685
C	20	H22020	Hsp40-39KD	40	38.9276	2429.64	4794.89	3612.27	1:2500	Heat shock proteins (Hsp) are a set of highly conserved proteins that include constitutively-expressed (Hsp60, Hsp70, and Hsp90) and stress-induced (Hsp27, Hsp40, and Hsp72) proteins. Elevated temperatures induce a transient resistance to subsequent heat exposure in various types of cells. Although Hsp70 protein is constitutively expressed at low levels, its expression abundantly increases in res…	3301	P25685
B	19	H22420	Hsp40-43KD	40	43.0089	1270.98	1082.12	1176.55
			Hsp40-45KD	40	45.1488	1141.27	1351.51	1246.39
D	18	H99020	Hsp60-59KD	60	59.1019	12811.1	16548.4	14679.8	1:5000	Heat shock proteins (Hsp) are a set of highly conserved proteins that include constitutively expressed (Hsp60, Hsp70, and Hsp90) and stress-induced (Hsp27 and Hsp72) proteins. Hsp60 is localized to the mitochondria, where it promotes mitochondrial protein folding and facilitates proteolytic degradation of misfolded or denatured proteins. It binds Hsp10, which regulates the substrate binding and A…	3329	P10809
			Hsp60-64KD	60	64.1038	37208.4	20333.4	28770.9
B	4	H53220	Hsp70-64KD	70	64.1053	9798.74	11355.7	10577.2	1:1000	Hsp70 is a member of the heat shock or stress-induced genes whose expression is regulated at both transcriptional and translational levels. Elevated temperatures induce a transient resistance to subsequent heat exposure in various types of cells. Although Hsp70 protein is constitutively expressed at low levels, its expression abundantly increases in response to heat stress. During such stress, Hs…	3303	P08107
			Hsp70-72KD	70	72.1991	11779.5	11878.2	11828.9
B	1	H38220	Hsp90	90	92.1169	4318.75	6072.66	5195.71	1:1000	The 90 kDa heat shock protein (Hsp90), a highly conserved stress-induced protein, is abundantly expressed in most tissues under nonstress conditions and is required for eukaryotic cell viability. Hsp90 interacts with a number of signaling molecules, other heat shock proteins, and cytoskeletal proteins. However, the function of Hsp90 in these complexes remains unclear. It is thought that Hsp90 pla…	3320	P08238
C	29	H98620	HspBP1	40	41.6622	565.75	217.871	391.811	1:1000	Hsp70 is a member of the heat shock or stress-induced proteins, whose expression is regulated at both transcriptional and translational levels. Elevated temperatures induce a transient resistance to subsequent heat exposure in various types of cells. Although Hsp70 is constitutively expressed at low levels, its expression abundantly increases in response to heat stress. During such stress, Hsp70 …	23640	O95351
B	27	I58220	I kappa B alpha	38	38.8023	986.805	671.874	829.339	1:500	NF-kB is a transcription factor that regulates many cytokine and Ig genes involved in immune response, inflammation, and viral infections. NF-kB is induced by cytokines and lipopolysaccharide (LPS), but is inhibited by glucocorticoids. IkBa/MAD-3 inhibits the DNA-binding activity of NF-kB and related transcription factors. In THP-1 monocytic-like cells, LPS induces the phosphorylation and inactiv…	4792	P25963
D	18	I95020	I kappa B epsilon-46KD	45	46.1544	15471.4	18848.9	17160.2	1:250	NF-kB is a ubiquitously expressed transcription factor that regulates many cytokine and Ig genes. It consists of homo- and heterodimeric proteins that belong to the Rel family of transcription factors. Rel proteins such as p50, p52, p65 (RelA), c-Rel, and RelB contain a Rel homology region (RHR) that includes DNA-binding and dimerization domains and a nuclear localization signal. Inactive NF-kB c…	4794	O00221
C	9	I71320	IAK1-39KD	46	39.3356	425.419	487.6	456.51	1:250	Cell division is a tightly regulated process that ensures the segregation of chromosomes into daughter cells. Essential to this regulation is the modification of cell cycle components by reversible phosphorylation. Ipl1 and aurora are two related kinases isolated from S.cerevisiae and Drosophila, respectively. Inactivation of these kinases results in abnormal chromosome segregation and disruption…	6795	O35624
			IAK1-41KD	46	41.4521	784.797	576.302	680.549
			IAK1-45KD	46	45.4309	904.361	732.294	818.328
E	11	I13220	ICBP90-97KD	97	97.2239	9549.11	12535.7	11042.4	1:250	DNA topoisomerases are ubiquitous nuclear enzymes that alter the topology of DNA. Topoisomerase I produces transient single-stranded breaks in DNA, while topoisomerase II produces transient double-stranded breaks in DNA. These DNA breaks are important for DNA replication and chromosome condensation and segregation. Two types of topoisomerase II have been identified, TopoIIa and TopoIIb. During in…	29128	Q9P115
A	1	I17720	IKAP	150	165.231	2430.7	4004.27	3217.48	1:5000	In most cells, NF-kB is sequestered in an inactive cytoplasmic form via interactions with the inhibitory proteins IkBa, IkBb, and IkBe. Cell stimulation induces the release, activation, and nuclear translocation of NF-kB. Release of NF-kB results from the phosphorylation and subsequent proteolytic degradation of the IkB proteins. Two cytokine-inducible IkB kinases (IKKa and IKKb) phosphorylate an…	8518	O95163
B	10	I87320	IKK beta	87	91.7696	1434.35	1419.54	1426.95	1:250	In most cells, NF-kB is sequestered in an inactive cytoplasmic form via interactions with the inhibitory proteins IkBa, IkBb, and IkBe. Stimulation induces the release, activation, and nuclear translocation of NF-kB. Release of NF-kB results from the phosphorylation and proteolytic degradation of the IkB proteins. Two cytokine-inducible IkB kinases (IKKa and IKKb) phosphorylate and target the IkB…	3551	O14920
D	3	I89920	IKK gamma-48KD	48	48.1744	3063.78	2133.31	2598.54	1:250	In most cells, NF-kB is sequestered in an inactive cytoplasmic form via interactions with the inhibitory proteins IkBa, IkBb, and IkBe. Cell stimulation induces the release, activation, and nuclear translocation of NF-kB. Release of NF-kB results from the phosphorylation and subsequent proteolytic degradation of the IkB proteins. Two cytokine-inducible IkB kinases (IKKa and IKKb) phosphorylate an…	16151	O88522
			IKK gamma-56KD	48	55.7006	6418.47	6813.11	6615.79
D	28	I10220	ILK	50	54.0536	1506.61	1820.33	1663.47	1:1000	Integrins are transmembrane receptors that mediate cell-cell or cell-matrix adhesion. All integrins are heterodimers composed of a and b subunits, which interact with extracellular matrix and cytoskeletal proteins. Signal transduction through intergin receptors may be regulated by integrin-linked kinase (ILK). ILK is a widely expressed Ser/Thr protein kinase that contains four ankyrin-like repeat…	3611	Q13418
B	6	I58620	Inhibitor 2-36KD	32	35.9956	1236.07	1206.59	1221.33	1:250	Protein phosphatase 1 (PP1) is involved in protein synthesis, glycogen metabolism, cell division, and neuronal metabolism. PP1 contains a catalytic subunit that is associated with a regulatory subunit (inhibitor 2), a G subunit, and an M subunit. Inhibitor 2 is a heat stable 205 amino acid protein subunit of PP1 that inhibits the activity of the enzyme. Inhibitor 2 is phosphorylated by p90rsk, MA…	5504	P41236
			Inhibitor 2-38KD	32	38.1345	294.931	198.718	246.824
B	8	V75320	Integrin alpha 2/VLA-2	150	155.015	2324.44	936.993	1630.71	1:250	Integrins are a family of dimeric proteins that mediate cell-to-cell and extracellular matrix adhesion. They consist of a large a chain that is non-covalently associated with a smaller b chain which is used to define integrin subfamilies. These molecules exhibit a wide range of expression throughout development and adulthood. VLA-2 (very late antigen), a member of the integrin superfamily, was id…	3673	P17301
A	25	E99620	Intersectin/ESE-1-136KD	140/200	135.98	1928.64	3703.05	2815.85
B	5	I31220	IP3R-3	300	261.642	1009.65	1006.97	1008.31	1:1000	Inositol 1,4,5-triphosphate (IP3) functions as a second messenger for many hormones, growth factors, and neurotransmitters. IP3 causes the release of Ca2+ from intracellular stores by binding specific receptors that are coupled to Ca2+ channels. A number of studies have identified a family of at least four IP3 receptors (IP3R). The type III receptor (IP3R-3) has been isolated and characterized in…	3710	Q14573
B	30	I53820	IQGAP1	195	185.671	877.262	879.193	878.227	1:5000	GTPases (Ras, Rho, cdc42Hs, and rac) modulate various cellular functions such as cytoskeletal architecture, growth, motility, and gene expression. The activity of the GTP-binding proteins is regulated by factors that accelerate GTP-binding (GAPs) and proteins that enhance the rate of GTP hydrolysis (GTPases). IQGAP1 is Ras-GAP related protein that contains a WW domain that binds poly-proline regi…	8826	P46940
D	5	I61620	IRAK	100	128.263	5801.67	4703.47	5252.57	1:500	Interleukin 1 (IL-1) is a proinflammatory cytokine that mediates the host inflammatory response. IL-1 is secreted primarily by activated mononuclear phagocytes. IL-1 exerts its biological effects through its type I receptor (IL-1RI), which is found on most cell types. When IL-1 binds to the IL-1RI, NF-kB (transcription factor) is activated and translocates to the nucleus where it induces gene exp…	3654	P51617
C	18	J12420	JAB1	38	35.5759	1491.27	1409.47	1450.37	1:250	JAB1 (Jun activation domain-binding protein-1) was isolated in a yeast two-hybrid screen using the c-Jun N-terminal activation domain. Binding of JAB1 to Jun potentiates activator protein transcription factor (AP-1) target gene transcription. JAB1 interacts with c-Jun and JunD, but not with JunB or v-Jun. It also interacts with other transcriptional regulatory complexes, such as the activator of …	10987	O15386
E	3	J24320	JAK1	130	125.501	2658.46	3042.46	2850.46	1:250	The JAK family of receptor-associated protein kinases is directly involved in interferon (IFN) response pathways. The JAK family contains at least three members: JAK1, JAK2, and Tyk2. Each protein is approximately 130 kDa and contains a C-terminal tyrosine kinase domain, an adjacent kinase or kinase-related domain, and five other domains that are highly conserved among family members. In several …	3716	P23458
B	33	J36020	JAM-1	38	38.6368	3462.52	3204.57	3333.54	1:500	Tight junctions (zonulae occludens) are critical to the maintenance of cell polarity and intercellular barriers. Protein components of the tight junctions include actin filaments, symplekin, occludin, ZO-1, ZO-2, and ZO-3. Junctional adhesion molecules, JAM-1, -2, and -3, are a new subfamily in the immunoglobulin (Ig) superfamily that colocalize with these components of tight junctions. JAM-1 was…	50848	Q9Y624
B	12	S98420	JBP1/Skb1Hs	72	71.695	1725.7	959.021	1342.36
E	1	554286	JNK1-44KD	54/46	44.1891	3469.09	5201.62	4335.35			6416	P45983
			JNK1-52KD	54/46	52.5432	3191.1	3831.05	3511.07
B	23	J31920	Jun	39	42.1252	1677.64	1177.66	1427.65	1:1000	The activator protein transcription factor (AP-1) was identified as a protein that recognizes specific sequences in the cis-control regions of the SV40 virus and the human metallothionein IIA gene. AP-1 is composed of protein products of two different gene families: jun and fos. The AP-1 transcription factor is either a homodimer of Jun proteins or a heterodimer of Jun and Fos proteins. The trans…	16476	P05627
D	35	K82520	Kanadaptin-54KD	53	54.3949	889.846	474.617	682.232	1:1000	The erythroid anion exchanger (AE1, band 3) is a membrane protein that, through its large cytoplasmic domain, binds to ankyrin and helps maintain the biconcave shape of erythrocytes. The alternatively spliced, kidney-specific isoform of AE1 (kAE1) can be retargeted from the apical to the basolateral surface of intercalated cells. However, kAE1 lacks a portion of the AE1 cytoplasmic domain and doe…	22950	O54716
			Kanadaptin-57KD	53	57.4631	859.789	896.981	878.385
E	20	K32120	KAP	34	34	32348.4	36758.6	34553.5	1:5000	Proteins that associate with cyclin-dependent kinases may function in cell cycle regulation. Therefore, a two-hybrid screen system was used to isolate cDNA which encode proteins that can interact with Cdk2. One of these was the dual-specificity protein phosphatase known as KAP (Cdk associated phosphatase). KAP contains the HCXXXXGR motif characteristic of protein tyrosine phosphatases. It utilize…	1033	Q16667
D	9	K55520	KAP3A-111KD	100	111.322	435.463	3474.58	1955.02	1:250	KAP3 (kinesin superfamily-associated protein 3) was identified as an accessory protein for the microtubule translocator kinesin and, independently, as SMAP (Smg GDS-associated protein). Alternative splicing of KAP3 mRNA results in proteins of 793 amino acids (KAP3A) and 772 amino acids (KAP3B). KAP3 protein is highly expressed in brain and testis and displays an apparent molecular weight of 100 k…	16579	P70188
D	9	K55520	KAP3A-98KD	100	97.5822	568.335	1398.8	983.57
A	9	R43020	Karyopherin alpha 2-45KD	58	45.3043	2812.31	2654.99	2733.65	1:2500	The two step process of importing proteins into the nucleus involves the binding and interaction of several cytosolic and nuclear pore proteins. Proteins to be translocated into the nucleus contain a nuclear localization sequence (NLS) which is recognized and bound by carrier proteins in the cytosol. Heterodimers belonging to a highly conserved family of proteins called karyopherins are required …	3838	P52292
			Karyopherin alpha 2-48KD	58	48.3606	6855.37	5327	6091.19
			Karyopherin alpha 2-59KD	58	58.76	86367.2	75028.5	80697.8
			Karyopherin alpha 2-69KD	58	69.2283	4342.75	3302.66	3822.7
E	25	K34220	KIF1A	200	204.691	1529.08	1305.66	1417.37	1:500	The ability of the kinesin superfamily of motor proteins to hydrolyze ATP as they move progressively along microtubules is important for organelle transport and cell division. Kinesins are grouped according to the location of the motor domain in the N-terminal, middle, or C-terminal region of the protein. A family of N-terminal motor domain kinesin proteins includes KIF1A/1B, KIF3A/3B, KRP85/95, …	16560	P33173
B	24	K35620	KIF2	110	113.27	2233.01	810.227	1521.62	1:250	The ability of the kinesin superfamily of motor proteins to hydrolyze ATP as they move progressively along microtubules is important for organelle transport and cell division. Kinesins are grouped according to the location of the motor domain in the N-terminal, central, or C-terminal region of the protein. KIF2 and KIF2b are kinesin-like motor proteins that contain central motor domains with flan…	16563	P28740
A	17	K96920	KIF3A	80/85	85.834	180.048	664.125	422.087	1:250	The ability of the kinesin superfamily of motor proteins to hydrolyze ATP as they move progressively along microtubules is important for organelle transport and cell division. Kinesins are grouped according to the location of the motor domain in the N-terminal, middle, or C-terminal region of the protein. A family of N-terminal motor domain kinesin proteins includes KIF3A/3B, KRP85/95, and Klp68d…	11127	Q9Y496
C	30	K98220	KIF3B	95	83.8591	891.393	1185.1	1038.24	1:250	The ability of the kinesin superfamily of motor proteins to hydrolyze ATP as they move progressively along microtubules is important for organelle transport and cell division. Kinesins are grouped according to the location of the motor domain in the N-terminal, middle, or C-terminal region of the protein. A family of N-terminal motor domain kinesin proteins includes KIF3A/3B, KRP85/95, and Klp68d…	16569	O15066
B	17	H10520	KNP-1/HES1-24KD	28	23.7438	19573.6	16944.5	18259	1:2500	Human chromosome 21 has been extensively studied because trisomy 21 causes Down syndrome. In addition to this syndrome, chromosome 21 is the loci for five other hereditary disorders, myoclonus epilepsy, autoimmune polyglandular disease type I, nonsyndromic hereditary deafness, Knobloch syndrome, and bipolar affective disorder. Exon trapping studies of human chromosome 21q22.3 identified transcrip…	8209	P30042
C	7	K57620	KRIP-1-103KD	105	102.816	4872	4587.33	4729.67	1:5000	Several gene regulatory proteins contain "zinc finger" domains of about 30 amino acids and N-terminal regions of about 75 amino acids, named the Krüppel-associated box A (KRAB-A). The KRAB-A domains have been implicated in transcriptional repression. KRIP-1 (KRAB-A—interacting protein 1) was identified as a result of its interaction with a KRAB-A domain. KRIP-1 is 834 amino acids with an apparent…	21849	Q62318
B	21	K91620	Ku70	70	72.7535	4063.34	3170.59	3616.96	1:500	DNA-dependent protein kinase (DNA-PK) is a trimeric enzyme that contains a catalytic subunit of 350 kDa (DNA-PKcs) and a heterodimeric regulatory subunits of 70 kDa (Ku70) and 86 kDa (Ku80). DNA-PKcs is inactive alone and depends on the regulatory subunit for subcellular localization and kinase activity. The DNA-PKcs/Ku70/Ku80 complex is involved in V(D)J recombination and DNA double-stranded bre…	14375	P23475
D	24	K92620	Ku80	80	90.8799	5066.99	6626.53	5846.76	1:500	DNA-dependent protein kinase (DNA-PK) is a trimeric enzyme that contains a catalytic subunit of 350 kDa (DNA-PKcs) and a heterodimeric regulatory subunit of 70 kDa (Ku70) and 86 kDa (Ku80). DNA-PKcs is inactive alone and depends on the regulatory subunit for subcellular localization and kinase activity. The DNA-PKcs/Ku70/Ku80 complex is involved in V(D)J recombination and DNA double-stranded brea…	7520	P13010
D	13	65941A	Ku80-85KD	80	84.9228	1244.46	496.221	870.343
			Ku80-95KD	80	95.1628	3935.99	3338	3637
A	21	L16720	L22	15	19.1294	2627.64	5027.08	3827.36	1:500	Mammalian mitochondria synthesize 13 proteins which are localized in the inner mitochondrial membrane. These proteins compose the oligomeric complexes essential for oxidative phosphorylation accounting for about 90% of ATP synthesis. The large subunit (39 S) of the mammalian mitochondrial ribosome is composed of 48 distinct proteins including L22, a highly-conserved ubiquitous RNA-binding protein…	6146	P35268
B	16	L69320	La Protein	47	49.6749	6372.05	6767.93	6569.99	1:500	La was first found to bind autoantibodies from individuals with Sjogren's syndrome and systemic lupus erythematosus (SLE). La is a transcription factor for RNA polymerase III (Pol III). It participates in the termination of Pol III-mediated transcription and the recycling of the transcriptional machinery. La associates with the 3' oligo U portion of transcripts generated by Pol III. In some cases…	6741	P05455
B	39	L37820	Lamin A/C-58KD	65/74	57.6218	874.172	949.805	911.988	1:1000	The nuclear envelope (NE) is a specialized extension of the ER that contains numerous pore complexes interconnected with the nuclear lamina. The nuclear lamina composes the structural framework for the NE and serves as a chromatin anchor site, thus playing a major role in interphase nuclear organization. The major component of nuclear lamina are intermediate filament-like proteins called lamins. …	4000	Q969I8
C	33	L59920	Laminin B2-211KD	220	241.09	503.514	561.825	532.669	1:250	The basal lamina contains Collagen Type IV, proteoglycans, and glycoproteins. Laminin is a high molecular weight (≈850 kDa) oligomer, consisting of three different chains (A, B1, and B2) joined by disulfide bonds. The overall structure predicts two helical domains (I&II) at the COOH-terminal, cysteine-rich repeats (III&V), and two globular domains (IV&VI). Domains IV and VI are the binding sites …	3915	P11047
C	3	L76620	Lamp-1-108KD	110	107.697	18377.2	22925	20651.1	1:250	Lysosomes are digestive compartments in mammalian cells that are responsible for the degradation of numerous substances including foreign materials. The lysosomal membrane is of interest due to its role in maintaining the acidic intralysosomal sac, its resistance to degradation, and its ability to fuse with other membranous organelles. Lamp-1 and lamp-2 (lysosomal-associated membrane proteins -1 …	3916	P11279
			Lamp-1-95KD	110	95.5356	1031.92	971.405	1001.66
E	29	L74520	LAP2-56KD	53	55.6679	8249.22	4779.68	6514.45	1:5000	A specialized extension of the ER, the nuclear envelope (NE) forms the nuclear compartment boundary in eukaryotic cells. It contains numerous pore complexes and the nucleoplasmic side is linked to nuclear lamina. The nuclear lamina composes the structural framework for the NE and serves as a chromatin anchor site, thus, playing a major role in interphase nuclear organization. Many proteins are as…	25359	Q62733
A	25	L80120	LAT	42	43.0033	4562.34	2297.05	3429.69	1:250	Engagement of the T cell receptor (TCR) induces signal transduction pathways that enhance gene transcription and cellular proliferation and differentiation. TCR ligation results in the recruitment and activation of multiple protein tyrosine kinases (PTKs), including lck, fyn, and ZAP70. Adaptor proteins, such as Grb2, relay the signal to downstream effector molecules. LAT (linker for activation o…	27040	O43561
C	23	C56520	L-Caldesmon-65KD	80	64.9173	6205.09	4298.34	5251.71	1:2500	Caldesmon is a protein component of the thin filaments of smooth muscle myofibrils. It is also localized in the stress fibers of fibroblasts. Caldesmon was identified as a Ca2+/Calmodulin-binding protein with molecular weight of 120-150 kDa (H-Caldesmon) and 70-80 kDa (L-Caldesmon). H-Caldesmon is the primary isoform in smooth muscle while L-Caldesmon is most abundant in non-muscle cells. Caldesm…	800	Q05682
			L-Caldesmon-69KD	80	69.9083	12943.6	12774.3	12859
			L-Caldesmon-75KD	80	74.8217	8371.32	7472.62	7921.97
E	35	L89820	LCB1-54KD	53	54.2937	7951.81	4542.13	6246.97	1:2500	Sphingolipid biosynthesis is initiated by condensation of L-serine with palmitoyl coenzyme A, a reaction catalyzed by serine palmitoyltransferase (SPT). SPT is the rate-determining enzyme in the sphingolipid pathway. This enzyme is a key component for regulating cellular sphingolipid content. Initially identified in SPT-deficient S. cerevisiae strains, LCB1 and LCB2 homologs have been identified …	10558	O35704
D	15	L11520	LITAF	24	25.1056	784.879	927.891	856.385	1:5000	TNFa (Tumor Necrosis Factor a) is a pleiotropic cytokine that conveys either beneficial (prevention of cancers and infection, activation of inflammatory responses) or detrimental (mediation of septic shock, inflammation, and apoptosis) effects to the host. It is produced and secreted primarily by monocytes and macrophages in response to stimulation with lipopolysaccharide (LPS), a principal endot…	9516	Q99732
A	23	G25020	LR11/SorLA/gp250	250	250	2935.56	2313.96	2624.76	1:1000	The low-density lipoprotein receptor (LDLR) functions in lipoprotein transport pathways, and is involved in familial hypercholesterolemia. Homologues of the LDLR may have diverse functions and their ligands may include biological inactive plasma carrier complexes, plasma lipoproteins, yolk precursors, toxins, and extracellular lipoproteins. LR11 (also known as sorLA-1 and gp250) is a lipoprotein …	6653	Q92673
B	1	L44820	LRP	110	104.006	1216.13	855.776	1035.95	1:1000	Drugs that selectively attack dividing cells are often used in cancer therapy. However, small cell populations do not die, but develop resistance to a variety of toxic drugs. Multidrug resistance is achieved by gene amplification of specific membrane-bound transport ATPases that shuttle the drugs out of cells. Some multidrug-resistant cancer cells express a protein of 110 kDa named LRP (Lung Resi…	9961	Q14764
B	25	L64920	LSF	63	68.0817	3889.34	4238.32	4063.83	1:500	LSF (aCP2 or LBP-1c) is a transcription factor originally identified by its binding to, and induction of, the SV40 late promoter. LSF displays some similarity to the Elf-1/NTF-1 transcription factors of Drosophila. It is primarily found in its dimeric form in solution, however it is the tetrameric form that recognizes a center-to-center 10bp repeat. LSF-ID (LBP-1d) is the product of an alternativ…	7024	Q9UD77
B	23	L85220	LXR	56	54.6268	865.641	468.792	667.216	1:500	Proteins of the nuclear hormone receptor superfamily are transcription factors that modulate a variety of biological processes in response to ligand binding. They share a common structure that includes a highly conserved DNA binding domain, a C-terminal domain that specifies ligand binding and receptor dimerization, an N-terminal transcriptional activation domain AF-1, and a C-terminal transcript…	10062	Q13133
D	6	L05620	Lyn	56	61.2187	3026.24	2559.01	2792.62	1:250	Lyn is a 56 kDa cytosolic tyrosine kinase that belongs to the Src family of kinases. In addition to Src, this family includes lck, Fgr, Hck, Blk, Yes, fyn, and Yrk kinases. The lyn gene was isolated from a human placenta cDNA library and later found in a variety of cell types. Similar to other members of the Src family of tyrosine kinases, Lyn has been implicated in the regulation of cell signali…	4067	P07948
B	11	M14820	M33-51KD	55	50.6907	2288.06	1919.1	2103.58	1:250	Genetic analysis in Drosophila identified a number of genes, the Polycomb group (PcG), whose products are essential for the maintenance, but not initiation, of the transcriptionally repressed state of developmental genes. The PcG group of genes encode a structurally diverse group of proteins, which form complexes as a result of mutual associations. The Drosophila polycomb (PC) protein is a trans-…	12416	P30658
			M33-55KD	55	54.8247	1193.27	1044.33	1118.8
C	5	H57520	MAD2	24	22.4847	6728.33	7476.73	7102.53	1:1000	Progression of the mammalian cell cycle is regulated by phosphorylation/dephosphorylation and synthesis/degradation of many key proteins. These events are of utmost importance at the checkpoints, or transition points, of the cell cycle. hsMAD2 (Mitotic Arrest–Deficient) is the human homolog of a yeast and Xenopus protein that is essential for spindle assembly during mitosis. The human hsMAD2 gene…	4085	Q13257
C	32	M15820	MAD2B/Rev7	26	23.3676	829.085	923.525	876.305	1:1000	Progression of the mammalian cell cycle is regulated by phosphorylation/dephosphorylation and synthesis/degradation of many key proteins. These events are of utmost importance at the checkpoints, or transition points, of the cell cycle. MAD2 (Mitotic Arrest–Deficient) is the human homolog of a yeast and Xenopus protein that is essential for spindle assembly during mitosis. Binding of affinity pur…	10459	Q9UI95
A	9	M41420	MAP2B	280	249.776	176.477	1039.39	607.933	1:2500	Microtubule-associated proteins (MAPs) play a crucial role in the development and structure of nerve cells. These proteins are important for the assembly and stability of microtubules during neurite outgrowth and for the morphology of neuronal processes, such as dendrites. MAP2, specifically localized in dendrites, has four known isoforms produced by alternative splicing of the transcript. These …	4133	P11137
A	14	M32220	MAPKAPK-5	54	59.8154	1082.3	703.279	892.787	1:250	Many different extracellular stimuli produce cellular responses mediated by the activation of mitogen-activated protein (MAP) kinases. Protein kinase substrates of MAP kinases are believed to play important roles in amplifying and diversifying MAP kinase signals to produce specific cellular responses. Three groups of kinases that are activated by MAP kinases include ribosomal S6 kinase (RSK or MA…	8550	O60491
B	31	M60920	MCC-103KD	100	103.441	588.742	516.099	552.421	1:500	The Mutated in Colorectal Cancer gene (MCC) was identified as a tumor suppressor that is deleted in sporadic and familial colorectal cancers. MCC is located at chromosome region 5q21. This region is often deleted in and associated with adenomas and carcinomas. Allele losses in the regions contiguous to MCC correlate with a high rate of colorectal tumors. MCC is widely expressed and most abundant …	4163	P23508
D	24	M14520	MCM4	100	115.102	225.518	1192.03	708.776	1:250	Mini-chromosome maintenance (Mcm) proteins are nuclear proteins that perform essential functions in the regulation of chromatin replication. They are primarily bound to chromatin during G1 and the beginning of S-phase, but are found in the nucleosol in postreplicative cells. Release of the bound Mcm proteins may be a mechanism for prevention of chromatin re-replication during S-phase. MCM6 is hom…	17217	P49717
B	8	M14020	MCM5	90	90.363	2761.04	1732.03	2246.53	1:1000	Minichromosome maintenance (MCM) proteins 2 through 7 are nuclear proteins that perform essential functions in the regulation of chromatin replication. They are primarily bound to chromatin during G1 and the beginning of S-phase, but are found in the nucleosol in postreplicative cells. Release of the bound MCM proteins may be a mechanism for prevention of chromatin re-replication during S-phase. …	4174	P33992
B	15	M13120	MCM6	105	104.105	6364.7	4935.63	5650.16	1:1000	Mcm proteins are nuclear proteins that perform essential functions in the regulation of chromatin replication. They are primarily bound to chromatin during G1 and the beginning of S-phase, but are found in the nucleosol in postreplicative cells. Release of the bound Mcm proteins may be a mechanism for prevention of chromatin re-replication during S-phase. MCM6 is homologous to the yeast replicati…	4175	Q14566
D	4	M17020	MEK1	45	49.8461	16955.1	15974.5	16464.8	1:1000	MEK1 (MapK/ERK Kinase 1) is a 45 kDa member of the MEK family of dual specificity kinases. MEK is activated by a variety of cellular serine/threonine kinases including c-Raf, A-Raf, c-mos, and MEK Kinase-1. Activated MEK phosphorylates MAP kinase (ERK) at threonine and tyrosine residues. This results in activation of ERK and its signaling pathway. MEK is highly specific for ERK and various MEKs p…	5604	Q02750
D	1	M24520	MEK2	46	50.4794	7470.83	12249.8	9860.3	1:2500	MEK2 (MAP Kinase Kinase 2 or ERK Kinase), a 46 kDa protein kinase, phosphorylates MAP kinases (ERKs) at tyrosine and threonine residues. This phosphorylation results in activation of the MAP kinases. MEK2 is seven amino acids larger and shares 81% identity with MEK1. In cultured cells, MEK2 is activated by serum. In vitro, v-Raf phosphorylates and activates MEK2. It is thought that all of these a…	5605	P36506
A	8	M58320	Mena-85KD	140/88/80	84.6927	5267.28	8633.1	6950.19	1:250	Abl and Disabled (Dab) are essential for correct axonal connections during Drosophila development. Mutations in Enabled (Ena) rescue the genetic defects caused by mutated Abl and Dab. Mena (Mammalian Ena) is a protein with significant homology to Eva, VASP, and WASP proteins. The murine Mena gene predicts a protein of 541 amino acids. However, two additional exons that could introduce 246 amino a…	13800	M58320
A			Mena-94KD	140/88/80	93.8587	5791.35	9144.22	7467.79
C	21	E93220	mEPHX	46	45.6527	1116.39	966.787	1041.59	1:250	Microsomal epoxide hydrolase (mEPHX/mEH/EPHX) is a bifunctional membrane protein that plays a role in the metabolism of reactive epoxide intermediates and in hepatocyte uptake of bile acids. mEPHX protein and nucleic acid sequence is evolutionarily conserved in human, rats, and rabbits and mEPHX protein expression is found in the embryo and multiple organs. Cellular expression of mEPHX has been l…	2052	P07099
E	21	M16020	Metaxin-36KD	35	36.3089	6008.2	4325.69	5166.95	1:1000	The metaxin (Mtx) gene is closely linked to the genes for thrombospondin 3 (Thbs3), Muc1, and glucocerebrosidase (Gba) on human chromosome 1q21 and mouse chromosome 3E3-F1. Mtx is located between Thbs3 and Gba and was thus given the name "metaxin", meaning "in between", in Greek. Mtx and Thbs3 are positioned in a head-to-head orientation, are transcribed divergently, and share a common promoter. …	17827	P47802
A	24	M75920	Mint1	120	127.564	658.769	213.11	435.94	1:250	Neuronal communication via neurotransmitter release is mediated by the synaptic vesicle cycle. The initial step in exocytosis is the docking of the vesicle in the active zone of the plasma membrane. This step is followed by fusion of the vesicle and plasma membrane and exocytosis. Munc18-1, a major brain protein, is essential for exocytosis. It binds the vesicle fusion protein syntaxin, along wit…	83589	O35430
B	10	M85420	MKK3b	37	39.4896	223.777	657.332	440.554	1:250	Mitogen activated protein (MAP) kinase signal transduction pathways mediate the effects of various extracellular stimuli on biological processes such as proliferation, differentiation, and death. Three groups of mammalian MAP kinases have been identified: the extracellular signal-regulated kinases (ERK), the c-Jun N-terminal kinases (JNK), and the p38 MAP kinases. The p38 MAP kinases are activate…	5606	P97293
D	15	M66720	MKP2	43	47.9431	1191.19	2113.84	1652.52	1:500	The mitogen activated protein (MAP) kinases mediate signal transduction pathways involved in cellular growth and differentiation. These MAP kinases, including ERK1 and ERK2, are activated by phosphorylation on Tyr and Thr by MEK (MAP and ERK Kinase). Regulation of the resulting physiological effects of MAP Kinase activation is affected in part by MAP Kinase phosphatases (MKPs). These phosphatases…	60587	Q62767
C	34	M99920	MnSOD	25	22.7162	1277.95	1199.53	1238.74	1:1000	Superoxide dismutase (SOD), catalase, and glutathione peroxidase are necessary for preventing the intracellular accumulation of reactive oxygen species. Three forms of SOD include the cytosolic Cu/Zn2+ SOD, the extracelluar Cu/Zn2+ SOD, and the mitochondrial manganese (Mn) superoxide dismutase (MnSOD). In the mitochondria, MnSOD catalyzes the dismutation of two superoxide radicals, producing H2O2…	20656	P09671
C	4	M36820	Moesin	78	71.2359	6908.37	10698	8803.2	1:5000	Moesin belongs to a family of proteins that includes ezrin and radixin. These proteins are co-expressed in a variety of cells. They localize to the cytoskeleton and modify interactions between cytoskeletal and membrane proteins. There is approximately 70% homology between moesin and ezrin and 80% homology between moesin and radixin. Moesin is intracellular and contains multiple conserved domains …	4478	P26038
D	20	M92920	Mre11	81	90.5133	2944.97	3332.92	3138.94	1:500	Originally identified in S. cerevisiae, Rad50 is one of a group of genes, designated the Rad52 epistasis group, whose products mediate DNA double-stranded break (DSB) repair. Many of these genes, including Rad50, are conserved in humans and have a similar function to their S. cerevisiae counterparts. In yeast, a multiprotein complex of Rad50, Mre11, and XRS2 has been implicated in the nucleocytic…	4361	P49959
C	24	M34520	MSH2	102	102.855	7169.43	8079.07	7624.25	1:250	DNA mismatch repair in bacteria is carried out by the MutL, MutH, and MutS proteins. Initial binding of MutS to the mismatched DNA is followed by binding of the MutH endonuclease and MutL. Together these proteins form a complex that mediates excision repair. Mutations or deficiencies in any of these bacterial proteins result in a mutator phenotype that is characterized by genetic instability. MSH…	4436	P43246
C	23	G70220	MSH6	160	158.175	9939.28	11600.8	10770	1:500	DNA mismatch repair in bacteria is carried out by the MutL, MutH, and MutS proteins. Initial binding of MutS to the mismatched DNA is followed by binding of the MutH endonuclease and MutL. Together these proteins form a complex that mediates excision repair. Mutations or deficiencies of any of these bacterial proteins results in a mutator phenotype that is characterized by genetic instability. MS…	2956	P52701
D	11	M77120	MST1	56	64.8466	2771.93	2387.11	2579.52	1:500	Ste20 is a S. cerevisiae Ser/Thr protein kinase that functions upstream of the MAP kinase module. Mammalian and yeast homologs of this kinase are divided into two classes based on their structure and regulation. Members of the first class (Ste20, Cla4, and p21-activated protein kinase [PAK]) contain a C-terminal kinase domain, an N-terminal regulatory domain and a small GTPase Rac1/Cdc42-binding …	6789	Q13043
D	12	M77320	MST3	52	57.4894	8717.1	10441.6	9579.37	1:250	Ste20 is a S. cerevisiae Ser/Thr protein kinase that functions upstream of the MAP kinase module. Mammalian and yeast homologs of this kinase are divided into two classes based on their structure and regulation. Members of the first class (Ste20, Cla4, and p21-activated protein kinase [PAK]) contain a C-terminal kinase domain, an N-terminal regulatory domain and a small GTPase Rac1/Cdc42 binding …	8428	O00506
A	3	M32320	Munc-18	68	75.4081	628.494	1194.06	911.277	1:5000	There are two Munc-18 isoforms: Munc-18-1 and Munc-18-2. Munc-18-1 (n-sec1 or rb-sec1; 68 kDa) is a neuronal protein that binds tightly to syntaxin 1 and functions in synaptic vesicle exocytosis. Munc-18-2 exhibits 63% amino acid sequence identity with Munc-18-1. Although Munc-18-2 is expressed in most tissues, Munc-18-1 is primarily expressed in brain. Both forms of Munc-18 bind tightly to synta…	25558	Q99PV2
D	3	M51920	Mxi-1	26	31.171	1507.22	1707.07	1607.15	1:250	The myc protein, one of the most widely studied oncogene products, is involved in the development of many cancers. Myc binds to DNA and affects the transcription of several genes. Myc activity is directly influenced by several helix-loop-helix-zipper (HLHZ) proteins, such as Max. Max binds to Myc and enhances DNA binding. Similarly, Mxi-1 (Max1-binding protein; 26 kDa) forms heterodimers with Max…	4601	P50539
A	29	M38420	MYPT1	130	133.168	5748.7	4987.7	5368.2	1:500	Protein phosphatase-1 (PP1) is a major serine/threonine phosphatase that is involved in various cellular processes in eukaryotic cells. The PP1 catalytic subunit may be directed to particular subcellular locations by targeting subunits, which can modify the substrate specificity of the enzyme. The PP1 enzyme associated with the myofibrils of striated and smooth muscle forms a complex with myosin …	116670	0
A	26	N69920	Na,K ATPase beta 2-54KD	45	53.8186	377.461	429.708	403.584	1:500	Na+,K+-ATPase is an integral plasma membrane protein that maintains the intracellular concentrations of Na+ and K+ ions. It is a P class pump that is composed of two a and two b transmembrane subunits. It is also thought to contain a g subunit. The 120 kDa a subunit represents the catalytic site. Although the 50 kDa b subunit mediates proper folding of newly synthesized a subunits, it is not dire…	482	P14415
B	4	N61020	NAT1	100	98.7407	1077.44	979.073	1028.26	1:500	eIF-4 proteins are required for recognition of mRNA and acceleration of protein translation. This group of proteins consists of the RNA helicase eIF-4A, the RNA-binding protein eIF-4B, the cap-binding protein eIF-4E, and eIF-4G (p220). NAT1 (novel APOBEC-1 target no. 1), also known as DAP-5 (death associated protein -5), is homologous to eIF-4G. Amino acid sequence comparison of NAT1 and eIF-4 sh…	1982	P78344
D	22	N10720	NBS1	95	106.141	368.852	993.224	681.038	1:1000	Nijmegen breakage syndrome (NBS) is characterized by extreme radiation sensitivity and chromosomal instability. The NBS1 gene product, p95/nibrin/NBS1, forms a complex with Rad50 and Mre11. Cells deficient in this complex have problems with DNA double-strand break repair, cell cycle checkpoint control, and telomere length maintenance. NBS1 contains a forkhead-associated domain (FHA) and a breast …	4683	O60934
A	27	C70320	N-Cadherin	130	130	648.569	578.978	613.774	1:2500	Cadherins are a family of Ca2+-dependent intercellular adhesion molecules that play a central role in controlling morphogenetic movements during development. Their function is regulated by association with the actin cytoskeleton by a complex of cytoplasmic proteins called the catenins (a, b, g). Members of the cadherin family include P-cadherin, E-cadherin (uvomorulin), N-cadherin (neural cadheri…	1000	P15116
B	2	N15920	NCK-43KD	47	42.5671	3132.33	2671.37	2901.85	1:1000	NCK is a 47 kDa protein that belongs to a class of signaling molecules called adaptors. These proteins exert their effects by coupling activated receptors to downstream effectors. NCK is comprised almost entirely of one SH2 and three SH3 domains and it possesses no intrinsic catalytic activity. Investigations of its interactions with cellular proteins have found constitutive association of NCK wi…	4690	P16333
			NCK-45KD	47	45.1647	9261.15	9145.41	9203.28
C	35	N77920	NDP52	52	56.1104	1635.51	1618.52	1627.01	1:250	Nuclear domain refers to discrete areas of the nucleus that have been identified by immunohistochemical studies and ultrastructural analyses. ND10 is a nuclear domain that is also described as POD or Kr bodies. ND10 exhibits a dot-like staining with approximately 10 dots per nucleus and is composed of several colocalized proteins. Two of these are Sp100 and PML. Sp100 is an autoantigen in primary…	10241	Q13137
C	28	N95520	Nedd4	110	115.564	3068.47	2350.77	2709.62	1:1000	Regulated protein degradation involves conjugation of ubiquitin to proteins for degradation by the 26S proteasome. Protein ubiquitination is the end product of a multienzyme cascade that involves sequential thiol-ester bond interactions between ubiquitin and enzymes termed E1-E3. Neuronal precursor cell-expressed developmentally down-regulated 4 (Nedd4) is a multimodular ubiquitin protein ligase …	4734	O08758
C	5	N52120	Nek2-42KD	46	41.7664	684.52	474.862	579.691	1:250	Reversible protein phosphorylation is critical for progression through the cell cycle and mitosis. In Aspergillus nidulans, the nima gene (never in mitosis) encodes a protein kinase that is essential for mitosis. Three human genes (nek1, 2, and 3 [Nima-related kinase]) with significant homology to the A. nidulans nima have been described. The nek2 gene encodes a protein of 445 amino acids and, li…	4751	P51955
			Nek2-47KD	46	44.7424	846.463	852.227	849.345
B	17	N17220	Nestin	220	227.38	936.579	928.847	932.713	1:500	The cytoskeleton consists primarily of core structural proteins that include microfilaments, microtubules, and intermediate filaments (IFs). IFs contain more than 50 distinct proteins that are organized into six different subtypes: Type I/II keratin proteins expressed in epithelia cells, type III vimentin/desmin, type IV neurofilament proteins, type V nuclear lamins, and type VI nestin proteins e…	10763	P21263
A	3	N35120	Neuronal Pentraxin	47	46.7368	4036.72	4665.43	4351.07	1:1000	Neuronal pentraxin (NP) is a potential receptor for the snake venom toxin, taipoxin. The highest levels of NP mRNA are found in the cerebellum and the CA3 region of the hippocampus. More specifically, NP mRNA is expressed at high levels in Purkinje and granule neurons of the cerebellum and CA3 neurons of the hippocampus. Moderate levels are present in neurons of the hilus, dentate gyrus, CA1, cer…	25487	P47971
E	24	N41320	Neurotensin Receptor 3-107KD	95	107.245	10649	8889.76	9769.37	1:250	Neurotensin (NT) is a neuropeptide that modulates dopaminergic transmission, triggers analgesic responses, induces hypotension, decreases gastric acid secretion, and activates lipid digestion. NT is a ligand for NT receptors, which include both G-protein coupled and non-G-protein coupled receptors. Neurotensin Receptor 3 (NTR3) is a non-G-protein coupled receptor that has a lumenal domain homolog…	6272	Q99523
A	35	N98720	Nexilin	97	91.1882	3432.08	2508.05	2970.06	1:250	Adherens junctions are actin filament-associated junctions between neighboring cells or between a cell and the extracellular matrix. Cell-matrix junctions involve transmembrane connections between the extracellular matrix and the extracellular portion of integrin receptors. In the cytoplasm, integrins interact with F-actin binding proteins, including a-actinin, vinculin, and talin. A number of ot…	246172	Q9Z2J4
B	9	N67620	NF-kappa B p65	65	68.9427	766.936	675.281	721.109	1:250	NF-kB is a ubiquitously expressed transcription factor that regulates many cytokine and Ig genes. It is involved in immune, inflammatory, viral, and acute phase responses. The most studied NF-kB complex consists of the p50 and p65 subunits, both containing a 300 amino acid region with homology to the Rel proto-oncogene product. The p50 subunit binds DNA, whereas the p65 subunit is responsible for…	5970	Q04206
B	28	N12520	NHE-1-90KD	92	90.514	2647.74	2590.16	2618.95	1:250	The extrusion of H+ in exchange for extracellular Na+ is important for many cellular processes, such as pH homeostasis, volume regulation, and transepithelial ion and water transport. Na+/H+ exchangers (NHE) are integral membrane proteins that mediate electroneutral exchange of one Na+ ion for one H+ ion. Six NHE forms, NHE-1 thru -6, have been identified. NHE-1 and NHE-6 are widely expressed, wh…	24782	P26431
			NHE-1-97KD	92	97.366	1309.43	739.238	1024.34
D	39	N16420	Nicastrin	110	117.844	1230.03	1294.46	1262.24	1:500	Amyloid precursor protein (APP) gene encodes multiple APPs ranging from 695 to 770 amino acids. The unprocessed form of APP is a putative cell surface receptor that possesses neurite-promoting activity, and is involved in synaptic vesicle recycling. Processing of APP by sequential enzymatic activity of b- and g-secretase, and the presenilin proteins PS1 and PS2, produces APP fragments that may ha…	23385	Q92542
D	19	N62820	Ninjurin	22	20.2262	5707.99	4010.02	4859.01	1:250	Ninjurin is a protein whose expression is dramatically increased after sciatic nerve transection and crush injuries. The Ninjurin gene encodes for a protein of 152 amino acids with two putative transmembrane domains. Ninjurin was iodinated in vivo and promoted the aggregation of Jurkat cells expressing Ninjurin, indicating a portion of Ninjurin is exposed to the cell surface. The adhesive propert…	4814	Q92982
D	16	N79420	Nip1	26	29.6851	2173.13	2169.16	2171.14	1:250	Apoptosis, a selective process of genetically programmed cell death, occurs during normal cellular differentiation and development of multicellular organisms. In addition, apoptotic programs in virus-infected cells regulate viral replication and pathogenesis. However, viruses, such as human adenovirus, have evolved methods of circumventing these programs. The adenovirus E1B region encodes a 19 kD…	662	Q8VHI8
B	3	N25720	Nm23	17	19.8904	16766.2	14658.1	15712.2	1:5000	The Nm23 is a potential metastasis suppressor protein whose expression is either reduced, altered (by mutation), or amplified in various types of metastatic carcinomas. Two human gene homologues, nm23-H1 and nm23-H2, encode 17 kDa proteins that are 90% identical. Nm23 proteins possess a nucleoside diphosphate kinase (NDPK) activity. This enzymatic activity catalyzes the synthesis of non-adenine-c…	4831	P15531
A	7	N31020	nNOS/NOS Type I	155	193	1679.45	1964.34	1821.89	1:2500	Nitric oxide synthase (NOS), a cell-type specific enzyme, catalyzes the synthesis of nitric oxide (NO). NO is a short-lived radical that transmits cellular signals involved in vasorelaxation, neurotransmission, and cytotoxicity. In neurons and endothelial cells, constitutive NOS (cNOS) is activated by agonists that increase intracellular Ca2+ levels and enhance calmodulin binding. Neuronal NOS (n…	4842	P29475
D	29	N83420	No55	55	60.445	4009.79	3100.18	3554.99	1:500	Patients with interstitial cystitis (IC) suffer from chronic inflammation of the bladder. Approximately one third of the patients produce autoantibodies directed primarily toward nuclear and mitochondrial proteins. Screening of IC autoimmune serum led to the discovery of No55 (nucleolar protein of 55 kDa). In interphase cells, No55 exhibits uniform distribution through the granular component of t…	10609	Q92791
E	32	N14920	NSF-79KD	82	78.6954	4147.55	3420.09	3783.82	1:5000	Eukaryotic protein trafficking involves the packaging of target molecules into membraneous vesicles that bud from a donor compartment, travel to a specific destination, fuse, and release their components into an acceptor compartment. Components of both the vesicle and the plasma membrane interact to form a fusion complex, which mediates specific docking and fusion of vesicles. This complex contai…	4905	P46459
D	3	N42420	NTF2	15	17.9741	15189.9	11496.6	13343.3	1:1000	Sorting of cytosolic proteins into the nucleus involves several steps and requires the activities of a number of cytosolic factors. Five such factors have been characterized: nuclear localization signal (NLS) receptor, Hsp70, Ran/TC4, p97, and nuclear transport factor 2. Nuclear transport factor 2 (NTF2) is involved in the translocation step, in which proteins that have been sorted and bound to t…	10204	P13662
B	8	N43620	Nucleoporin p62	62	64.6928	15148.1	16518.4	15833.3	1:1000	The nuclear pore complex (NPC) acts as a gate to mediate active transport of proteins and RNA into and out of the nucleus. Proteins actively transported into the nucleus through the NPC require specific nuclear localization sequences. Many of these nucleoporins contain N-acetylglucosamine (GlcNAc) residues that are O-linked to serine or threonine. p62 is the best characterized member of a group o…	23636	P37198
C	32	N13920	NUDT5	40	33.761	7524.61	7398.78	7461.69	1:5000	Nudix hydrolases are a family of enzymes that contain the Nudix box "GX5EX7REUXEEXGU, where U is usually a Ile, Leu, or Val. This motif is found in enzymes that hydrolyze nucleoside triphosphates with a preference for deoxyguanosine triphosphate (dGTP), and its oxidized form. Other substrates for nudix hydrolases include dATP, NADH, GDP-mannose, ADP-ribose, and diphosphoinositol polyphosphates. N…	53893	Q99KM4
D	29	N83220	Nurr-74KD	72	73.5836	2172.86	3195.41	2684.13	1:1000	Dopamine is a catecholamine neurotransmitter whose function is essential for the execution of normal neural processes. The neurons that produce dopamine are found in the midbrain and are involved in the control of Parkinson's disease. Nurr1 (Nur-related factor 1), a member of the steroid/thyroid hormone nuclear receptor family, is expressed predominately on dopamine neurons. Nurr1 is highly homol…	18227	Q06219
			Nurr-80KD	72	80.1145	2236.36	4096.73	3166.54
B	25	O84720	Oct4-45KD	46	45.3035	6340.68	4987.25	5663.96	1:1000	Development of a multicellular organism from a single fertilized cell is regulated by the coordinated activity of DNA transcription factors. Oct-3, a member of the POU family of transcription factors, functions in pluripotent cells of early embryos and undifferentiated embryonal cell lines. Other members of the POU family include Oct-1, Oct-2, Pit-1, and unc-86. The POU domain, a 150 amino acid r…	18999	P20263
B	11	O92020	OXA1Hs	42	40.6975	154.48	234.678	194.579	1:1000	The terminal complex in the mitochondrial respiratory chain, cytochrome oxidase (CO), is critical for cellular energy metabolism. It catalyzes the transfer of electrons from reduced cytochrome c to molecular oxygen, which is coupled to proton translocation across the inner mitochondrial membrane. CO is a complex of 13 subunits, three are encoded by the mitochondrial genome, while the other 10 are…	5018	Q15070
A	7	P18420	p115	115	116.586	1293.07	899.852	1096.46	1:2500	Maturation and post translational modification of proteins occurs after their biosynthesis at the endoplasmic reticulum and their transport through the Golgi apparatus. The process involves the transport of vesicles carrying the proteins through a vectorial process of vesicle budding and fusion from the cis-compartment to the medial-compartment and the trans-compartment of the Golgi apparatus. p1…	56042	P41542
B	33	R79520	p116Rip	125	118.533	713.782	270.307	492.045	1:250	Neuronal cell morphology is regulated by extracellular stimuli such as growth factors and neurotrophins. Responses to many extracellular signals are mediated by the small GTP-binding protein Rho. Basal Rho activity maintains cytoskeletal tension and cell shape. Stimuli-induced increases in Rho activity (i.e. Rho-GTP accumulation) promotes neurite retraction. However, suppression of Rho activity r…	10928	P97434
D	10	P27820	p130 Cas-133KD	130	133.251	10147.5	9375.83	9761.64	1:1000	p47v-crk (v-Crk) is the product of a transforming gene, v-crk, that was isolated from avian sarcoma viruses. The v-Crk protein is a fusion product of viral Gag protein and a part of cellular Crk that includes SH2 and SH3 domains. v-Crk-induced transformation increases tyrosine phosphorylation of several cellular proteins, including p130Cas. The p130Cas is tightly associated with v-Crk via the SH2…	9564	Q63767
B	26	P41920	p150Glued	150	152.851	3866.22	2277.49	3071.85	1:250	p150glued was identified as a polypeptide associated with cytoplasmic dynein, the minus-end-directed microtubule-based motor protein. p150glued is also a member of the oligomeric dynactin complex. Dynactin mediates dynein-driven vesicle motility, as well as lower eukaryote nuclear transport. p150glued bears significant homology to the product of the Glued gene in Drosophila.. It has been shown in…	29167	P28023
D	25	P79320	p160-166KD	160	166.355	2014.41	1261.55	1637.98	1:250	The c-Myb transcription factor participates in the regulation of hematopoietic cell proliferation and differentiation. The C-terminus of c-Myb contains a negative regulatory domain (NRD) that includes a leucine zipper motif. This domain appears to downregulate DNA binding, transactivation, and transformation. Deletion of the NRD results in enhanced target gene transactivation and hematopoietic ce…	10514	O35851
			p160-180KD	160	180.523	5520.2	6227.4	5873.8
B	3	G19020	p190	190	186.119	4327.36	2827.17	3577.27	1:500	GTPase activating proteins (GAPs) stimulate the GTP-hydrolyzing activity of GTPases, such as p21ras. Ras-GAP (120kDa) is perhaps the best characterized GAP. p190 is a Ras-GAP associated protein that is tyrosine phosphorylated in transformed and growth factor-stimulated cells. Ras-GAP and p190 are targets of oncoproteins and growth factor receptors. Recombinant p190 enhances GTPase activity of the…	394	Q13017
D	28	G11420	p190-B	195	195.235	1818.28	2186.31	2002.29	1:250	GTPase activating proteins (GAPs) stimulate the GTP-hydrolyzing activity of GTPases, such as p21ras and Rho. p190-A is a Ras-GAP associated protein that is tyrosine phosphorylated in transformed and growth factor-stimulated cells. Ras-GAP and p190-A are targets of oncoproteins and growth factor receptors. p190-B is another Ras-GAP in the p190 family. It has 51% identity with p190-A and contains s…	394	Q13017
B	22	P46020	p19Skp1	19	20.7985	4735.09	3518.76	4126.93	1:5000	In normal cells, Cyclin A and Cdk2 are components of an active quaternary complex of proteins that includes Cip1 (p21) and PCNA (proliferating cell nuclear antigen). This Cyclin A–Cdk2 complex is required during S phase. In transformed cells, Cyclin A and Cdk2 form complexes with three different proteins: p9, p19, and p45. p19Skp1, named for S phase kinase-dependent protein, and p45Skp2 are essen…	6500	P34991
B	11	A15220	p21-Arc	21	20.5844	1185.33	595.064	890.198	1:1000	Cellular morphology, adhesion, and motility occur through the reorganization of the actin cytoskeleton. This reorganization of actin filaments occurs through the interactions between actin and actin binding proteins. Actin-binding proteins regulate the polymerization and depolymerization of actin, connect actin-based structures to membranes and to other cytoskeletal elements, power the movement o…	10094	O15145
A	27	P26420	p23	23	21.962	2411.12	2186.87	2298.99	1:1000	Molecular chaperones are a diverse group of proteins that modulate polypeptide stability through a process of ATP hydrolysis and the interaction with exposed hydrophobic residues on substrate proteins. Members of the heat shock protein (Hsp) group of chaperones were so named because their expression is rapidly induced upon heat shock or stress. Hsp90 and Hsp70 form complexes with chaperone access…	56351	Q9R0Q7
A	28	P11920	p24	24	29.5611	646.567	480.091	563.329	1:250	The microtubule (MT) cytoskeleton functions in cytoplasmic organization, cellular movement, determination of cell polarity, intracellular transport, and chromosome segregation. p24 is a membrane protein that contains a C-terminal hydrophilic region that is homologous to the microtubule binding motifs found in Tau and MAP2. In addition, p24 contains two putative transmembrane domains. Northern blo…	22360	P97799
A	2	P46220	p36	36	36.8894	7269.26	10239.7	8754.5	1:1000	Regulation of the cell cycle by cyclin-dependent kinases (cdks) is controlled by the phosphorylation of a conserved threonine residue in their catalytic subunit. Cdks are activated as a result of the phosphorylation of another cyclin-dependent kinase, cdk-activating kinase (CAK). This kinase has two subunits: the catalytic Cdk7 and the regulatory cyclin H. A 36kDa protein, p36, coimmunoprecipitat…	17420	P51949
C	16	P39520	p38 alpha/SAPK2a	42	39.2918	3744.66	4494.01	4119.33	1:5000	Activation of the immune and inflammatory responses often involves the recognition of bacterial endotoxin (lipopolysaccharide or LPS). Binding of LPS by monocytic cells results in the production and release of proinflammatory cytokines, such as IL-1 and TNF-a. LPS-induced signaling cascades involve members of the Ser/Thr protein kinase family known as the mitogen activated protein kinases (MAPKs)…	1432	Q16539
C	12	P98120	p38 alpha/SAPK2a	42	39.6181	3207.95	3744.66	3476.31	1:2500	Activation of the immune and inflammatory responses often involves the recognition of bacterial endotoxin (lipopolysaccharide or LPS). Binding of LPS by monocytic cells results in the production and release of proinflammatory cytokines, such as IL-1 and TNF-a. LPS-induced signaling cascades involve members of the Ser/Thr protein kinase family known as the mitogen activated protein kinases (MAPKs)…	1432	Q16539
D	32	E14720	p43/EMAP II precursor-39KD	43/21	38.7018	15899.5	17845.3	16872.4	1:2500	The aminoacyl-tRNA synthetase family includes nine different synthetases that are involved in the enzymatic coupling of amino acids to their appropriate tRNAs. The aminoacyl-tRNA synthetases assemble into a multienzyme complex that includes three auxillary proteins p18, p38, and p43. Although p43 functions in tRNA trafficking via this complex, it may have many other roles, since it is the precurs…	13722	P31230
C	36	P77820	p45/SUG1	45	45.5786	6786.54	5537.26	6161.9	1:500	The 26S proteasome, a eukaryotic ATP-dependent protease complex, is responsible for selective degradation of malformed proteins and certain short-lived proteins. The 26S proteasome complex consists of the 20S proteasome (multifunctional protease), which is the catalytic core, and an ATPase-containing P700 regulatory complex. This complex contains five highly related putative ATPases (TBP1, TBP7, …	5705	P47210
A	12	P68620	p47A	50/47	47.7374	11624.1	11371.9	11498	1:250	Sorting of integral membrane proteins at various stages of the endocytic and secretory pathways is mediated by vesicular trafficking between a variety of organelles. Two sorting signals are tyrosine-based and dileucine-based signals that interact with heterotetrameric adaptor protein complexes (AP-1, AP-2, AP-3, and AP-4), which are associated with the vesicle coats. These coatomers contain two l…	171126	P53676
A	14	P69120	p47A-48KD	50/47	48.1912	1152.72	886.57	1019.64	1:250	Sorting of integral membrane proteins at various stages of the endocytic and secretory pathways is mediated by vesicular trafficking between a variety of organelles. Two sorting signals are tyrosine-based and dileucine-based signals that interact with heterotetrameric adaptor protein complexes (AP-1, AP-2, AP-3, and AP-4), which are associated with the vesicle coats. These coatomers contain two l…	171126	P53676
B	3	P21020	p53	53	53.4717	4392.85	3956.95	4174.9	1:500	The p53 protein is critical to regulation of normal cell growth and is a suppressor of tumor cell proliferation. Inactivation of p53 by a number of mechanisms, such as missense mutations or interaction with oncogenic viral or cellular proteins, can result in tumor progression. Mutations and/or allelic loss of the p53 gene is associated with a wide variety of human tumors. Known to have a role in …	7157	P13481
C	14	N88520	p54nrb-50KD	60	50.3909	10839.8	5171.89	8005.85	1:2500	Splicing, the removal of introns from pre-mRNA, is mediated by spliceosomal complexes that contain multiple snRNPs and a number of non-snRNP splicing factors, such as hPRP17 and hPRP18. p54nrb (nuclear RNA-binding protein, 54 kDa) is a non-snRNP RNA splicing factor. It binds and enhances the activity of topoisomerase I, the enzyme that nicks DNA to relieve torsional stress during replication and …	4841	Q15233
			p54nrb-55KD	60	55.3914	8362.57	10228	9295.26
B	6	P65620	p62 lck ligand	62	59.5003	1165.45	942.132	1053.79	1:500	p62 lck ligand (zeta-interacting protein (ZIP)) is a cytoplasmic protein that binds to the SH2 domain of lck (a T cell src tyrosine kinase) in the absence of a phosphotyrosine in either protein. The ubiquitously expressed p62 lck ligand contains a cysteine rich region that is similar to a zinc finger domain, a G protein binding region, a PEST sequence, and several phosphorylation sites. Deletion …	8878	Q13501
C	35	P69820	p67phox	67	70.8869	13825.2	15833.2	14829.2	1:500	The neutrophil respiratory burst oxidase (NADPH-oxidase) generates superoxide and secondary oxygen-derived toxic products in response to bacteria or a variety of soluble stimuli. The active site of this enzyme is located in an integral membrane cytochrome, b558, that consists of the two subunits gp91phox and p21phox. Superoxide production depends on the formation of a complex that includes p67pho…	4688	O70145
C	35	P69820	p67phox-64KD	67	63.7495	2713.91	2313.14	2513.53
C	37	S87620	p70s6k	70	63.2409	960.603	936.531	948.567	1:1000	Increased protein synthesis, an obligatory step in cell proliferation, is regulated by the phosphorylation of a number of translational components, such as ribosomal protein S6. p70 S6 kinase (p70s6k), a cytosolic kinase that is primarily responsible for S6 phosphorylation, belongs to a family of at least six S6 kinases. p70s6k and p85s6k are two isoforms of the same kinase. Although they are enc…	83840	P21425
B	12	P95220	PAF53	53	51.5223	1479.2	1193	1336.1	1:1000	Mammalian ribosomal DNA transcription involves DNA-dependent RNA polymerase I-mediated synthesis of precursor rRNAs at specific rDNA promoters. RNA polymerase I contains 14 polypeptides including PAF53, -51, and -49. PAF53 is thought to be a RNA polymerase I subunit since it remains associated with the enzyme under conditions that suppress rDNA transcription. In addition, the molar ratio of PAF53…	64424	Q62034
B	8	P30620	PAI-1	47	51.1638	6313.91	4659.33	5486.62	1:2500	Fibrinolysis is regulated by the plasminogen activators, tissue plasminogen activator (tPA) and urokinase PA (uPA), and by the plasminogen activator-inhibitors (PAIs). Two PAIs include the serpin family members, PAI-1 and PAI-2. PAI-1 is a glycoprotein found in plasma, platelets, endothelial cells, hepatoma cells, and fibrosarcoma cells. Thrombin, endotoxin, and IL-1 induce PAI-1 synthesis in end…	5054	P05121
C	22	E17120	pan ERK-40KD	42_85	39.6329	8621.12	9621.99	9121.55	1:5000	The family of serine/threonine kinases known as ERKs (extracellular signal regulated kinases) or MAPKs (mitogen-activated protein kinases) are activated after cell stimulation by a variety of hormones and growth factors. Cell stimulation induces a signaling cascade that leads to phosphorylation of MEK (MAPK/ERK kinase) which, in turn, activates ERK via tyrosine and threonine phosphorylation. A my…	24338	P27703
			pan ERK-46KD	42_85	45.7461	6114.18	8576.51	7345.35
			pan ERK-52KD	42_85	52.2073	4545.13	7556.18	6050.65
			pan ERK-69KD	42_85	69.0156	4627.95	8231.35	6429.65
			pan ERK-88KD	42_85	88.4404	16447.2	17456.4	16951.8
A	13	M54920	pan-JNK/SAPK1	49	45.0723	1403.34	1111.9	1257.62	1:250	The Ras signaling pathway links the signals from growth factor receptors with the activation of the MAPK kinase cascade of phosphorylation leading to cell growth and differentiation. External stimuli, like endotoxins, UV irradiation, heat, and hyperosmolarity, induce an array of cellular responses that culminate with gene expression, ultimately dictating an adaptation to the new environment. The …	5602	P53779
C	8	P76420	PARP	113	112.559	5474.54	4871.85	5173.2	1:500	Poly(ADP-ribose) polymerase (PARP) is a constitutively expressed, abundant nuclear protein. It has been referred to as “a molecular nick sensor” due to its recognition of, and catalytic activation by, single or double strand DNA breaks. The most critical and extensively studied role of PARP is its participation in DNA base excision repair. Following binding to damaged DNA, PARP uses NAD+ to synth…	142	P09874
B	27	P54320	Paxillin	68	65.1753	350.058	435.63	392.844	1:1000	Paxillin, a focal adhesion protein, is a substrate for several tyrosine kinases such as src, FAK, and p120BRC/ABL. The tyrosine phosphorylation of paxillin is affected by conditions that change cell-cell adhesion. This is consisent with the possibility that paxillin is involved in the regulation of cell morphology. Additionally, because of its SH3 binding domain, paxillin associates tightly with …	5829	P49024
E	18	P49620	Paxillin-65KD	68	65.5461	10741.9	15924	13332.9	1:1000	Paxillin, a focal adhesion protein, is a substrate for several tyrosine kinases such as src, FAK, and p120BRC/ABL. The tyrosine phosphorylation of paxillin is affected by conditions that change cell-cell adhesion. This is consisent with the possibility that paxillin is involved in the regulation of cell morphology. Additionally, because of its SH3-binding domain, paxillin associates tightly with …	5829	P49024
			Paxillin-69KD	68	68.6816	6695.34	8401.69	7548.52
B	38	P39820	PBK	41	40.2828	462.026	675.165	568.596	1:1000	Mitogen activated protein (MAP) kinase signal transduction pathways mediate the effects of various extracellular stimuli on biological processes such as proliferation, differentiation, and death. The p38 MAP kinases are activated by dual phosphorylation on Thr and Tyr within the motif Thr-Gly-Tyr located in kinase subdomain VIII. Activation of p38 MAPK is mediated specifically by the MAP kinase k…	55872	Q9NPD9
A	16	P62620	PCMT-I/II-23KD	25	22.5618	1290.1	36.5613	663.33	1:250	PCMT-II (protein carboxyl methyltransferase), or L-isoaspartate (D-aspartate) O-methyltransferase, is a cytosolic enzyme that is expressed in all tissues as well as in bacteria. Interestingly, PCMT-II is highly expressed in the brain. It recognizes damaged proteins that result from deamidation, isomerization, and racemization reactions. These proteins contain L-isoaspartyl and D-aspartyl residues…	5110	P22061
			PCMT-I/II-24KD	25	24.7361	1998.26	1264.34	1631.3
C	2	P56720	PCNA	36	32.3221	3736.14	3533.77	3634.95	1:5000	Progression of the mammalian cell cycle is regulated in two different ways: 1) phosphorylation and dephosphorylation of key proteins; 2) synthesis and degradation of regulatory factors. The Proliferating Cell Nuclear Antigen (PCNA) was initially identified as a nuclear antigen in proliferating cells and was subsequently described as a subunit for DNA polymerase d. Human PCNA is 262 amino acids wi…	5111	P12004
C	10	P71720	PDI	55	56.043	1076.42	795.276	935.85	1:250	The ER is the site of translation of membrane and secretory proteins. Following synthesis, it shuttles these proteins through a contiguous membrane system to their appropriate destinations. Protein disulfide isomerase (PDI) is an abundant, multifunctional, eukaryotic protein. Although it exhibits ubiquitous expression, it is primarily located in the ER lumen. Here, it functions to catalyze the is…	64714	P05307
D	31	P10020	PEX1	143	157.332	663.727	444.82	554.274	1:250	Peroxisomes, ubiquitous organelles of eukaryotic cells, are involved in a number of metabolic processes. Their formation involves membrane generation, targeting and insertion of peroxisomal membrane proteins (PMPs) into the membrane, and transport of matrix proteins across the newly formed membrane. Import of PMPs and synthesis of peroxisomal membranes may involve as many as 17 different PEX prot…	5189	O43933
C	29	P10420	PEX5	90	84.2005	402.201	555.393	478.797	1:250	Pex genes encode proteins called peroxins that are involved in protein transport from the cytoplasm to peroxisomes. Import of peroxisomal matrix proteins depends on two peroxisomal targeting signals, PTS1 and PTS2. PTS1 is a C-terminal tripeptide of Ser-Lys-Leu and PTS2 is a cleavable N-terminal signal. Two peroxin receptors, PEX5 and PEX7, specifically bind peroxisomal matrix proteins that conta…	19305	O09012
D	36	P35820	Phosphatase Methylesterase-1	44	46.8711	3257.26	2195.8	2726.53	1:250	Protein phosphatases of the type 2A (PP2A) are highly conserved serine/threonine phosphatases that form heterodimers consisting of a 36 kDa catalytic subunit, C, and a 63 kDa regulatory subunit, A. The A/C heterodimer can interact with additional regulatory subunits, B, B', and B". The 36kDa catalytic subunit is an important site of regulation, since tyrosine 307 is required for B subunit associa…	51400	Q9Y570
B	31	550747	Phospho-Akt	59	57.3865	898.218	1066.07	982.142		The product is phospho-specific. It shows up in A431 + EGF -AP, but not in sample treated with AP. It also shows up in HE + pervanadate but not the control.	207	P31749
C	37	C26020	Phospho-Cdc2 (Y15)	34	33.0177	1549.36	1652.7	1601.03	1:250	Progression of the mammalian cell cycle is regulated by phosphorylation of many key proteins. Several classes of cyclins (A-E) act as regulatory subunits for cyclin-dependent kinases (cdks). Cdc2/Cdk1 (p34cdc2) is the catalytic subunit of the maturation promoting factor (MPF), which includes the regulatory subunit cyclin B. During late S and G2 phase, cyclin B synthesis increases, allowing it to …	983	P06493
D	34	F25020	Phospho-FAK (Y397)	125	126.451	952.105	859.653	905.879	1:1000	Focal Adhesion Kinase (FAK) is a cytoplasmic tyrosine kinase that colocalizes with integrins in focal adhesions. This cellular localization is directed by a 125 amino acid sequence at the C-terminus called the "Focal Adhesion Targeting" sequence (FAT). The binding of extracellular matrix ligands to integrins triggers autophosphorylation at Tyr-397, and activation of FAK through phosphorylation of…	5747	Q05397
D	15	P33820	Phospholipase C delta 1-84KD	87	83.988	1359.67	1449.52	1404.6	1:250	Phospholipase C (PLC) hydrolyzes inositol phospholipids into diacylglycerol and inositol 1,4,5-trisphosphate (IP3). At least three PLC isoenzymes are known: PLCb, PLCg, and PLCd. PLCb is regulated by a subunits of G proteins (Gq family) or by bg subunits. PLCg is activated following phosphorylation by protein tyrosine kinases. The mechanism(s) regulating PLCd is still under investigation. All thr…	5333	P51178
			Phospholipase C delta 1-92KD	87	91.7274	2449.54	2310.89	2380.21
D	6	P12220	Phospholipase C gamma 1-152KD	148	152.579	13563.9	12212.2	12888.1	1:250	The Phospholipase C (PLC) isozymes hydrolyze phosphatidyl inositol biphosphate to inositol triphosphate and diacylglycerol. The former causes release of calcium from the endoplasmic reticulum, while the latter is an activator of Protein Kinase C. Within the PLC family, PLCg is the only member that contains SH2 and SH3 domains. These domains enable it to interact with receptor tyrosine kinases and…	5336	P08487
			Phospholipase C gamma 1-172KD	148	172.266	30141.2	32102.6	31121.9
C	19	P19820	Phospho-p38MAPK (T180/Y182)	42	39.6205	1795.67	1163.92	1479.8	1:2500	Activation of the immune and inflammatory responses often involves the recognition of bacterial endotoxin (lipopolysaccharide or LPS). Binding of LPS by monocytic cells results in the production and release of proinflammatory cytokines, such as IL-1 and TNF-a. LPS-induced signaling cascades involve members of the Ser/Thr protein kinase family known as the mitogen activated protein kinases (MAPKs)…	1432	Q16539
B	17	P21520	Phospho-p38MAPK (T180/Y182)-41KD	42	40.8895	1600.75	1170.06	1385.4	1:2500	Activation of the immune and inflammatory responses often involves the recognition of bacterial endotoxin (lipopolysaccharide or LPS). Binding of LPS by monocytic cells results in the production and release of proinflammatory cytokines, such as IL-1 and TNF-a. LPS-induced signaling cascades involve members of the Ser/Thr protein kinase family known as the mitogen activated protein kinases (MAPKs)…	1432	Q16539
A	32	P27320	PI31	31	33.4342	839.93	460.82	650.375	1:250	The 20S proteasome is the major constituent of the proteasomal complex that mediates degradation events, including the generation of antigenic peptides that interact with MHC class I. The 20S proteasome is a cylindrical shaped complex composed of four layers of rings, each with seven subunits. The inner rings contain a-subunits, while the outer rings contain b-catalytic subunits. The constituents…	9491	Q92530
D	4	P13020	PI3-Kinase	85	86.9549	9180.21	10495.4	9837.82	1:2500	PI3-kinase phosphorylates the D-3 position of the inositol ring of phosphatidylinositol (PtdIns), PtdIns(4)P and PtdIns(4,5)P2 to produce the respective PI3-phosphorylated derivatives. PI3-kinase exists as a heterodimer of 85 kDa (p85) and 110 kDa (p110) subunits. The p85 subunit contains two SH2 domains and an SH3 domain. It associates with and serves as a substrate for activated growth factor r…	5295	P27986
C	19	P94520	PI3-Kinase p110 alpha	110	104.001	605.767	279.021	442.394	1:250	Phosphatidylinositol 3 (PI3) -kinase participates in insulin-stimulated glucose uptake, PDGF-induced membrane ruffling, and G-protein receptor signaling. It exists as a heterodimer of 85 kDa (p85) and 110 kDa (p110) subunits. The p85 subunit associates with and serves as a substrate for activated growth factor receptor tyrosine kinases. p85 regulates the p110 catalytic subunit by acting as the li…	5290	P42336
A	32	P76820	PI3-Kinase p170	170	183.35	904.716	571.462	738.089	1:250	PI3-kinase phosphorylates the D-3 position of the inositol ring of phosphatidylinositol (PtdIns), producing PtdIns(3)P, PtdIns(3,4)P2, and PtdIns(3,4,5)P3. PI3-Kinase is a heterodimer of an 85 kDa regulatory subunit (p85) and a 110 kDa catalytic subunit (p110). However, this heterodimer is only one member of a larger family of proteins with similarity to the p110 subunit. These different PI3-kina…	18704	Q61182
C	20	P14420	PI4-Kinase beta	110	97.8448	17513.1	13439.7	15476.4	1:10,000	Phosphoinositide turnover is a well established mechanism of intracellular signal transduction. Sequential phosphorylation of phosphatidylinositol (PtdIns) results in PtdIns-4-phosphate (PIP) and PtdIns-4,5-bisphosphate (PIP2). Phospholipase C (PLC) hydrolyzes PIP2 to inositol-1,4,5-trisphosphate (IP3) which stimulates release of intracellular Ca2+. PIP is generated by phosphorylation of PtdIns a…	5298	P78405
D	13	P88320	pICln-34KD	37/42	33.8007	5096.02	2954.73	4025.37	1:1000	pICln (I = current, Cl = chloride, n = nucleotide-sensitive) was initially described as an integral component of a nucleotide-sensitive chloride channel. However, it lacks homology to known channel proteins and exhibits cytoplasmic and nuclear localization. Thus, pICln is thought to be a cytosolic regulator of a swelling-induced chloride channel, rather than a component of a channel itself. In su…	1207	P54105
			pICln-42KD	37/42	41.9942	44211.1	51934.6	48072.8
A	27	P82120	PIP5K gamma	87/90	84.1063	1830.19	1413.02	1621.6	1:250	Phosphoinositide turnover is a well established mechanism of intracellular signal transduction. Sequential phosphorylation of phosphatidylinositol (PtdIns) results in PtdIns(4)P (PIP) and PtdIns(4,5)P2 (PIP2). Phospholipase C (PLC) hydrolyzes PIP2 to inositol(1,4,5)P3 (IP3) which stimulates release of intracellular Ca2+. PIP2 is generated by phosphorylation of PtdIns at the D5 position of the ino…	18717	O70161
B	25	P75720	PITP alpha	32	34.2439	2834.77	3081.42	2958.09	1:500	PITP (phosphatidylinositol transfer protein) is an abundant cytosolic protein that is required for phospholipase C (PLC) signaling and vesicular trafficking. Mammalian cells contain the two PITP isoforms a and b, which bind to lipids with different affinities. PITPa contains a single lipid-binding site and reversibly binds phosphatidylinositol (PtdIns) and phosphatidylcholine (PC), then transfers…	5306	Q00169
B	3	P73420	PKA C	40	40.2444	2363.93	2759.35	2561.64	1:1000	cAMP-dependent Protein Kinase (PKA) is composed of two distinct subunits: catalytic (C) and regulatory (R). Four regulatory subunits have been identified: RIa, RIb, RIIa, and RIIb. These subunits define type I and II cAMP-dependent protein kinases. Following binding of cAMP, the regulatory subunits dissociate from the catalytic subunits, rendering the enzyme active. Type I and type II holoenzymes…	5566	P17612
A	22	P53620	PKA RI alpha-50KD	49	50.5328	1517.27	1414.45	1465.86	1:250	cAMP-dependent Protein Kinase (PKA) is composed of two distinct subunits: catalytic (C) and regulatory (R). Four regulatory subunits have been identified: RIa, RIb, RIIa, and RIIb. These subunits define type I and II cAMP-dependent protein kinases. Following binding of cAMP, the regulatory subunits dissociate from the catalytic subunits, rendering the enzyme active. Type I and type II holoenzymes…	5566	P17612
			PKA RI alpha-55KD	49	54.6127	2734.15	2668.59	2701.37
A	18	P19920	PKA RI-51KD	48	50.8724	3361.11	3238.88	3299.99	1:250	cAMP-dependent Protein Kinase (PKA) is composed of two distinct subunits: catalytic (C) and regulatory (R). Four regulatory subunits have been identified: RIa, RIb, RIIa, and RIIb. These subunits define type I and II cAMP-dependent protein kinases. Following binding of cAMP, the regulatory subunits dissociate from the catalytic subunits, rendering the enzyme active. Type I and type II holoenzymes…	19084	P10644
			PKA RI-56KD	48	55.6232	1739.99	1760.64	1750.32
B	1	P45320	PKA RII alpha-50KD	51	49.9629	3078.99	2284.89	2681.94	1:1000	cAMP-dependent Protein Kinase (PKA) is composed of two distinct subunits: catalytic (C) and regulatory (R). Four regulatory subunits have been identified: RIa, RIb, RIIa, and RIIb. These subunits define type I and II cAMP-dependent protein kinases. Following binding of cAMP, the regulatory subunits dissociate from the catalytic subunits, rendering the enzyme active. Type I and type II holoenzymes…	5576	P13861
			PKA RII alpha-53KD	51	52.7416	2074.75	6061.22	4067.98
B	21	P54720	PKA RII beta	53	51.589	1449.03	617.244	1033.14	1:1000	cAMP-dependent Protein Kinase (PKA) is composed of two distinct subunits: catalytic (C) and regulatory (R). Four regulatory subunits have been identified: RIa, RIb, RIIa, and RIIb. These subunits define type I and II cAMP-dependent protein kinases. Following binding of cAMP, the regulatory subunits dissociate from the catalytic subunits, rendering the enzyme active. Type I and type II holoenzymes…	5577	P31323
B	29	P67220	PKB alpha/Akt	59	61.566	2547.09	1956.21	2251.65	1:500	Rac (Related to the A and C kinases) protein kinase shows 73% and 68% to Protein Kinase C and PKA, respectively, and is also known as Protein Kinase B (PKB). It was also identified as the product of the v-akt oncogene from T-cell lymphomas. PKB mRNA is expressed in a wide variety of cell lines and has been detected in porcine brain, heart, liver, kidney, muscle, and ovary. Rac phosphorylates a nu…	207	P31749
D	21	P65920	PKB alpha/Akt	59	63.4562	2605.82	565.15	1585.49	1:250	Rac (Related to the A and C kinases) protein kinase shows 73% and 68% to Protein Kinase C and PKA, respectively, and is also known as Protein Kinase B (PKB). It was also identified as the product of the v-akt oncogene from T-cell lymphomas. PKB mRNA is expressed in a wide variety of cell lines and has been detected in porcine brain, heart, liver, kidney, muscle, and ovary. Rac phosphorylates a nu…	207	P31749
B	25	P16520	PKC alpha	82	83.4823	2871.61	3085.24	2978.43	1:1000	The Protein Kinase C (PKC) family of homologous serine/threonine protein kinases is involved in a number of processes such as growth, differentiation, and cytokine secretion. At least eleven isozymes have been described. These proteins are products of multiple genes and alternative splicing. PKC consists of a single polypeptide chain containing four conserved regions (C) and five variable regions…	5578	P17252
A	18	P17720	PKC beta	80	81.4055	2587.81	3335.69	2961.75	1:250	The Protein Kinase C (PKC) family of homologous serine/threonine protein kinases is involved in a number of processes such as growth, differentiation, and cytokine secretion. At least eleven isozymes have been described. These proteins are products of multiple genes and alternative splicing. PKC consists of a single polypeptide chain containing four conserved regions (C) and five variable regions…	5579	P05771
A	6	P36520	PKC delta	78	81.8251	3227.76	2606.91	2917.34	1:500	The Protein Kinase C (PKC) family of homologous serine/threonine protein kinases is involved in a number of processes such as growth, differentiation, and cytokine secretion. At least eleven isozymes have been described. These proteins are products of multiple genes and alternative splicing. PKC consists of a single polypeptide chain containing four conserved regions (C) and five variable regions…	5580	Q05655
A	10	P14820	PKC epsilon	90	95.9926	1295.99	614.683	955.336	1:1000	The Protein Kinase C (PKC) family of homologous serine/threonine protein kinases is involved in a number of processes such as growth, differentiation, and cytokine secretion. At least eleven isozymes have been described. These proteins are products of multiple genes and alternative splicing. PKC consists of a single polypeptide chain containing four conserved regions (C) and five variable regions…	18755	Q02156
B	1	P20520	PKC iota-70KD	74	70.182	4914.27	4185.59	4549.93	1:250	The Protein Kinase C (PKC) family of homologous serine/threonine protein kinases is involved in a number of processes such as growth, differentiation, and cytokine secretion. At least eleven isozymes have been described. These proteins are products of multiple genes and alternative splicing. PKC consists of a single polypeptide chain containing four conserved regions (C) and five variable regions…	5584	P41743
			PKC iota-76KD	74	76.4279	17810.6	17928.5	17869.6
B	2	P22520	PKC lambda	74	75.9259	3839.16	4436.93	4138.04	1:250	The Protein Kinase C (PKC) family of homologous serine/threonine protein kinases isinvolved in a number of processes such as growth, differentiation, and cytokine secretion. At least eleven isozymes have been described. These proteins are products of multiple genes and alternative splicing. PKC consists of a single polypeptide chain containing four conserved regions (C) and five variable regions …	5583	P41743
C	5	P15120	PKC theta	79	68.3251	1118.76	483.832	801.295	1:250	The Protein Kinase C (PKC) family of homologous serine/threonine protein kinases is involved in a number of processes such as growth, differentiation, and cytokine secretion. At least eleven isozymes have been described. These proteins are products of multiple genes and alternative splicing. PKC consists of a single polypeptide chain containing four conserved regions (C) and five variable regions…	5588	Q04759
D	2	P62220	PKR	68	75.505	3300.26	4945.18	4122.72	1:1000	Double stranded RNA (dsRNA) generated by most viruses during the infectious cycle is a potent stimulator of interferons. Interferons bind to cell surface receptors and stimulate the synthesis of several proteins that interfere with viral replication. One protein, 2'5'-oligo-adenylate synthetase, indirectly activates an endoribonuclease that degrades viral RNA. Another protein, p68 serine/threonin…	5610	P19525
D	25	P44120	Pleckstrin-45KD	47	44.9756	1597.45	1368.9	1483.18	1:1000	Pleckstrin was identified in platelets as a major substrate for Protein Kinase C. Both ends of the molecule are the prototypes of a widely distributed module named the "pleckstrin homology" (PH) domain that consists of seven b-strands. In pleckstrin, the PH domains are separated by 150 amino acids. PH domains are commonly found in signal transduction proteins. Although pleckstrin's role is still …	5341	P08567
			Pleckstrin-47KD	47	46.7897	2863.2	1613.32	2238.26
C	13	P24620	PMF-1	23	23.6547	335	419.971	377.486	1:1000	Polyamines are required for growth of eukaryotic cells and the metabolic pathways involved with their production have been postulated as important targets for antineoplastic intervention. Several polyamine analogues alter polyamine metabolism and have antitumor activity. One mechanism for this action of polyamine analogues involves the induction of spermidine/spermine N1-acetyltransferase (SSAT),…	11243	Q9UBQ3
D	32	P17920	pp120	120	119.049	5567.01	12941.6	9254.31	1:1000	The membrane associated protein pp120 (p120cas) was identified as a tyrosine kinase substrate that is phosphorylated in Src transformed cells or in response to growth factor stimulation. It shares structural similarity with the Drosophila Armadillo protein and the vertebrate b-catenin and g-catenin proteins. This similarity is evidenced by its characteristic Arm domain that is composed of 42-amin…	1500	P30999
A	24	P35220	PP1-37KD	36	36.9236	4600.95	3903.57	4252.26
			PP1-39KD	36	39.2426	12793.4	9487.19	11140.3
D	2	P47720	PP2A Catalytic alpha	36	40.5963	23094.1	19849.9	21472	1:5000	Protein phosphatases of the type 2A (PP2A) are composed of two regulatory and one catalytic subunit. The different subunits are encoded by multiple genes. PP2A are specific for phosphoserine and phosphothreonine residues of proteins that are involved in the regulation of cellular growth. PP2A binds and dephosphorylates the middle T antigens of polyoma virus. This interaction may regulate the tran…	5515	P05323
A	24	P75520	PP5/PPT	58	60.7197	1436.12	792.221	1114.17	1:500	Phosphorylation and dephosphorylation on serine and threonine residues is critical for signal transduction and the regulation of numerous cellular functions. Phosphorylation levels are modulated by protein kinases and phosphatases. The Ser/Thr phosphatase PP5 (also known as PPT) is a model protein of the fourth subfamily of the PPP-family of phosphatases which includes PP1, PP2A, and PP2B. PP5 is…	65179	P53042
E	10	P33420	Prenylcysteine Lyase-50KD	58	49.7768	854.603	1351.32	1102.96	1:5000	Covalent modification of proteins with lipids plays an important role in subcellular localization and biological activity. Prenylation is a lipid modification that promotes protein interaction with membranes. Two types of prenylation include protein modification at C-terminal cysteine residues with a 15-carbon farnesyl or 20-carbon geranylgeranyl isoprenoid group. Prenylation is a stable protein …	51449	Q9UHG3
C	1	P57920	PRK1	120	116.571	842.085	679.463	760.774	1:1000	Members of the Protein Kinase C (PKC) family of homologous serine/threonine protein kinases are involved in a number of processes such as cell growth, cell differentiation, and cytokine secretion. PKCs are activated by Ca2+, phospholipids, diacylglycerol, phorbol esters, and proteolysis. PRK1 (PKC-Related Kinase 1, also named PKN) was originally identified in human hippocampus as a novel protein …	5585	Q16512
D	23	P63720	PRK2	140	141.386	2237.88	3299.6	2768.74	1:1000	The Protein Kinase C (PKC) family of homologous serine/threonine protein kinases is involved in a number of processes such as growth, differentiation, and cytokine secretion. PKCs are activated by Ca2+, phospholipids, diacylglycerol, phorbol esters, and proteolysis. PRK2 (PKC-Related Kinase 2), also named PKN2 or PAK-2, was originally isolated from U937 cells and human fetal brain cDNA libraries …	5586	Q16513
A	38	P42220	Prostasin	40	41.6976	1443.24	1630.97	1537.1	1:250	Prostasin is a serine protease expressed as both GPI-anchored and secreted forms. Prostasin displays trypsin-like enzymatic activity by hydrolyzing substrates, such as D-Pro-Phe-Arg-AMC. This activity is inhibited by aprotinin, antipain, leupeptin, and benzamidine. The highest levels of prostasin protein are found in semen and the prostate, but many other tissues express prostasin at low levels. …	5652	Q16651
A	29	P83620	Psme3	36	32.5229	29426	20259.2	24842.6	1:1000	The 20S proteasome is the major constituent of the proteasomal complex that mediates degradation events, including the generation of antigenic peptides that interact with MHC class I. The 20S proteasome is a cylindrical shaped complex composed of four layers of rings, each with seven subunits. The inner rings contain a-subunits, while the outer rings contain b-catalytic subunits. The constituents…	10197	Q12920
B	37	P96520	PTEN	47	44.8614	32599.1	20351	26475	1:250	Mutations in the tumor suppressor PTEN/MMAC1/TEP-1 have been implicated in the progression of carcinoma, melanoma, breast cancer, and glial, prostate, endometrial, and kidney tumors. PTEN is a lipid and protein phosphatase that acts on both phosphotyrosyl and phosphoseryl/threonyl residues. Both PtdIns(3,4)P2 and PtdIns(3,4,5)P3 are dephosphorylated at position 3 by PTEN. PTEN includes an N-termi…	5728	O00633
A	27	P18020	PTP1B-49KD	50	48.9154	1178.01	228.987	703.496	1:2500	PTP1B is a member of the class of enzymes termed protein tyrosine phosphatases (PTPs). This 50 kDa protein contains a conserved phosphatase domain at residues 30-278 and is localized to the cytoplasmic face of the endoplasmic reticulum by its C-terminal 35 residues. Its interactions with other proteins are mediated by proline-rich regions and SH2 compatible sequences. PTP1B is thought to act as a…	5770	P18031
			PTP1B-52KD	50	52.1644	7901.54	2599.06	5250.3
C	18	P17320	PTP1C/SHP1	68	61.9348	1235.65	1282.12	1258.89	1:500	PTP1C (SH-PTP1, SHP-1, or HCP) is a protein-tyrosine phosphatase (PTP) that is expressed in epithelial and hematopoietic cells. It contains two N-terminal SH2 domains and a C-terminal phosphatase domain. While its distribution is primarily cytosolic, exposure to various stimuli induces movement of PTP1C to other cellular locations to allow interaction with its substrates. This enzyme associates w…	5777	P29350
C	2	P54420	PTP1D/SHP2	72	64.7781	1006.14	1337.28	1171.71	1:2500	PTP1D (Syp or SH-PTP2) is a member of the cytosolic class of protein-tyrosine phosphatases (PTPs). The PTP1D gene encodes a 72 kDa protein that contains two SH2 domains. Both SH2 domains are N-terminal to the PTP catalytic domain. The expression of PTP1D is highest in brain, heart, and kidney. The PTPs are thought to function with other protein-tyrosine kinases to maintain intracellular protein p…	5781	Q06124
B	8	P47120	PYK2/CAK beta	116	108.938	1063.91	1308.41	1186.16	1:1000	Protein Tyrosine Kinase 2 (PYK2, CAKb, RAFTK) is a 116 kDa protein that belongs to the FAK family of tyrosine kinases. Although ubiquitously expressed, PYK2 is most abundant in brain. Like FAK, PYK2 is localized at cell-cell contacts. However, PYK2 is unique because it is rapidly activated by signals that elevate intracellular Ca2+ and by Protein Kinase C activation. It is thought that PYK2 links…	50646	P70600
D	27	R56320	Rab11	24	24.7788	8299.55	6440.25	7369.9	1:1000	The Rab proteins are small GTP-binding molecules that are localized to specific intracellular vesicles and organelles. It has been proposed that Rab proteins cycle between GTP- and GDP-bound forms and that this is related to their function as regulators of vesicular traffic. The Rab11 gene encodes a 24 kDa protein of 214 amino acids that has been detected in liver, brain, testis, spleen, and hear…	8766	P24410
A	17	R38620	Rab24	23	23.4053	762.312	61.3087	411.81	1:5000	The Rab proteins are small GTP-binding molecules that are localized to specific intracellular vesicles and organelles. They regulate vesicular trafficking through mechanisms that require cycling between an active GTP-bound and inactive GDP-bound form. Rab1A and Rab1B mediate constituitive anterograde protein trafficking from ER to Golgi, while Rab8 and Rab11 regulate vesicle transport from the Go…	19336	P35290
A	12	R52320	Rab27	25	27.388	18764.3	20231.3	19497.8	1:250	Rab27, member of the low molecular weight GTPases, was originally discovered as a 25 kDa protein purified from human platelet cytosol and cloned from rat megakaryocytes. This protein was named ram (Ras-related gene from megakaryocytes). It was also detected in an independent study and named REP-1. In that study the authors were searching for prenylated proteins in lymphoblasts obtained from patie…	5873	P51159
A	5	R68520	Rab4-25KD	25	25.4055	1115.36	1252.63	1183.99	1:1000	The Rab proteins are small GTP-binding molecules that are localized to specific intracellular vesicles and organelles and are important for vesicular trafficking. The Rab proteins cycle between active GTP-bound and inactive GDP-bound states. Rab4 is associated with early endosomes and recycling vesicles. It is involved in the recycling of receptors to the plasma membrane and regulates membrane re…	5867	P20338
			Rab4-29KD	25	29.0459	723.639	425.654	574.647
D	5	R60020	Rab5	25	27.8028	10939.6	12664.1	11801.9	1:500	Rab5 is a low molecular weight GTP-binding protein that plays a role in endocytic vesicle traffic. Like other Rab proteins, Rab5 has C-terminal cysteine residues that are post-translationally modified by geranylgeranylation which is critical for its membrane targeting. Rab5 is associated with early endosome and plasma membranes and evidence suggests that Rab5 regulates early endosome fusion. The …	5868	P20339
C	1	R66320	Rab8-22KD	24	22.3247	2219.74	2467.55	2343.65	1:1000	The members of the Ras superfamily of GTPases, which now includes more than 50 different proteins, shuttle between the GDP-bound inactive position and the GTP-bound active state. The GTPase activity of the Ras-like proteins is regulated by effectors that promote either the GDP- or the GTP-bound states. GTPases of the Ras superfamily have a role in controlling numerous events such as cell prolifer…	4218	P24407
D	1	R78620	Rabaptin-5-118KD	117	117.579	3303.97	4738.87	4021.42	1:500	The Rab proteins are small GTP-binding molecules. They are localized to specific intracellular vesicles and organelles and are important for vesicular trafficking, cycling between an active GTP-bound and inactive GDP-bound form. Rab5 is associated with early endosomes and plasma membranes and may regulate early endosome fusion. In vitro, Rab5 proteins are removed from membranes by a GDP dissociat…	9135	Q15276
A	8	R56220	Rac1-21KD	21	21.1811	2066.37	2656.76	2361.56	1:1000	Rac1 is a member of the expanding family of Ras-related GTPase proteins. These small proteins have the ability to switch between two different conformational states: the active (GTP-bound) and the inactive (GDP-bound). The GTPase activity is increased by specific activator proteins named GAPs. Rac1, like many of its relatives, contains the consensus sequence Cys-X-X-X-COOH, which localizes it to …	207	P15154
			Rac1-23KD	21	22.9089	12959.3	22447	17703.1
C	1	R20620	RACK1	36	30.3196	6890.29	6134.42	6512.35	1:2500	Several proteins which specifically bind to PKC have been classified as RACKs (receptors for activated C-kinase). RACK1 was cloned from a rat brain cDNA expression library by screening for proteins that bind PKC in the presence of phosphatidylserine, diacylglycerol, and calcium in a PKC overlay assay. By sequence homology, RACK1 appears to belong to a superfamily that includes the b subunit of G …	10399	P25388
A	24	R81320	RAFT1/FRAP-227KD	245	226.667	1920.95	818.586	1369.77	1:250	Immunosuppressive agents such as cyclosporin A, FK506, and rapamycin are used routinely in clinical transplantation and the treatment of autoimmune disorders. Cyclosporin A and FK506 bind to cyclophilins and the FK-binding protein FKBP12, respectively. These complexes interact with, and inhibit the activity of, the calcineurin protein phosphatase, which is essential for T cell activation. Rapamyc…	56718	P42346
C	12	R23520	Ral A	24	23.2111	6766.2	7811.29	7288.75	1:5000	Ral is a low molecular weight GTP-binding protein belonging to the Ras superfamily of GTP-binding proteins and shows 50% amino acid identity to Ras. Ral cDNA clones have been isolated from human placenta, human pheochromocytoma, simian b-lymphocyte, and marine ray electric lobe cDNA libraries. In humans, cDNA sequences for Ral A and Ral B have been determined. The predicted amino acid sequences s…	5898	P11233
D	1	R32620	Ran	25	28.8232	19560.1	20777.7	20168.9	1:5000	Ran is a highly conserved GTPase that is ubiquitously expressed. At steady-state, 80-90% of cellular Ran is located in the nucleus, with the remainder in the cytoplasm. The human TC4/Ran cDNA was originally isolated based on the predicted homology of its encoded protein product to Ras. Unlike other members of the Ras superfamily, Ran does not appear to contain signals for lipid modification, nor …	5901	P17080
C	31	R61720	RanBP1	29	26.7821	1297.13	1699.28	1498.21	1:250	Ran is a highly conserved GTPase that is ubiquitously expressed. Ran has been implicated in a number of cellular processes such as the initiation of DNA replication, entry into and exit from mitosis, and in nuclear RNA and protein transport through the nuclear pore complex. A number of Ran binding proteins have been identified. One of the smaller proteins identified is a 29kDa cytosolic molecule …	5902	P43487
B	22	R33620	RanBP3-74KD	80/100	73.7138	15652.2	13308.2	14480.2	1:2500	Ran is a highly conserved GTPase that is ubiquitously expressed. Ran has been implicated in a number of cellular processes such as the initiation of DNA replication, entry into and exit from mitosis, and in nuclear RNA and protein transport through the nuclear pore complex. Two classes of Ran binding proteins have been identified. One class inhibits both GTP hydrolysis and guanine nucleotide exch…	8498	O75759
B	29	R22020	Rap1	21	21.6532	1070.83	862.981	966.905	1:500	Rap1 is a member of the large Ras superfamily of low molecular weight GTP/GDP binding proteins. Like Ras, the Rap proteins cycle between a GDP-bound inactive form and a GTP-bound active form. Since Ras and Rap have the same amino acid sequence in their putative effector domain (a.a. 32-40), it seems likely that they perform either similar or antagonistic functions. Rap1A and Rap1B are highly homo…	54386	Q9NYB0
D	6	R23020	Rap2-22KD	21	22.0955	12501.1	11899.3	12200.2	1:2500	Rap2 is a member of the Ras superfamily of low molecular weight GTP/GDP binding proteins. The Rap proteins are 50% homologous in sequence to p21ras. Like Ras, the Rap proteins cycle between a GDP-bound inactive form and a GTP-bound active form. Conversion between these two forms is regulated by Rap-GTPase activating protein (Rap-GAP) and a Rap-GDP dissociation stimulator (GDS). Since Ras and Rap …	5911	P10114
			Rap2-23KD	21	22.8678	6302.18	8647.75	7474.96
B	12	R37920	RAP30	30	28.3591	628.216	665.969	647.092	1:1000	Synthesis of all messenger RNA in Eurkaryotic cells is catalyzed by RNA polymerase II (pol II). Pol II consists of 12 subunits that are responsible for catalytic activity, supramolecular complex formation, and interaction with various transcription factors. Promoter-specific transcription initiation requires an array of factors that include the general transcription factors TFIIA, TFIIB, TFIID, T…	2963	P13984
D	4	R02120	Ras-22KD	21	22.3386	1576.29	1238.04	1407.16	1:500	Ras and related proteins of the Ras superfamily play critical roles in the control of normal and neoplastic proliferation. In mammalian cells there are four true Ras proteins (encoded by Ha-ras, N-ras, Ki-rasA, and Ki-rasB ) which, upon mutational activation, can function as independent oncogenes. These proteins relay signals from tyrosine kinases at the plasma membrane which subsequently lead to…	5921	P0116
			Ras-25KD	21	25.0801	625.922	1726.9	1176.41
D	3	G12920	Ras-GAP	120	137.349	4095.7	3851.96	3973.83	1:1000	Ras-GAP, a protein of approximately 120kDa, is thought to serve as a down-regulator of p21ras by stimulating its otherwise weak intrinsic GTPase activity. Both growth factor receptor and oncogene-encoded tyrosine kinases require functional membrane-associated Ras proteins in order to affect mitogenesis. The manner in which p21ras acts as a signal transducer is still a matter of speculation. The R…	5921	P20936
C	6	R68320	Rb	110	111.357	1363.18	1169.91	1266.55	1:250	The retinoblastoma gene (Rb) product is well known as a tumor suppressor and is either absent or mutated in many human tumors. Retrovirus-mediated gene transfer of the wild-type Rb gene into several Rb mutant neoplastic cell lines suppresses their tumorgenicity. Rb is a 110kDa nuclear phosphoprotein that undergoes differential phosphorylation during the cell cycle. During G1 phase, Rb is predomin…	19645	P13405
C	5	R27020	Rb2-127KD	130	127.123	1774.92	805.604	1290.26	1:1000	The pRb2 protein shows a high degree of identity with pRb and the related p107 protein. Both pRb and p107 bind to the adenovirus E1A, SV40 large T antigen, and papillomavirus E7 viral proteins. This binding initiates the release of transcription factors which are required for the expression of cell cycle-regulated genes. pRb, pRb2, and p107 interact with a conserved motif in these three viral pro…	5934	Q08999
			Rb2-142KD	130	141.826	1546.24	1003.29	1274.77
C	3	R43320	RBBP-46KD	48	45.7664	1889.14	3894.56	2891.85	1:1000	The retinoblastoma gene product, pRb, undergoes differential phosphorylation through the cell cycle. During G1, pRb exists predominantly in a hypophosphorylated state and becomes increasingly phosphorylated by cyclin-dependent kinases during successive stages of the cell cycle. A number of proteins are known to interact with the hypophosphorylated pRb, including E2F, several of the cyclins, RBP-1…	5928	Q09028
			RBBP-50KD	48	50.5216	7171.68	6803.07	6987.37
A	2	C38020	R-Cadherin	100	106.985	3400.19	2357.18	2878.69	1:500	R-Cadherin was first isolated from chicken retina, but was subsequently shown to be present and highly conserved in a variety of tissues from several different species. A 913 amino acid polypeptide, R-Cadherin is highly homologous to Cadherin-4, but is most closely related to another family member, N-Cadherin. In experiments using chimeric L cells expressing chicken or mouse Cadherins, those cell…	12561	P39038
B	34	R35420	RCC1-41KD	45	41.0814	434.68	480.823	457.751	1:250	RCC1 (Regulator of Chromosome Condensation) is a chromatin-associated protein implicated in a number of cellular processes such as nuclei formation, initiation, and termination of transcription, pre-mRNA splicing and 3'-end formation, mRNA export and DNA replication. Normally, RCC1 appears to play a structural role in chromatin. This nuclear protein can function as a guanine nucleotide exchange f…	1104	P18754
			RCC1-43KD	45	43.2652	666.991	605.451	636.221
			RCC1-48KD	45	47.9849	1199.81	1117.34	1158.58
B	5	R64820	Ref-1	36	36.1201	1197.68	759.972	978.827	1:250	The AP-1 transcription factor consists of either Jun/Jun or Jun/Fos dimeric complexes. The transcriptional activity of Jun is enhanced by the phosphorylation of multiple sites in the activation domain or reduction of a conserved cysteine residue within the DNA binding domain. In contrast, oxidation of this cysteine residue inhibits AP-1 DNA binding. Ref-1 (redox factor 1) is a 36kDa ubiquitous nu…	328	P27695
B	13	R90220	Reps1	73	74.556	563.549	1872.12	1217.84	1:250	Tyrosine kinase signaling pathways involve the activation of various adaptor proteins and small G-proteins, such as Ras and Ral. The GDP-bound inactive form of Ral is converted to the active GTP-bound form by Ral-GDP dissociation stimulator (RalGDS) in a Ras dependent manner. Ral acts downstream of Ras, where it interacts with the effector protein RalBP1, a GTPase-activating protein for Rac1 and …	19707	O54916
C	3	R73920	Rho	21	21.0241	1835.35	2741.31	2288.33	1:250	Members of the Ras superfamily of GTPases are distantly related to the heterotrimeric G proteins and shuttle between inactive and active GTP-bound forms. Interconversion between these forms is controlled by guanine nucleotide exchange factors (GEFs) and GTPase-activating proteins (GAPs). Although the subfamilies of the Ras-like proteins share 30-50% homology, each participates in a particular set…	387	P03749
B	3	R26320	RhoGDI	28	23.6914	23699.3	27575.9	25637.6	1:5000	RhoGDI inhibits guanine nucleotide dissociation from post-translationally processed rho and rac proteins. While geranylgeranylation and -AAX proteolysis of the C-terminal CAAX motif of rac1 and RhoA are required for efficient interaction with rhoGDI, methylesterification of the C-terminal cysteine residue is not required. In vitro, rhoGDI can form stable complexes with rho and rac proteins in bot…	397	P52566
E	9	R32820	Rin1-44KD	90	43.6648	1756.38	1404.52	1580.45	1:250	Rin1 is identified as the protein encoded by one of the three human cDNAs capable, when expressed in S. cerevisiae, of suppressing the RAS2v19 mutant. The yeast cells carrying this mutation have elevated cAMP levels due to the overstimulation of adenylyl cyclase by Ras. This result suggested a direct interference with Ras function. The Ras proteins in eukaryotes are guanine nucleotide-binding pro…	9610	Q13671
			Rin1-49KD	90	49.5229	19808.8	42123.9	30966.3
			Rin1-56KD	90	55.864	24458.8	32792.7	28625.8
			Rin1-59KD	90	58.8851	27277.1	36840.3	32058.7
D	12	R41220	RIP	74	85.2395	2908.51	1425.21	2166.86	1:1000	Binding or cross linking of the Fas antigen (also known as APO-1 and CD95) is known to elicit apoptosis in susceptible cells. Fas is a member of a family of cell surface receptors which includes tumor necrosis factor receptors (TNF-R1 and TNF-R2) and nerve growth factor receptors (NGF-R), CD40, OX40, CD30, CD27, and 4-1BB. Several members of this family have been shown to regulate or induce cell …	8737	Q13546
C	15	R92420	RNase HI	36	31.0697	1197.4	1150.22	1173.81	1:500	RNases H specifically degrade the RNA moiety RNA-DNA hybrids. Two classes of RNases H, RNase HI and HII, have been characterized in a variety of eukaryotes. RNase HI enzymes use both Mn2+ and Mg2+ as cofactors, while RNase HII enzymes use only Mg2+. RNase HI has been implicated in DNA replication and repair, while RNase HII may function during transcription. During lagging strand DNA synthesis, R…	10535	O75792
A	16	R94920	Roaz	190	197.361	2725.22	1879.64	2302.43	1:1000	Rat Olf-1/EBF-associated zinc finger protein (Roaz) contains 29 C2H2 zinc finger domains of the TFIIIA type. This type of zinc finger motif promotes both protein-protein and protein-DNA interactions and is a common structural element in transcription factors. Roaz binds to GCACCC inverted repeats, which are similar to GC-rich sequences recognized by other TFIIIA type transcription factors, such a…	94188	O08961
A	21	R81520	ROCK-I/ROK beta	160	164.016	1326.71	1131.41	1229.06	1:250	ROCK-I is a Rho-associated serine/threonine kinase isozyme that mediates RhoA-induced assembly of focal adhesions and actin stress fibers. It contains an N-terminal kinase domain, a central 600 amino acid long coiled-coil region, a C-terminal pleckstrin homology region (PH) and a Cys-rich zinc finger motif. The ROCK-I kinase domain is approximately 90% identical to that of ROCK-II. ROCK-I binds G…	19877	P70335
D	27	R61120	Ron alpha-40KD	40	39.6337	5330.67	7599.87	6465.27	1:250	RON (recepteur d'origine Nantaise) is a tyrosine kinase receptor for MSP (Macrophage Stimulating Protein) that belongs to the hepatocyte growth factor receptor family. RON is synthesized as a single chain glycosylated polypeptide of 1400 amino acids that is cleaved upon maturation into a 150 kDa b-subunit with the kinase activity and a 40 kDa a-chain. Both chains are linked by disulfide bonds and…	4486	Q04912
			Ron alpha-42KD	40	41.5887	2779.41	6291.67	4535.54
D	3	R23820	Rsk-93KD	90	93.142	14799.5	10247.8	12523.7	1:1000	The p90rsk (Rsk) and p70s6k kinases were first identified based on their ability to phosphorylate the 40S ribosomal protein S6 in vitro. Both of these enzymes are differentially regulated by serine/threonine phosphorylation in response to mitogenic stimulation. ERK1 and ERK2 have been shown to regulate Rsk activity. Once activated by this phosphorylation, a significant amount of Rsk can be found …	6195	Q15418
D	10	P20120	Sam68	68	74.0067	2343.58	2894.43	2619.01	1:10,000	Sam68 (Src-associated in mitosis 68kDa) is encoded by the hump62 cDNA. The Sam68 protein contains a functional KH (hnRPK Homology) RNA binding domain and RGG boxes. It binds both single–stranded and double–stranded RNA. Its SH2 and SH3 domains mediate interactions with proteins such as src family tyrosine kinases, Grb2, and Phospholipase Cg. Investigations into the role of Sam68 indicate it is im…	10657	Q07666
D	38	S34220	SCAMP1	36	36.9356	1449.16	842.02	1145.59	1:500	Secretory carrier membrane proteins (SCAMPs) are ubiquitously expressed proteins of post-Golgi vesicles that function in vesicle recycling at the plasma membrane, and in exocrine gland and neuron vesicle secretion. SCAMP-1, -2, and -3 contain four transmembrane regions, multiple N-terminal NPF repeats, and a cytoplasmic tail. The NPF repeats are binding sites for EH-domains, which are found in pr…	9522	O15126
C	35	S86120	SCP3	34/37	34.8334	410.843	334.303	372.573	1:500	Division of haploid germ cells during meiosis involves the pairing and recombination of homologous chromosomes. The synaptonemal complex (SC) is a meiotic protein structure that enhances chromosome pairing and segregation, affects the number and distribution of crossovers, and produces functional chiasmata from crossovers. The SC contains a central element (CE) and two lateral elements (LE) that …	25561	Q63520
C	10	R56420	Sec8	110	103.619	9062.79	7859.52	8461.16	1:1000	Signal transmission between neurons is regulated by the release of neurotransmitters at the synapse. This process, which is controlled by a complex pathway of membrane trafficking in the presynaptic nerve terminal, leads to membrane fusion and neurotransmitter secretion. Sec8 is a hydrophilic protein of 975 amino acids that is highly expressed in brain and kidney. It is homologous with the yeast …	116654	Q62824
B	21	S57320	SGT1-38KD	45	37.6925	7043.68	5871.66	6457.67	1:1000	Maintenance of cellular function requires timely and selective degradation of key regulatory proteins. For example, progression of the mammalian cell cycle is regulated by the degradation of key cell cycle proteins via the ubiquitin pathway. Ubiquitin, a soluble protein of 76 amino acids, is enzymatically attached to an e-NH2-Lys in a target protein. Ubiquitin-conjugated proteins are recognized a…	10910	Q9Y2Z0
			SGT1-41KD	45	40.8017	2895.22	1813.43	2354.33
C	31	S68020	SHC-44KD	66/52/46	43.7278	781.99	883.102	832.546	1:1000	The mammalian SHC proteins, which are expressed as multiple isoforms (46, 52, and 66 kDa), each contain a C-terminal SH2 domain and an N-terminal glycine/proline rich sequence. These proteins function as early signaling intermediates (also called adaptor proteins) which relay G protein coupled receptor (GPCR) and receptor tyrosine kinase (RTK)-induced signals via the Ras transduction pathway. To …	6464	P29353
			SHC-50KD	66/52/46	49.6134	3535.77	2895.51	3215.64
			SHC-55KD	66/52/46	54.6998	3892.83	3467.58	3680.21
			SHC-69KD	66/52/46	68.8424	2979.49	3410.99	3195.24
A	8	S55720	ShcC-54KD	69/55	54.1859	5817.6	4824.01	5320.8	1:5000	Mammalian ShcA is expressed as three proteins of 46kDa, 52kDa, and 66kDa. Each protein contains a C-terminal SH2 domain, a central glycine/proline rich sequence, and an N-terminal phosphotyrosine-binding domain (PTB). All three Shc proteins become tyrosine phosphorylated by activated growth factor receptors and oncogene tyrosine kinases. Two additional murine genes with Shc homology have been ide…	20418	Q61120
			ShcC-60KD	69/55	60.024	6517.42	6081.86	6299.64
			ShcC-74KD	69/55	74.4005	5810.76	3545.23	4678
A	20	S96320	SHPS-1-118KD	100	117.97	2471.03	2571.4	2521.22	1:1000	Protein-tyrosine kinases and phosphatases maintain intracellular protein phosphotyrosine homeostasis. The protein tyrosine phosphatases, such as PTP1D (SHP2), act as the negative regulators of the kinase cascades. SHP substrate-1 (SHPS-1) is a tyrosine phosphorylated receptor-like protein that binds SHP2. SHPS-1 contains three immunoglobulin-like domains in its extracellular region and four intra…	25528	P97710
A	29	S88220	sigma 3A-19KD	22	19.4165	1514.4	1666.72	1590.56	1:250	Protein trafficking between organelles of the secretory and endocytic pathways is mediated by carrier vesicles. There are three types of vesicles: clathrin coated, coatomer- (or COPI-) coated, and COPII-coated. Clathrin-coated vesicles contain clathrin and heterotetrameric adaptor (AP) complexes and bud from the trans-Golgi network (TGN) and plasma membrane. The AP complexes differ between these …	11777	O88670
			sigma 3A-21KD	22	20.9932	1062.42	820.523	941.471
			sigma 3A-23KD	22	23.0186	1964.65	2130.41	2047.53
B	32	S84820	SII/TFIIS-36KD	38	35.9156	3892.36	2338.87	3115.62	1:1000	RNA polymerase II-mediated transcription is regulated by the processes of initiation, elongation, and termination. Sites within genes can stall the progression of the polymerase and inhibit the synthesis of a complete primary transcript which, in turn, results in the loss of the encoded protein. SII (TFIIS) is an elongation factor that stimulates RNA polymerase II to transcribe through sites that…	6917	P23193
			SII/TFIIS-38KD	38	38.195	7460.57	10753	9106.77
B	11	S87420	SIP1	32	31.9232	868.322	533.795	701.058	1:250	Spinal muscular atrophy (SMA), a commonly fatal autosomal recessive disease, is caused by the degeneration of spinal anterior horn cells. It leads to symmetrical limb and trunk paralysis and muscular atrophy. SMA has been linked to the protein product of the Survival of Motor Neurons (SMN) gene. In greater than 98% of all SMA patients, SMN is deleted or mutated. Although its function is unknown, …	8487	O14893
B	6	S11120	Smac/DIABLO	22	22	10117.8	10804.1	10461	1:500	Apoptosis is a genetically programmed, selective process of cell death that occurs during normal cell differentiation and development of multicellular organisms. Inhibitors of apoptosis proteins (IAPs), hILP/XIAP, c-IAP1, c-IAP2, and survivin, suppress apoptosis by preventing procaspase activation and inhibiting mature caspase activity. Smac/DIABLO (second mitochondria-derived activator of caspas…	56616	Q9NR28
B	10	S11320	Smac/DIABLO	22	21.1731	3374.62	10117.8	6746.21	1:1000	Apoptosis is a genetically programmed, selective process of cell death that occurs during normal cell differentiation and development of multicellular organisms. Inhibitors of apoptosis proteins (IAPs), hILP/XIAP, c-IAP1, c-IAP2, and survivin, suppress apoptosis by preventing procaspase activation and inhibiting mature caspase activity. Smac/DIABLO (second mitochondria-derived activator of caspas…	56616	Q9NR28
A	15	S66220	Smad2/3	58	64.7291	1806.06	2439.21	2122.63	1:500	The transforming growth factor b (TGFb)/activin/BMP family of growth factors plays a diverse and important role in growth, development, and differentiation. These growth factors act through their binding to heteromeric plasma membrane receptor protein kinases which, upon ligand binding, become activated and trigger an intracellular signaling cascade. Specifically, receptor activation induces the …	17126	Q62432
A	14	S71120	Smad4/DPC4	60	72.1825	906.366	796.9	851.633	1:250	The transforming growth factor b (TGFb)/activin/BMP (bone morphogenetic proteins) family of growth factors play diverse and important roles in development and differentiation. These factors bind to heteromeric complexes of type I and type II transmembrane Ser/Thr kinase receptors. Following receptor ligation, specific Smad proteins associate with, and are phosphorylated by, activated receptors. A…	4089	Q13485
D	6	S55920	SMN-39KD	40	38.8213	2668.72	2889.11	2778.92	1:5000	SMN (survival motor neuron) was discovered as a candidate gene, located in chromosome 5q13, for the fatal autosomal Spinal muscular atrophy (SMA). The SMN gene was missing or interrupted in a significant number of patients with SMA. The SMN protein is 294 amino acids and migrates with apparent molecular weight of 40kDa. In addition to the cytoplasm, other studies localized SMN in dots of 0.1-1.0m…	6606	Q16637
			SMN-42KD	40	42.0065	26885.2	28980.7	27932.9
C	17	S95620	SNX1	74	68.4948	1618.33	1328.72	1473.53	1:1000	Biological processes such as transmembrane signaling and receptor mediated endocytosis revolve around the function of cell surface receptors. A network of molecular machinery directs the intracellular trafficking of receptors during their biosynthesis and mediates signaling downstream of receptors. The sorting nexins (SNX1, SNX1A, SNX2, SNX3, and SNX4) are a family of intracellular proteins that …	6642	Q13596
B	33	S90020	SNX2	72	74.452	1724.47	1689.06	1706.76	1:500	Biological processes such as transmembrane signaling and receptor mediated endocytosis revolve around the function of cell surface receptors. A network of molecular machinery directs the intracellular trafficking of receptors during their biosynthesis and mediates signaling downstream of receptors. The sorting nexins (SNX1, SNX1A, SNX2, SNX3, and SNX4) are a family of intracellular proteins that …	6643	O60749
A	35	S10120	SQS-50KD	48	50.0762	244.906	523.684	384.295	1:1000	Squalene synthase (SQS) condenses two molecules of farnesyl diphosphate (FPP) into squalene via the intermediate, presqualene diphosphate. FPP formation is the final branch-point in the isoprenoid biosynthesis pathway and its conversion to squalene represents the first step in cholesterol formation. SQS is an integral ER protein found in heart, placenta, lung, liver, kidney, and pancreas. It cons…	14137	P53798
C	1	S71420	SRP54	54	52.0952	933.36	1221.64	1077.5	1:1000	Ribosomes that exist freely in the cytosol or those attached to the ER are intrinsically the same in their translational properties. ER-bound ribosomes are responsible for the production of secretory proteins and integral ER, Golgi, lysosomal, and plasma membrane spanning proteins. Such proteins contain signal sequences that direct their synthesis to the ER membrane. As the nascent polypeptide em…	6729	P13624
B	17	S78120	SRPK1-92KD	92	91.7761	6211.24	3504.35	4857.8	1:1000	Mammalian cell pre-mRNA splicing is mediated by the spliceosome, a multi-component complex that contains two types of splicing factors: small nuclear ribonucleoprotein particles (snRNPs) and non-snRNP factors. Interactions between snRNPs and pre-mRNA ensures proper establishment of a catalytic core for the splicing reaction. However, these interactions are mediated by the non-snRNP factors. The s…	6732	Q96SB4
			SRPK1-99KD	92	99.4208	14369	11872.9	13120.9
A	32	S80620	SRPK2	115	116.744	4536.16	3743.58	4139.87	1:1000	Mammalian cell pre-mRNA splicing is mediated by the spliceosome, a multi-component complex that contains two types of splicing factors: small nuclear ribonucleoprotein particles (snRNPs) and non-snRNP factors. Interactions between snRNPs and pre-mRNA ensures proper establishment of a catalytic core for the splicing reaction. However, these interactions are mediated by the non-snRNP factors. The s…	6733	P78362
D	6	S21120	Stat1 (C-terminus)-108KD	91/84	107.981	3663.18	4293.78	3978.48	1:1000	The Stat proteins function as both cytoplasmic signal transducers and activators of transcription. The Stat91/84 (the two proteins are the result of alternate splicing-Stat91 has an additional 38 C-terminal amino acids) and Stat113 were the first identified members of this protein family. These three polypeptides contain both SH2 and SH3 domains and have also been described as members of the ISGF…	6772	A46159
			Stat1 (C-terminus)-87KD	91/84	87.1387	3718.52	4044.05	3881.29
			Stat1 (C-terminus)-95KD	91/84	94.949	0	1492.88	1492.88
A	12	G16920	Stat1 (N-terminus)-83KD	91/84	83.1607	18454	5995.16	12224.6	1:250	ISGF3 (interferon-stimulated gene factor 3) is the primary transcription activator induced by the binding of interferon to a specific cell surface receptor. Functional ISGF3 is a complex of four polypeptides of 113kDa (Stat2), 91kDa (Stat1a), 84kDa (Stat1b), and 48kDa. The first three polypeptides contain both SH2 and SH3 domains. In response to the binding of IFNa, IFNg, EGF, PDGF, or CSF-1 to t…	6772	P42224
			Stat1 (N-terminus)-94KD	91/84	94.1778	965.066	5382.11	3173.59
B	24	S21220	Stat2-90KD	113	90.4597	1719.92	1586.41	1653.17	1:250	The Stat proteins function as both cytoplasmic signal transducers and activators of transcription. The Stat91/84 (the two proteins are the result of alternate splicing-Stat91 has an additional 38 C-terminal amino acids) and Stat113 were the first identified members of this protein family. These three polypeptides contain both SH2 and SH3 domains and have also been described as members of the ISGF…	6773	P52630
			Stat2-99KD	113	98.8916	2529.3	464.067	1496.68
C	1	S21320	Stat3	92	92	7819.17	8535.75	8177.46	1:2500	The Stat proteins function as both cytoplasmic signal transducers and activators of transcription. The Stat91/84 (the two proteins are the result of alternate splicing-Stat91 has an additional 38 C-terminal amino acids) and Stat113 were the first identified members of this protein family. With the discovery of additional members of the Stat family (Stats3 & 4), the nomenclature has been revised t…	6774	P52631
C	8	S70720	Stat4	89	68.3826	1283.12	1689.51	1486.32	1:250	The Stat proteins function as both cytoplasmic signal transducers and activators of transcription. Stat91/84 (the two proteins are the result of alternate splicing-Stat91 has an additional 38 C-terminal amino acids) and Stat113 were the first identified members of this protein family. With the discovery of additional members of the Stat family (Stat 3 & 4), the nomenclature has been revised to re…	6775	Q14765
D	19	S21520	Stat5	92	97.7228	845.29	1316.66	1080.97	1:250	Mammary gland factor (MGF) has been shown to play a critical role in the lactogenic hormone response and has been well characterized in mammary epithelial cells. The SH3 domain of MGF shows extensive homology with the SH2 domains of Stat1 and Stat2. This homology leads to speculation that MGF may have a broader physiological role than originally anticipated and has led to its classification as a …	6776	P42231
B	32	S12820	Stat5A	92	96.9431	1007.9	503.515	755.708	1:250	The Stat proteins function both as cytoplasmic signal transducers and as activators of transcription. Stat5 (Mammary gland factor) plays a critical role in the lactogenic hormone response and has been well characterized in mammary epithelial cells. Stat5A and Stat5B, two closely related Stat5 proteins, have been identified in both human and mouse. They have 91% identity with divergence in the C-t…	6776	P42229
E	20	S89120	Stat6	100	100	9363.81	6175.22	7769.52	1:500	Interleukin-4 (IL-4) is a major immunoregulatory cytokine. It is secreted by activated T lymphocytes, basophils, and mast cells and plays an important role in modulating T helper cell lineage development. IL-4 induces specific gene expression via the tyrosine phosphorylation of Stat6. Stat6, a member of the signal transducers and activators of transcription protein family, mediates signals for IL…	6778	P42226
C	15	M82020	Stathmin/Metablastin	19	18.4095	12840	12556.7	12698.4	1:250	The regulation of microtubule (MT) assembly is vital to cellular processes such as organelle transport, organization of the cytoplasm, and intracellular movement of cell surface receptors. MTs are composed of tubulin subunits that exist in dynamic equilibrium between free tubulin dimers and MTs. The instability of MTs is determined by the rates of growth and shrinkage of tubulin polymers and by f…	3925	P16949
D	1	S65720	STI1-64KD	62	63.8167	1638.88	5973.72	3806.3	1:250	Progression of the mammalian cell cycle is regulated by phosphorylation/dephosphorylation and synthesis/degradation of many key proteins. The human stress-inducible protein 1 (STI1) was identified from SV40-transformed MRC-5 fibroblasts and shares 42% homology with the stress-inducible mediator for the heat shock response in yeast. STI1, which contains the tetratricopeptide (TPR) motif widely rep…	10963	P31948
			STI1-71KD	62	71.3941	4115.84	8349.11	6232.47
A	36	S91920	STRAP	39	39.8953	2045.48	2700.78	2373.13	1:500	The transforming growth factor b (TGF-b) family of cytokines plays diverse and important roles in growth, development, and differentiation. Three high affinity TGF-b receptor types have been characterized. Both type I and type II receptors are type I transmembrane proteins which contain a Ser/Thr-kinase in their cytosolic domains. Type III receptor, also known as betaglycan, has no cytosolic sign…	20901	Q9Z122
C	22	S66020	Striatin	110	104.278	11983.4	13769	12876.2	1:1000	Signal transmission between neurons is regulated by the Ca2+–dependent release of neurotransmitters at the synapse. Striatin is a protein identified in the synaptosomal fraction of rat brain. Sequence homology searches showed that Striatin belongs to a family of proteins with the repeated WD motif (the b-transducin repeat or the WD-40 repeat) found in regulatory proteins. Striatin also binds Calm…	29149	P70483
C	8	S55820	Symplekin	150	139.352	1390.06	1478.59	1434.33	1:1000	Tight junctions or zonula occludens, are specialized epithelial cell-cell contact sites that modulate the diffusion of macromolecules and ions through the intracellular space. Tight juctions are formed by the weaving of protein strands between two adjacent plasma membranes. Symplekin is a protein component of the submembraneous face of the tight junctions in polar epithelial cells, but is absent …	8189	Q92797
D	38	S10320	Syndapin I	52	54.0897	643.6	594.369	618.984	1:250	Dynamin is a brain specific GTPase involved with clathrin-mediated endocytosis in the presynaptic terminal of neurons. Interactions between dynamin and cytoskeletal- and vesicle-associated proteins may be critical for various stages of endocytosis. Syndapins (synaptic, dynamin-associated proteins; Sdp) are proteins that bind the Pro-rich C-terminus of dynamin. Syndapin family proteins have a high…	29704	Q9Z0W5
B	2	S40220	Syntaxin 4	32	34.2164	5145.56	3999.4	4572.48	1:5000	Signal transmission between neurons is regulated by the release of neurotransmitters at the synapse. This process is controlled by a complex pathway of membrane trafficking in the presynaptic nerve terminal, which leads to membrane fusion and subsequent neurotransmitter secretion. Syntaxin is involved in three important protein complexes that modulate this process: syntaxin and n-sec1, syntaxin, …	6810	Q12846
C	7	S55420	Syntaxin 6	31	31.3063	1418.7	1984.64	1701.67	1:5000	Signal transmission between cells is often regulated by the secretion of neurotransmitters or hormones into the extracellular space. This process is controlled by a complex pathway of membrane trafficking which leads to membrane fusion and secretion. Syntaxin 1 is involved in three important complexes that modulate the secretion process: syntaxin and n-sec-1; syntaxin, VAMP, and SNAP-25; and synt…	60562	Q63635
D	11	S92220	Syntaxin 8	27	28.8293	3973.91	7085.23	5529.57	1:1000	Eukaryotic protein trafficking involves the packaging of molecules into membranous vesicles that bud from a donor compartment, travel to a specific destination, fuse, and release their components into an acceptor compartment. Recognition between vesicle and acceptor membrane is mediated by the pairing of the integral membrane SNARE proteins. The stable interaction between vesicle proteins (v-SNAR…	55943	O88983
E	23	T33920	TAFII135	135	140.404	1251.28	837.207	1044.24	1:250	Tightly associated factors (TAFs) play an essential role in transcriptional activation through their interaction with a variety of activators. TAFII135 (a.k.a. TAFII130) is a human homologue of Drosophila TAFII110, the first TAF shown to have coactivator activity. TAFII135 contains multiple glutamine-rich regions, as well as a coactivator domain (CAD). The glutamine-rich regions of TAFII135 facil…	6874	O00268
A	37	T93020	TAO1	116	123.581	829.932	673.355	751.644	1:250	Mitogen activated protein kinases (MAPKs) are critical components of several signal transduction pathways that convert extracellular stimuli into cellular responses. Four groups of MAPKs (ERKs, JNKs, p38, and ERK5) have been identified in mammalian cells. MAPK pathways contain a 3-kinase cascade consisting of a MAPK, a MAP/ERK kinase (MEK), and a MEK kinase (MEKK). MEKK phosphorylation of MEKs le…	9344	O88664
C	6	T10120	TAP-68KD	70	68.1028	1245.14	1416.5	1330.82	1:250	Nuclear export of cellular mRNAs is highly selective, wherein only fully processed RNAs are exported. Retroviral replication requires export of unspliced viral RNAs, which serve as templates for structural proteins and as genomic RNA for progeny virus. The export of unspliced viral RNA depends on the interaction of cis-acting RNA elements with cellular factors. In simian type D retroviruses, the …	10482	Q9UBU9
A	7	T57120	Tau-58KD	50_68	57.6654	13358.9	15870.5	14614.7	1:1000	In addition to tubulin, microtubules have other components named Microtubule-associated proteins (MAPs), which include the high molecular MAPs (200-400kDa) and the Tau proteins (55-70kDa). These proteins co-purify with the microtubules during repeated cycles of microtubule assembly and disassembly. Both MAPs and Tau proteins extend from the side of the microtubules. They form cross–bridges in neu…	4137	P10636
A	28	T38020	TCBP49-53KD	49	53.4915	1430.1	4315.24	2872.67	1:1000	Taipoxin is a lethal snake venom that causes flaccid paralysis by blocking neuromuscular transmission. This effect may occur through presynaptic mechanisms, since muscle sensitivity to acetylcholine is not affected by the toxin. Four proteins that bind to affinity columns of taipoxin are neuronal pentraxin (NP) 1 and 2, NP receptor (NPR), and taipoxin-associated calcium binding protein 49 (TCBP-4…	26611	Q14257
D	4	T70420	TEF-1	53	59.8123	2056.71	1677.06	1866.89	1:250	TEF-1 (transcription enhancer factor-1) is a member of a family of transcription factors that contain an evolutionarily conserved DNA binding domain (DBD), TEA/ATTS. TEF-1 was identified as a HeLa cell transcriptional activator that bound, via its TEA domain, to the GT-IIC and Sph enhancer elements. Comparison of various enhancers indicates that TEF-1 binds to highly degenerate DNA sequences and …	7008	P28347
D	3	T41520	TFIIB	33	37.6114	9084.8	8578.19	8831.5	1:250	TFIIB is a ubiquitous factor required for transcription initiation by RNA polymerase II. Studies suggest that TFIIB serves as a bridge between the “TATA”-binding factor (TFIID) and RNA polymerase II during pre-initiation complex assembly and that TFIIB can be a target of acidic activators. An essential component of the machinery that transcribes protein-coding genes, the three-dimensional structu…	2959	Q00403
B	3	B71520	TFII-I-127KD	135/140	126.49	3212.61	2910.51	3061.56	1:1000	General transcription factor II-I (GTF2I/TFII-I/SPIN/BAP-135) is a transcription factor that contains six directly repeated 90-residue regions, which possess helix-loop-helix protein-protein interaction motifs. TFII-I can regulate transcription in T-cells through interaction with the initiator elments (Inrs) within the AdML and Vb promoters, and associates with HIV-1, TdT, and ribonucleotide redu…	2969	Q9UHL9
B	13	T81920	TFII-I-129KD	135/140	128.953	1209.19	1455.64	1332.41	1:250	General transcription factor II-I (GTF2I/TFII-I/SPIN/BAP-135) is a transcription factor that contains six directly repeated 90-residue regions, which possess helix-loop-helix protein-protein interaction motifs. TFII-I can regulate transcription in T-cells through interaction with the initiator elments (Inrs) within the AdML and Vb promoters, and associates with HIV-1, TdT, and ribonucleotide redu…	2969	Q9UHL9
A	16	T69020	TGN38	85-95	88.2718	487.016	234.284	360.65	1:250	Newly synthesized proteins exit the ER and move to the cis-Golgi network (CGN) where they traverse the cis-medial and trans-cisternae before reaching the trans-golgi network (TGN). N-linked oligosaccharide processing occurs in the TGN, and proteins are sorted to the plasma membrane, lysosomes, endosomes, and secretory granules. TGN38 is a type I integral membrane protein primarily localized to th…	2959	P19814
A	2	T97620	Thrombin Receptor/PAR1	47	46.5443	2749.84	2292.98	2521.41	1:250	Thrombin is a Ser protease that regulates the activity of many cell types including the activation of platelets after vascular injury. Thrombin functions are mediated by G-protein-coupled protease-activated receptors that are homologous to substance P and thyrotropin receptors. Thrombin receptors (PAR1, PAR3, and PAR4) are seven transmembrane domain proteins with large N-terminal exodomains that …	2149	P25116
A	6	T33520	TIAR-42KD	50/42	41.7471	2886.61	2171.02	2528.82	1:1000	TIAR is an RNA-binding protein related to TIA-1. Both proteins are candidate effectors of apoptotic cell death and consist of three N-terminal RNA-recognition motifs (RRM) and a C-terminal protein-interaction domain (PID). Unlike TIA-1, which is localized in the granules of cytotoxic lymphocytes, TIAR is predominantly found in the nucleus of many different cell types. Two related isoforms (42kDa …	7073	Q01085
			TIAR-46KD	50/42	45.9547	10858.1	17122.2	13990.2
D	26	T94720	TIEG2	72	69.4118	3728.66	3455.89	3592.27	1:500	Sp1-like transcription factors are characterized by three C-terminal GC sequence specific Zn2+ finger motifs and function in the regulation of cell growth and differentiation. This family includes proteins such as Sp1-4, BTEB1 and 2, CPBP, TIEG1 and TIEG2, which function as either transcriptional activators or repressors and are classified into subfamilies based on conserved motifs outside the Zn…	8462	O14901
C	6	T73620	TIF2	160	159.53	3251.92	3522.76	3387.34	1:250	Nuclear receptors (NRs) are a family of ligand-inducible transcription factors that trigger complex events during development, differentiation, and homeostasis. They respond to the binding of steroid and thyroid hormones, retinoids, and vitamins. NRs contain an activation domain AF-1, which constitutively activates transcription. A second activation domain, AF-2, responds to ligand binding. Trans…	10499	Q15596
C	26	T85720	Tim23	23	21.7314	1607.35	1328.18	1467.77	1:2500	Mitochondria, the site of cellular energy production, must import all proteins necessary for their function. Import is mediated by two mechanisms: the translocase of the outer membrane (Tom) and the translocase of the inner membrane (Tim). Tim23 and Tim17 are integral membrane proteins that associate to form the import channel for mitochondrial preproteins that contain N-terminal hydrophilic sequ…	54312	O35093
D	20	T36120	TIP120	120	137.616	2254.08	2755.48	2504.78	1:2500	Originally identified as the DNA-binding subunit of the general factor TFIID, the TATA box-binding protein (TBP) is found in the cell complexed with several different sets of TBP-associated factors (TAFs). Several human general transcription factors including IIA, IIB, and IID bind directly to TBP and modulate transcriptional initiation by RNA polymerase II. Stable interaction of TBP with the TAT…	117152	P97536
C	19	T93820	TLS	65	68.3745	6212.9	5235.98	5724.44	1:250	Chromosomal translocations in leukemias and malignancies of non-hematopoietic tissues usually result in the fusion of genes and the production of novel fusion proteins. Tranlocated in liposarcoma (TLS/FUS) was identified through its fusion to the transcription factor CHOP in human myxoid liposarcoma. In addition, the fusion of TLS to the transcription factor ERG is involved in human acute myeloid…	2521	P35637
C	38	T31820	TNIK	150	174.986	1259.06	3946.36	2602.71	1:250	Ste20 is a S. cerevisiae Ser/Thr protein kinase that functions upstream of the MAP kinase module. Mammalian and yeast homologs of this kinase are divided into two classes based on their structure and regulation. Members of the first class (Ste20, Cla4, and p21-activated protein kinase) contain a C-terminal kinase domain, an N-terminal regulatory domain and a small GTPase Rac1/Cdc42 binding domain…	10293	Q9UKE5
E	38	T15620	TOK-1-49KD	45/50	48.7442	15413.6	7687.57	11550.6	1:1000	Cell cycle progression is tightly regulated by the actions of cyclins and cyclin dependent kinases (Cdks). p21 forms a quaternary complex that includes Cyclin D, Cdk4, and PCNA, and is induced during p53-dependent and -independent responses to cellular stress. p21 promotes cell cycle arrest by preventing the phosphorylation and activation of Cdk. Although the Cdks are inhibited via direct interac…	56647	Q9P288
			TOK-1-51KD	45/50	51.2241	3818.26	2333.5	3075.88
C	36	T19520	Tom20	18	17.3102	3151.43	3218.35	3184.89	1:5000	Many mitochondrial proteins are encoded by nuclear genes and synthesized in the cytosol as pre-proteins. These pre-proteins are targeted to the mitochondria where they are translocated across the outer and inner membranes of the mitochondria. At the outer membrane of the mitochondria, this process requires a multiprotein complex called the translocase of the outer membrane of the mitochondria (To…	9804	Q15388
B	14	T90920	Topo II alpha- 174KD	170	174.407	2060.6	12823.5	7442.05	1:500	Eukaryotic DNA topoisomerase II, a ubiquitous ATP-dependent type II topoisomerase, is an essential nuclear enzyme in DNA replication and transcription, chromatin segregation, and cell cycle progression. These enzymes transiently break a pair of complementary strands in double-stranded DNA to form a gate for the passage of duplex DNA. Two isoforms of DNA topoisomerase II have been identified, topo…	7153	P11388
			Topo II alpha-166KD	170	165.856	1065.11	1555.77	1310.44
D	14	T96120	Topo II beta-186KD	180	186.177	1971.31	2755.73	2363.52	1:500	Eukaryotic DNA topoisomerase II, a ubiquitous ATP-dependent type II topoisomerase, is an essential nuclear enzyme in DNA replication and transcription, chromatin segregation, and cell cycle progression. Topoisomerases transiently break a pair of complementary strands in double-stranded DNA to form a gate for the passage of duplex DNA. Two isoforms of DNA topoisomerase II have been identified: top…	7155	QU2880
			Topo II beta-206KD	180	205.777	4411.67	3767.53	4089.6
D	7	T57720	Transportin	101	106.195	3475.84	3328.63	3402.23	1:5000	Nucleocytoplasmic transport occurs via interaction of several cytosolic and nuclear pore proteins. The nuclear pore complex (NPC) mediates active transport of proteins and RNA into and out of the nucleus. The karyopherins are cytoplasmic proteins that shuttle proteins containing nuclear localization sequences (NLS) in a Ran-GTP–dependent manner. Transportin is a protein that mediates the nucleocy…	3842	Q92973
C	19	T92520	TRAX-30KD	33	29.9205	9796.49	7307.23	8551.86	1:1000	RNA-binding proteins, such as Translin, have numerous functions that include mRNA transport and translational regulation, as well as DNA rearrangement and repair. Translin has a ring-shaped structure that allows binding to single stranded DNA ends. It is localized in the cytoplasm and nucleus, however it does not have a nuclear targeting motif. Translin-associated factor X (TRAX), a member of the…	7257	Q99598
A	31	T28920	TREX1	32	35.7239	1261.3	1052.31	1156.8	1:2500	DNA replication, repair, and recombination requires the excision of nucleotides from the DNA 3' termini. Many 3' to 5' exonucleases have been identified which catalyze the excision of monophosphates from the 3' termini of DNA. TREX1 and TREX2 are 3' to 5' exonucleases that contain three conserved exonuclease active site motifs (EASM) that may produce exonuclease activity. TREX1 and TREX2 are most…	22040	Q91XB0
B	31	T87920	TRP32	32	35.5627	21988.8	31458.4	26723.6	1:1000	Thioredoxin (Trx) is a ubiquitously expressed and evolutionarily conserved protein that participates in redox reactions via the reversible oxidation and reduction of two cysteine residues located in its conserved active center. Members of the protein-disulfide isomerase (PDI) family, ER enzymes that catalyze disulfide bond rearrangement in various proteins, are evoulutionarily related to Trx via …	9352	O43396
C	16	T11520	TTF-I	140	123.863	591.658	426.846	509.252	1:5000	Ribosomal precursor RNA is synthesized in an ordered series of events that result in RNA with precise 5' and 3' ends. These events require multiple protein-nucleic acid and protein-protein interactions. Transcription termination of RNA polymerase I involves binding of transcription termination factor for pol I (TTF-I) to a terminator element located downstream of the pre-rRNA coding region. The C…	7270	Q15361
B	34	T20220	tyk2	135	132.315	1439.3	1887.63	1663.46	1:1000	Tyk2 is a widely expressed protein tyrosine kinase (PTK) of 1187 amino acids (135kDa). The N-terminal kinase-related domain of tyk2 shows 54% identity to the kinase-related domain of the JAK1 kinase. Surprisingly, the catalytic region of JAK1 shares more sequence identity to tyk2 than it does with JAK2 kinase. The similarity of structure between tyk2 and JAK1 suggests that both may be involved in…	7297	P29597
B	18	U10820	UBA2-94KD	95	94.427	1251.33	759.398	1005.36	1:1000	Protein ubiquitination is the product of a multienzyme cascade that involves sequential thiol-ester bond interactions between ubiquitin and E1 ubiquitin-activating enzyme, E2 ubiquitin conjugating enzyme, and E3 ubiquitin protein ligase. Sentrin-1, a ubiquitin-like protein, covalently modifies a limited number of proteins in a process analogous to protein ubiquitination. Sentrin-activating enzyme…	10054	O950605
B	32	U61320	Ubc9-19KD	18	19.3825	41173.4	45269	43221.2	1:250	Progression of the mammalian cell cycle is primarily regulated by phosphorylation/dephosphorylation and synthesis/degradation of many key proteins. Ubiquitin, a soluble protein of 76 amino acids, is enzymatically attached to an e-NH2-Lys in a target protein. Ubiquitination is a hallmark for rapid protein degradation of the target protein in the proteosome (a cytoplasmic complex of proteases). Hum…	7329	P50550
C	37	U85520	UbcH6-17KD	21	16.9986	20353.3	19423.7	19888.5	1:1000	Maintenance of cellular function requires timely and selective degradation of key regulatory proteins. For example, progression of the mammalian cell cycle is regulated by phosphorylation/dephosphorylation and synthesis/degradation of many key proteins via the ubiquitin pathway. Ubiquitin, a soluble protein of 76 amino acids, is enzymatically attached to an e-NH2-Lys in a target protein. Ubiquiti…	7324	P51965
			UbcH6-19KD	21	18.7494	1457.06	1560.94	1509
B	8	U66820	UbcH7	18	19.3777	6670.47	4031.26	5350.87	1:250	Progression of the mammalian cell cycle is regulated mainly by phosphorylation/dephosphorylation and synthesis/degradation of many key proteins. Ubiquitin, a soluble protein of 76 amino acids, is enzymatically attached to an e-NH2-Lys in a target protein. Ubiquitination is a hallmark for rapid protein degradation of the target protein in the proteosome—a cytoplasmic complex of proteases. Several …	7332	P51966
D	26	U95420	UBE3A	100	107.555	3311.2	2383.26	2847.23	1:500	Protein ubiquitination is the end product of a multienzyme cascade that involves sequential thiol-ester bond interactions between ubiquitin and enzymes termed E1 ubiquitin-activating enzymes, E2 ubiquitin conjugating enzymes, and E3 ubiquitin protein ligases. UBE3A (E6-associated protein; E6-AP) is an E3 ubiquitin protein ligase that is linked to the neurological disorder Angelman syndrome. It me…	2245	Q9Z283
D	24	U15420	Ufd1L	40	42.317	1820.58	2108.67	1964.63	1:1000	Microdeletions of the chromosomal region 22q11.2 are associated with defects in cardiac and craniofacial development that are referred to as the CATCH 22 phenotype and include DiGeorge syndrome, the velo-cardio-facial syndrome, and the Opitz GBBB syndrome. Deleted in CATCH 22 patients, UFD1L encodes the human homolog of the yeast ubiquitin fusion degradation 1 protein (UFD1p), an essential compon…	22230	P70362
B	22	U24020	Ufd2/E4	146	136.364	1560.45	1048.2	1304.32	1:500	Maintenance of cellular function requires timely and selective degradation of key regulatory proteins. For example, progression of the mammalian cell cycle is regulated by phosphorylation/dephosphorylation and synthesis/degradation of many key proteins via the ubiquitin pathway. Ubiquitin, a soluble protein of 76 amino acids, is enzymatically attached to an e-NH2-Lys in a target protein. Ubiquiti…	10277	O95155
D	31	V11220	V-1/myotrophin	11	17.1922	23207.7	13557.1	18382.4	1:250	V-1 (myotrophin) was identified in a screen for proteins that increase in expression during rat cerebral development. The structure of V-1 includes two full ankyrin repeats (2 and 3) positioned between two half ankyrin repeats (1 and 4), which are involved in protein-protein interactions. In the fourth half ankyrin repeat, there are putative PKC and casein kinase II phosphorylation sites. During …	94351	P80144
B	38	V39420	VAP33	33	29.5853	806.145	1344.55	1075.35	1:500	In eukaryotic cells, trafficking of membrane and secretory proteins requires an elaborate system of organelles, vesicles, and cytoskeletal structures. Proteins important for protein trafficking usually interact with one or all of these cellular structures. VAP33 (VAP-A) was identified through its ability to bind the synaptic vesicle protein, synaptobrevin/VAMP-1. The strucure of VAP33 includes an…	30960	Q9UB22
B	31	V40620	VASP	46	46.6224	6646.1	6786.14	6716.12	1:500	Vasodilator-stimulated phosphoprotein (VASP), a substrate for cAMP- and cGMP-dependent kinases, is associated with actin filaments, focal adhesions, and dynamic membrane regions. VASP is composed of several distinct domains: a central L-proline-rich domain contains a GPPPPP motif as a single copy and as a three-fold tandem repeat, as well as three conserved phosphorylation sites for cyclic nucleo…	7408	P0552
A	1	V39620	VCP-108KD	97	108.039	1428.13	2619.97	2024.05	1:250	ATPases that belong to the ATPase associated with different cellular activities (AAA) family are homo-oligomeric proteins that have roles in cell cycle regulation, protein degradation, organelle biogenesis, and vesicle mediated-protein transport. Valosin containing protein (VCP) is a AAA family member that is found as a hexamer in rat liver. In vitro, VCP catalyzes the hydrolysis of ATP, but this…	22331	P54609
A	10	V10720	Vesl-1L-54KD	45	54.381	1899.01	1903.49	1901.25	1:1000	The Vesl (VASP/Ena-related gene upregulated during seizure and LTP) protein family consists of Vesl-1S/Homer, Vesl-1L, and Vesl-2. These proteins contain characteristic N-terminal EVH1 and PDZ domains. The former is involved in focal contact interactions, while the latter mediates interaction with integral membrane receptors. Although homologous to Vesl-1S over the first 175 amino acids, Vesl-1L …	65137	O88800
C	2	V47020	VHR	20	20.6812	1657.33	1442.72	1550.02	1:250	Protein tyrosine phosphatases (PTP) have been implicated in cell proliferation, cell signaling, and oncogenic transformation. More members of the PTP family of proteins have been found by screening libraries with cDNA at low stringency hybridization. VHR, a prototype for PTP, is a vaccinia-virus (VH-1)–related phosphatase of 185 amino acids with activity against phosphotyrosine and phosphoserine.…	1845	P51452
A	30	V85620	Vti1a	29	26.5813	1841.13	1399.25	1620.19	1:2500	Eukaryotic protein trafficking involves the packaging of molecules into membranous vesicles that bud from a donor compartment, travel to a specific destination, fuse, and release their components into an acceptor compartment. Recognition between vesicle and acceptor membrane is mediated by the pairing of the integral membrane SNARE proteins. The stable interaction between vesicle proteins (v-SNAR…	53611	O89116
B	33	V94820	Vti1b-23KD	27	22.6214	6464.41	5850.13	6157.27	1:1000	Eukaryotic protein trafficking involves packaging of target molecules into membranous vesicles that bud from a donor compartment, travel to a specific destination, fuse, and release their contents into an acceptor compartment. Recognition between vesicle and acceptor membrane is mediated by the pairing of the integral membrane SNARE proteins. The stable interaction between vesicle proteins (v-SNA…	53612	O88384
			Vti1b-26KD	27	26.1216	3898.66	4096.84	3997.75
B	17	X96820	XRCC4-52KD	55	52.2997	9995.25	4719.21	7357.23	1:250	DNA double-strand breaks (DSBs) are generated during intrinsic eukaryotic DNA recombination events such as assembly of antigen receptor genes and meiotic and mitotic recombination. DSB repair proteins are also required to repair breaks induced by extrinsic factors such as ionizing radiation and mutagenic chemicals. DNA-PKcs, Ku70/Ku80, DNA ligase IV, and X-Ray Cross Complementation group 4 (XRCC4…	7518	Q13426
C	21	Y24420	YAP	74	67.9875	4721.06	4634.99	4678.03	1:1000	Yes is a member of the Src family of tyrosine kinases. The cellular gene was initially identified as a homologue of v-yes, the oncogene of avian sarcoma virus Y73. At least nine different Src family members have been identified. Yes, fyn, and Src are widely expressed in a variety of cell types, while the remaining members are primarily expressed in hematopoietic cells. Members of this family have…	10413	P46937
A	10	Y35320	Yes	62	64.5353	2609.26	2354.54	2481.9	1:5000	Yes is a member of the Src family of tyrosine kinases. The cellular gene was initially identified as a homologue of v-yes, the oncogene of avian sarcoma virus Y73. At least nine different Src family members have been identified. Yes, fyn, and Src are widely expressed in a variety of cell types, while the remaining members are primarily expressed in hematopoietic cells. Members of this family have…	7525	P07947
C	11	Z24820	ZAP70 Kinase	70	68.3265	1715.61	1530.05	1622.83	1:5000	ZAP70 is a protein tyrosine kinase (PTK) that associates with the z subunit of the T cell antigen receptor (TCR) and undergoes tyrosine phosphorylation following TCR stimulation. ZAP70 contains two SH2-like domains with the PTK domain being at the C-terminus. It appears that both ZAP70 and Syk are recruited to the phosphorylated CD3 and z subunits after TCR stimulation. The src-family PTKs, lck, …	7535	P43403
D	35	Z91420	ZBP-89	74	74	2126.32	2040.93	2083.62	1:1000	The Cys-Cys-His-His family of zinc finger proteins are DNA binding proteins involved in transcriptional regulation. ZBP-89 is a member of this transcription factor family that contains an acidic, two basic, and four C2H2 Kruppel-type Zn2+ finger motifs. Within the two basic domains are nuclear localization signals similar to those found in other nuclear proteins. In mouse, ZBP-89 is expressed by …	58820	Q62806
B	16	Z10420	ZFP-37-66KD	67	65.6796	369.275	898.11	633.693	1:250	The family of nucleic acid-binding C2H2 type zinc finger transcription factors is divided into two classes. One class consists of small proteins (Gli1, Krox-20, WT1, Egr-1, and Sp1) with conserved zinc finger clusters of 3 to 5 units, while the other class (ZNF91, ZNF74, and ZFP37) can contain more than 10 zinc finger clusters. The ZFP-37 protein sequence includes an N-terminal Kruppel-associated…	22696	P17141
E	22	Z34720	ZIP Kinase	52	54.1202	999.716	841.831	920.773	1:250	ZIP kinase (DAP kinase 3) is a member of the DAP kinase subfamily of serine/threonine kinases. ZIP kinase contains an N-terminal kinase domain and a C-terminal leucine zipper structure (LZ). The mRNA expression of ZIP kinase is ubiquitous, and expression of ZIP kinase in COS-7 cells shows nuclear localization. In the nucleus, ZIP kinase may interact with transcription factors such as ATF4. The le…	1613	O43293
C	7	Z72720	ZO-1	220	220.009	1692.13	2284.66	1988.39	1:250	Tight junctions (zonulae occludens) are critical to the maintenance of cell polarity and intercellular barriers between epithelial and endothelial cells. Protein components of the tight junctions include actin filaments, symplekin, occludin, Rab3B, AF-6, 7H6, ZO-1 and ZO-2. Analysis of ZO-1 and -2 resulted in their inclusion in the MAGUK protein family. This family also includes the discs large t…	7082	Q07157

## Sheet: Expressed_Kinexus
	GelType	Lane	Band	ProteinName	Abbrev	Epitope	~MW	Rel. Qty	Trace Qty	CPM	Norm. CPM
KPKS1.2 A
	KPKS-1.2A	2	2	v-raf murine sarcoma viral oncogene homolog B1	RafB	PSTK	88.047	23.26	3050.5	915.15	915.15
	KPKS-1.2A	3	1	Protein kinase C Beta1	PKCb1	PSTK	78.124	28.724	5929.8	1778.94	1778.94
	KPKS-1.2A	3	2	p38 Hog MAP kinase	p38a MAPK	PSTK	36.961	31.754	6555.3	1966.59	1966.59
	KPKS-1.2A	3	3	Cyclin-dependent kinase 5	CDK5	PSTK	23.586	1.862	384.4	115.32	115.32
	KPKS-1.2A	4	1	Extracellular regulated kinase 1 (41)	ERK1	PSTK	40.617	9.725	1980.7	594.21	594.21
	KPKS-1.2A	4	2	Extracellular regulated kinase 1 (40)	ERK1	PSTK	38.743	28.78	5861.8	1758.54	1758.54
	KPKS-1.2A	4	3	Extracellular regulated kinase 2 (37)	ERK2	PSTK	37.024	16.621	3385.2	1015.56	1015.56
	KPKS-1.2A	4	4	Cyclin-dependent kinase 1 (cdc2)	CDK1	PSTK	24.698	7.528	1533.2	459.96	459.96
	KPKS-1.2A	5	2	Protein kinase C mu (120)	PKCm	PSTK	132.471	3.9	1130.5	339.15	339.15
	KPKS-1.2A	5	3	Protein kinase C mu (110)	PKCm	PSTK	119.726	46.616	13513.8	4054.14	4054.14
	KPKS-1.2A	6	1	Extracellular regulated kinase 2 (37)	ERK2	PSTK	36.19	6.138	1410.8	423.24	423.24
	KPKS-1.2A	8	2	Cyclin-dependent kinase 7	CDK7	PSTK	33.857	16.153	2257.8	677.34	677.34
	KPKS-1.2A	9	3	Cyclin-dependent kinase 9	CDK9	PSTK	32.183	60.593	29912.7	8973.81	8973.81
	KPKS-1.2A	10	2	Protein kinase C delta	PKCd	PSTK	68.26	8.691	618	185.4	185.4
	KPKS-1.2A	11	2	Stress activated protein kinase (JNK) (45)	JNK (SAPK)	PSTK	45.607	10.491	1608.3	482.49	482.49
	KPKS-1.2A	11	4	Stress activated protein kinase (JNK) (38)	JNK (SAPK)	PSTK	38.073	26.875	4119.9	1235.97	1235.97
	KPKS-1.2A	12	2	v-mos Moloney murine sarcoma viral oncogene homolog 1	Mos	PSTK	31.527	14.907	2142.9	642.87	642.87
	KPKS-1.2A	13	1	Protein kinase C zeta (78)	PKCz	PSTK	75.613	71.996	31837.9	9551.37	9551.37
	KPKS-1.2A	13	2	MAP Kinase kinase 1 (MKK1)	MEK1	PTYK	40.098	3.889	1720	516	516
	KPKS-1.2A	14	1	DNA-activated protein kinase	DNA-PK	PSTK	225.443	9.058	2190	657	657
	KPKS-1.2A	14	3	MAP kinase kinase 2 (MKK2)	MEK2	PTYK	40.165	13.572	3281.2	984.36	984.36
	KPKS-1.2A	16	2	MAP Kinase kinase 6	MEK6	PTYK	30.409	52.137	5680.2	1704.06	1704.06
	KPKS-1.2A	17	1	IKKbeta	IKKb	PSTK	87.993	10.079	430.7	129.21	129.21
	KPKS-1.2A	17	2	Aurora2	Aurora 2	PSTK	44.918	17.201	735	220.5	220.5
	KPKS-1.2A	18	2	S6 Kinase p70 (59)	S6Ka p70	PSTK	53.586	14.735	1640.4	492.12	492.12
	KPKS-1.2A	18	3	Glycogen synthase kinase 3 alpha (44)	GSK3a	PSTK	43.746	21.122	2351.4	705.42	705.42
	KPKS-1.2A	18	4	Glycogen synthase kinase 3 beta (40)	GSK3b	PSTK	38.737	12.725	1416.6	424.98	424.98
	KPKS-1.2A	19	1	Ribosomal S6 kinase 1 (78)	RSK1	PSTK	79.153	57.953	21651.1	6495.33	6495.33
	KPKS-1.2A	19	2	Cancer Osaka thyroid oncogene (Tpl2)	COT	PSTK	51.116	5.739	2144.1	643.23	643.23
	KPKS-1.2A	20	1	Ribosomal S6 kinase 2 (78)	RSK2	PSTK	77.385	4.263	1937.2	581.16	581.16
	KPKS-1.2A	20	2	Casein kinase 2 (39)	CK2a	PSTK	37.737	17.638	8015.1	2404.53	2404.53
	KPKS-1.2A	20	3	Casein kinase 2 (37)	CK2a	PSTK	36.768	33.091	15037.2	4511.16	4511.16
	KPKS-1.2A	20	4	Casein kinase 2 (35)	CK2a	PSTK	33.421	16.687	7582.8	2274.84	2274.84
KPKS 1.2 B
	KPKS-1.2B	3	2	Inhibitor NF kB kinase alpha	IKKa	PSTK	77.2	31.127	3131.4	939.42	939.42
	KPKS-1.2B	4	1	Bone marrow X kinase	BMX (Etk)	PSTK	66.756	10.35	689.6	206.88	206.88
	KPKS-1.2B	5	1	Death associated protein kinase 1	DAPK	PSTK	171.349	58.402	2762.1	828.63	828.63
	KPKS-1.2B	7	3	Oncogene SRC	Src	PYK	47.209	15.531	526.1	157.83	157.83
	KPKS-1.2B	9	2	Casein kinase 1 epsilon	CK1e	PSTK	37.451	19.647	1140.3	342.09	342.09
	KPKS-1.2B	11	1	Calmodulin-dependent kinase 1	CaMK1	PSTK	41.756	7.501	855.3	256.59	256.59
	KPKS-1.2B	14	1	Oncogene Raf 1 (73)	Raf1	PSTK	70.66	14.801	2171.7	651.51	651.51
	KPKS-1.2B	14	2	Oncogene Raf 1 (69)	Raf1	PSTK	63.795	21.515	3156.9	947.07	947.07
	KPKS-1.2B	15	2	Protein kinase A (cAMP-dependent protein kinase)	PKA	PSTK	37.945	4.907	235.9	70.77	70.77
	KPKS-1.2B	16	1	Focal adhesion kinase	FAK	PYK	113.239	45.197	4945.1	1483.53	1483.53
	KPKS-1.2B	17	1	G protein-coupled receptor kinase 2 (BARK2)	GRK2	PSTK	70.191	33.498	2085.9	625.77	625.77
	KPKS-1.2B	18	1	ZIP kinase (death associated protein kinase 3) (45)	ZIPK	PSTK	47.284	9.625	5138.9	1541.67	1541.67
	KPKS-1.2B	19	1	Janus kinase 1	JAK1	PTK	117.183	1.263	1308.5	392.55	392.55
KPPS 1.2
	KPPS-1.2	2	1	Protein phosphatase 2A - A	PP2A/A ab	PSTP	47.322	62.255	19816.6	4954.15	4954.15
	KPPS-1.2	5	2	Protein phosphatase 2A - catalytic subunit	PP2A/C a	PSTP	32.117	38.575	18657.9	4664.48	4664.48
	KPPS-1.2	8	1	MAP kinase phosphatase 1	MKP-1	PTYP	36.432	6.547	177.4	44.35	44.35
	KPPS-1.2	9	2	Protein tyrosine phosphatase 1D	PTP1D	PYP	66.384	33.617	1988.4	497.1	497.1
	KPPS-1.2	9	3	Protein tyrosine phosphatase 1B	PTP1B	PYP	43.347	26.212	1550.4	387.6	387.6
	KPPS-1.2	10	1	LCA antigen-related (LAR) transmembrane tyrosine phosphatase	LAR	PYP	160.303	2.538	245.3	61.325	61.325
	KPPS-1.2	10	3	Protein phosphatase 5 - catalytic subunit	PP5 (PPT)	PSTP	48.327	14.516	1402.7	350.675	350.675
	KPPS-1.2	10	5	Protein phosphatase 1 - catalytic subunit - a isoform	PP1/C a	PSTP	33.288	39.519	3818.8	954.7	954.7
	KPPS-1.2	12	1	Protein phosphatase 1 - catalytic subunit-beta isoform	PP1/C b	PSTP	33.118	49.463	3336.1	834.025	834.025
	KPPS-1.2	13	1	MAP kinase phosphatase 2	MKP-2	PTYP	39.396	14.441	572.1	143.025	143.025
	KPPS-1.2	14	1	Protein phosphatase 1 - catalytic subunit-gamma isoform	PP1/C g	PSTP	32.953	21.922	675.8	168.95	168.95
	KPPS-1.2	15	1	Protein tyrosine phosphatase 1C	PTP1C	PYP	55.915	21.425	603.3	150.825	150.825
	KPPS-1.2	16	1	Protein phosphatase 2X - catalytic subunit	PP2X/C	PSTP	33.166	31.997	1991	497.75	497.75
	KPPS-1.2	16	2	Dual specificity phosphatase 3	VHR	PYP	17.389	13.488	839.3	209.825	209.825
	KPPS-1.2	17	2	Dual specificity phosphatase Cdc25C	Cdc25C	PSTYP	53.251	39.59	7330.8	1832.7	1832.7
	KPPS-1.2	18	2	Protein phosphatase V - catalytic (30)	PPV/C	PSTP	30.846	52.045	5868.9	1467.22	1467.22
	KPPS-1.2	20	1	Protein phosphatase X - regulatory subunit	PPX/A’2	PSTP	115.998	13.997	242.5	60.625	60.625
KPSS 3.1
	GelType	Lane	Band	ProteinName	Abbrev	Epitope	~MW	Rel. Qty	Trace Qty	CPM	Norm. CPM
	KPSS-3.1	2	1	MAP Kinase Kinase 2 (T394) (human)	MEK2 human	T394	40.985	37.101	10472.8	3141.84	3141.84
	KPSS-3.1	3	1	Oncogene SRC (Y418)	Src	Y418	46.576	17.144	4974.3	1492.29	1492.29
	KPSS-3.1	3	4	Eukaryotic Translation Initiation Factor 2 alpha (S52)	eIF-2a	S52	33.5	16.293	4727.4	1418.22	1418.22
	KPSS-3.1	4	1	Paxillin (Y31)	Pax	Y31	68.305	11.73	6116.5	1834.95	1834.95
	KPSS-3.1	4	2	MAP Kinase Kinase 1 (S298)	MEK1	S298	41.193	17.205	8971.5	2691.45	2691.45
	KPSS-3.1	4	3	Cyclin-dependent kinase 1 (T14/Y15)	CDK1	T14/Y15	26.962	40.543	21141.4	6342.42	6342.42
	KPSS-3.1	5	1	Retinoblastoma protein (T826)	Rb	T826	135.715	10.423	3697	1109.1	1109.1
	KPSS-3.1	7	1	Oncogene SRC (Y529)	Src	Y529	47.627	58.496	24607.8	7382.34	7382.34
	KPSS-3.1	8	1	MAP Kinase Kinase 1 (T292)	MEK1	T292	41.968	30.166	10770.5	3231.15	3231.15
	KPSS-3.1	10	1	Retinoblastoma protein (T356)	Rb	T356	135.552	18.026	5339.4	1601.82	1601.82
	KPSS-3.1	11	2	Glycogen Synthase Kinase-3 alpha (Y279)	GSK3a	Y279	44.982	9.808	11527.4	3458.22	3458.22
	KPSS-3.1	11	3	Glycogen Synthase Kinase-3 beta (Y216)	GSK3b	Y216	40.165	2.293	2694.4	808.32	808.32
	KPSS-3.1	13	1	Extracellular signal-regulated kinase 1 (T202/Y204)	ERK1	T202/Y204	40.707	4.56	2132.3	639.69	639.69
	KPSS-3.1	13	2	Extracellular signal-regulated kinase 2 (T185/Y187)	ERK2	T185/Y187	39.067	14.668	6859.6	2057.88	2057.88
	KPSS-3.1	14	1	Paxillin (Y118)	Pax	Y118	63.732	22.152	7867.4	2360.22	2360.22
	KPSS-3.1	15	1	Signal Transducer and Activator of Transcription 3 (S727)	STAT3	S727	76.851	12.698	9547.3	2864.19	2864.19
	KPSS-3.1	16	2	Focal Adhesion Kinase (Y576)	FAK	Y576	107.768	22.236	3159.6	947.88	947.88
	KPSS-3.1	16	3	Lck (Y505)	Lck	Y505	44.844	9.061	1287.5	386.25	386.25
	KPSS-3.1	18	1	Retinoblastoma protein (S807)	Rb	S807	127.75	25.072	8847.8	2654.34	2654.34
	KPSS-3.1	18	2	Signal Transducer and Activator of Transcription 1 (S727)	STAT1	S727	80.316	8.135	2870.9	861.27	861.27
	KPSS-3.1	19	1	p21-activated kinase 1/2/3 (S141)(54)	PAK1/2/3	S141	52.618	18.832	8127.5	2438.25	2438.25
	KPSS-3.1	20	1	Retinoblastoma protein (T821)	Rb	T821	138.209	12.63	5378.5	1613.55	1613.55

## Sheet: Not detected_PowerBlot+Kinexus
Template	Lane	Catalog	Name	Mol. Wt.	WB Dil.	Background	LocusLink ID	SwissProt ID
D	12	F20120	4.1N	135/100	1:5000	The erythrocyte membrane cytoskeletal protein, 4.1R, is an important structural element of red blood cells. It contains a spectrin-actin-binding domain (SABD) that facilitates spectrin interaction with F-actin and a membrane-binding domain (MBD) that links the cytoskeleton to the plasma membrane via interacitons with Band 3 protein. Two homologues of 4.1R, 4.1G and 4.1N, are expressed throughout …	13821	Q9Z2H5
D	15	14101A	Abl				11350	P00520
A	34	A73820	Acetylcholine Receptor alpha	49	1:250	Acetylcholine is an amine neurotransmitter at the neuromuscular junction. It is released from the presynaptic membrane of a cholinergic synapse into the synaptic cleft. It diffuses across the cleft and binds acetylcholine receptors (AChR) on the postsynaptic membrane. Receptor binding induces postsynaptic membrane depolarization and the generation of an action potential that produces effects such…	79557	P25108
B	4	A29220	Acetylcholine Receptor beta	55	1:1000	The acetylcholine receptor (AChR) is a 250kDa pentameric complex of four homologous transmembrane subunits in a stoichiometry of a2bgd. Agrin, a protein that mediates nerve-induced AChR aggregation at developing neuromuscular junctions, induces phosphorylation of the b, g, and d subunits in cultured myotubes. The b subunit is tyrosine phosphorylated, while the g and d subunits are serine/threonin…	24261	P25109
C	31	A24520	Acid Ceramidase	13	1:1000	Ceramide is a sphingolipid that exhibits a wide variety of functions, including monocyte differentiation, apoptosis, neurite outgrowth, and Ca2+ transport. It also serves as the precursor of many sphingolipids and anchors these into the outer leaflet of the plasma membrane via hydrophobic interactions. Acid ceramidase is a lysosomal enzyme that was purified from human urine. It is synthesized as …	427	Q13510
A	21	A12820	Acrp30/Adiponectin	30	1:500	Adipocytes express a variety of proteins that function in the homeostatic control of glucose and lipid metabolism. Insulin regulates the translocation and secretion of many of these adipocyte proteins in response to homeostatic changes in energy balance. Both adipsin and adipocyte complement-related protein of 30 kDa (Acrp30) are secretory proteins whose secretion from adipocytes is enhanced by i…	9370	Q60994
A	14	M61420	ADAM9/MDC9	84	1:250	MDC9 (metalloprotease/disintegrin/cysteine-rich protein 9) belongs to a family of cellular disintegrins known as ADAM (A Disintegrin And Metalloprotease domain). The ADAM proteins are involved in cell-cell and cell-matrix adhesion and, possibly, the degradation of the extracellular matrix. All members possess: 1) a prodomain; 2) a metalloprotease-, disintegrin-, and EGF-like region; 3) a cysteine…	8754	Q13443
B	12	A91020	Adaptin delta	160	1:500	Sorting of integral membrane proteins at various stages of the endocytic and secretory pathways is mediated by vesicular trafficking between a variety of organelles. Two sorting signals are tyrosine-based and dileucine-based signals that interact with heterotetrameric adaptor protein complexes (AP-1 through AP-4), which are associated with the vesicle coats. These coatomers contain two large adap…	8943	O14617
C	39	A30320	Adaptin epsilon	127	1:250	Sorting of integral membrane proteins is mediated by vesicular trafficking between a variety of organelles. Two sorting signals are tyrosine-based and dileucine-based signals that interact with heterotetrameric adaptor protein complexes (AP-1, AP-2, AP-3, and AP-4), which are associated with the vesicle coats. These coatomers contain two large adaptin proteins (g, a, d, e and b1, b2, b3, b4 respe…	23431	Q9UPM8
A	25	A22220	AFAP	110	1:250	Chicken embryo fibroblasts (CEF) which are transformed by pp60src show an increase in the steady-state levels of tyrosine-phosphorylated proteins. One of these proteins is the actin filament-associated protein, AFAP110. This protein forms a stable complex with activated pp60src via the SH3 and SH2 domains of the src protein. However, tyrosine phosphorylation of AFAP requires only the intact src S…	60312	Q9HBY1
A	1	A58920	AKAP220	220	1:250	The type II cAMP-dependent Protein Kinase (PKA) is compartmentalized within the cell. To maintain this localization of type II PKAs, the regulatory subunit (RII) interacts with RII-anchoring proteins. For instance, attachment of type II PKA to the cytoskeleton occurs through the binding of RII to microtubule associated-protein 2. In brain, several proteins have been identified as PKA type II anch…	25228	Q62924
C	18	A97420	AKAP450	450	1:250	Compartmentalization of the type II cAMP-dependent protein kinase (PKA) within the cell is essential for its discrete physiological effects. PKA localization is mediated by interactions between the regulatory (RII) subunit and A-kinase anchoring proteins (AKAPs) which position PKA in close proximity to relevant substrates. Some AKAPs exhibit tissue specific expression, while others are detected u…	10142	Q99996
D	9	A31320	AKAP79	79	1:250	The type II cAMP-dependent Protein Kinase (PKA) is compartmentalized within the cell. To maintain this localization of type II PKAs, the regulatory subunit (RII) interacts with specific RII-anchoring proteins. For instance, attachment of type II PKA to the cytoskeleton occurs through the binding of RII to microtubule-associated protein 2 (MAP2). In brain, several proteins have been identified as …	9495	P24588
B	37	A99120	AKAP82	82	1:5000	The cAMP-dependent Protein Kinase (PKA) is compartmentalized within the cell. To maintain the localization of PKA, the regulatory subunits interact with specific anchoring proteins. Several proteins have been identified as PKA anchoring proteins and form a family named AKAP (A-Kinase Anchor Proteins). Fifteen of the AKAP proteins contain a consensus binding motif that allows interaction with the …	11643	Q9Z263
C	34	A74220	AKAP95	95	1:250	Induction of cAMP results in the activation of the cAMP-dependent protein kinase (PKA) which, in turn, phosphorylates and regulates downstream effectors. The localization and, hence, the specificity of PKA action is mediated by the interaction of four different PKA regulatory subunits (RIa, RIb, RIIa, and RIIb) and specific PKA anchoring proteins. Several proteins have been identified as PKA type…	10270	O43823
A	28	A81420	AKAP-KL	105-130	1:1000	Cyclic AMP (cAMP) is a common second messenger for a variety of cytokines, hormones, and neurotransmitters. Central to this signaling pathway is the activation of cAMP-dependent protein kinase A (PKA). The non-uniform intracellular distribution of PKA isoforms allows for the delivery of cAMP-transmitted signals to discrete subcellular sites. This is mediated by the attachment of PKA isoforms to t…	11641	O54931
C	39	M35020	alpha-Methylacyl-CoA Racemase	42	1:250	a-methylacyl-CoA Racemase (AMACR) catalyzes the racemization of a-methyl-branched carboxylic acid coenzyme A thioesters. This enzymatic function is involved with biosynthesis of bile acids in the mitochondria and peroxisomes. AMACR converts pristanoyl-CoA and C27-bile acyl-CoAs to their (S)-stereoisomers, which are the only stereoisomers degraded by peroxisomal b-oxidation. Interestingly, AMACR m…	23600	Q9UHK6
A	1	A59420	Amphiphysin	125	1:10,000	Amphiphysin was originally described in chicken brain and located at the presynaptic terminal. It was also identified as the major autoantigen in Stiff–Man Syndrome (SMS), a neurological disease linked to an autoimmune response to antigens in the central nervous system. Amphiphysin interacts with several proteins important in the synaptic vesicle cycle. Amphiphysin contains a Src homology 3 (SH3)…	273	P49418
C	17	A14120	Annexin II Light Chain	11	1:5000	Annexin II often exists as a heterotetramer complexed with an 11kDa light chain. This p11 subunit is related to the S100 family of calcium-binding proteins but mutations have rendered it unable to bind calcium. The p11 protein binds to the amino terminus of the annexin II monomer, but not to other annexins. It may regulate the function of annexin II, as the tetrameric form seems to have a higher …	6281	P07355
A	3	A41820	AP180	180	1:250	AP180 (also known as AP-3, F1-20, NP185, and pp155) is one of four assembly proteins which are involved in the organization and assembly of clathrin triskelia in clathrin-coated vesicles. Two of these proteins, AP-1 and AP-2, exist as tetramers, while AP180 and auxilin are monomeric assembly proteins. The clathrin binding potential of AP180 is defined by several regions of the molecule, including…	65178	Q05140
D	4	A94620	ApoB-100	540	1:500	Low density lipoprotein (LDL) particles are produced from very low density lipoprotein (VLDL) secreted by the liver. High plasma levels of these lipoproteins correlate with coronary artery atherosclerosis. Both LDLs and VLDLs have apolipoprotein B-100 (ApoB) as their primary structural protein. ApoB is a large secretory protein with hydrophilic domains that help solubilize lipoproteins, amphipath…	338	P04114
B	28	R14320	A-Raf	68	1:1000	A-Raf, a proto-oncogene that encodes a 68kDa serine/threonine-specific protein kinase, shows strong homology to c-Raf and v-Raf in the kinase region of the molecule. c-Raf appears to be uniformly and ubiquitously expressed, but A-Raf expression is much more variable. A-Raf is found at highest levels in urogenital and kidney tissues, with the lowest levels found in brain. Cell transformation by A-…	64363	P04627
A	35	A59120	Arginase I	35	1:1000	Arginase converts arginine into urea plus ornithine, the final step in urea synthesis. Two different isoforms (I&II) have been isolated with approximately 60% homology at the nucleotide level. While type II is present in many tissues, Arginase I is expressed exclusively in liver. In cultured macrophages, as well as in vivo, Arginase I is induced with nitric oxide synthase (NOS) and the arginase I…	383	P05089
C	18	A93520	Ataxin-2	150	1:250	The hereditary ataxias are neurodegenerative disorders characterized by abnormalities of balance due to dysfunction of the cerebellum and cerebellar pathways. Spinocerebellar ataxias (SCAs) represent a heterogeneous group of disorders with a prevalence of about 1 in 105. Moderate expansion (36 or 37 units) of CAG repeats on the SCA2 gene leads to a gene product, ataxin-2, that has a long polyglut…	6311	Q99700
D	34	A98020	Attractin	175	1:250	Interactions between cell adhesion molecules and extracellular matrix (ECM) components mediate the migration of antigen specific T cells from the bloodstream to inflammatory sites. CD26, a surface marker of these T cells, is identical to dipeptidyl peptidase (DPPIV). Attractin was identified in serum as a soluble 175 kDa form of DPPIV, termed DPPT-L. It is a member of the CUB domain family, which…	8455	O75882
B	20	R10820	BAG-1	50/46/33	1:15,000	Members of the Bcl-2 protein family function to inhibit (Bcl-2, Bcl-XL, Mcl-1, A1) or promote (Bax, Bak, Bcl-Ls, Bad, Bid, Bim, Bik) apoptosis. Bcl-2-associated athanogene-1 (BAG-1) was identified through its interaction with Bcl-2 family proteins. BAG-1 protein is expressed as at least three isoforms, 50 kDa (BAG-1L), 46 kDa (BAG-1M/RAP46), and 33 kDa (BAG-1S), which contain conserved C-terminal…	573	Q99933
D	23	B32120	BART	19	1:1000	The ADP-ribosylation factors (ARFs) are a family of small GTPases capable of activating cholera toxin. Two groups within the ARF superfamily include ARFs, and ARF-like (ARLs) proteins. At least six ARFs have been identified in humans: ARF1, ARF2, ARF3, ARF4, ARF5, and ARF6. ARFs are involved in intravesicular acidification and fusion of microsomal vesicles, endosome fusion, nuclear membrane assem…	23568	Q9Y2Y0
A	6	B46620	Bcl-2	26	1:500	Human hematopoietic malignancies are often characterized by gene rearrangements which deregulate gene expression. The Bcl-2 gene (B-cell leukemia/lymphoma 2) was discovered by walking the chromosomal breakpoints t(14;18). This gene consists of two exons and several transcripts that encode two different protein products, Bcl-2a and Bcl-2b. Both are approximately 26–30kDa and differ at their C–term…	596	P10415
D	32	B13020	BERP	82	1:250	Proteins with RING finger Zn2+-binding motifs are involved in a variety of cell functions, such as signal transduction, gene regulation, and cellular differentiation. A subgroup of the RING finger family is refered to as the RING-B-box-coiled-coil (RBCC) proteins, which contain an N-terminal RING finger followed by one or two Zn2+-binding domains (B-box motifs), a leucine coiled-coil region, and …	83616	O70277
A	4	C49020	beta 1-Calcium Channel	58	1:250	Calcium, a universal second messenger, is involved in the regulation of the action-potential, muscle contraction, and secretion in the nervous system. Voltage-dependent calcium channels are composed of a1, a2, b1, b2, g, and d protein subunits. Each subunit is encoded by a separate gene. Alternative splicing of the b1M RNA results in three different isoforms. The b1M in muscle is 523 amino acids …	782	Q02641
D	22	P15820	beta PIX	78	1:250	The activity of PAK family kinases is regulated through interaction with the small GTPases Cdc42 and Rac1. PAKs are activated by the GTP-bound form of Cdc42 and Rac1, and recruitment of PAKs to focal complexes has been implicated in Cdc42- and Rac1-dependent regulation of focal contact formation. PAK-interacting exchange factor (PIX) was identified in a screen for proteins that bind PAKs. Two for…	114559	O55043
B	15	E84420	beta-Enolase/ENO-3	47	1:500	Enolases are glycolytic enzymes that interconvert 2-phosphoglycerate to phosphoenolpyruvate. They exist as three structurally related but genetically distinct isoforms. The active form of the enzyme is a homodimer formed from one of three subunits (a, b, and g) that are encoded by distinct genes. The expression of each enolase gene is regulated in a tissue- and developmental-specific manner. Whil…	2027	P13929
A	4	N68720	beta-NAP	145	1:500	Sorting of integral membrane proteins at various stages of the endocytic and secretory pathways is mediated by vesicular trafficking between a variety of organelles. Two sorting signals are tyrosine-based and dileucine-based signals that interact with heterotetrameric adaptor protein complexes (AP-1, AP-2, AP-3, and AP-4), which are associated with the vesicle coats. These coatomers contain two l…	8120	Q13367
A	22	67381A	Bik				638	Q13323
C	26	B19720	BMPR-II	130	1:250	The transforming growth factor b (TGFb)/activin/BMP family of growth factors plays a diverse and important role in growth, development, and differentiation. The receptors for this family of proteins are type I and II ser/thr kinase receptors. Bone morphogenetic protein receptors (BMPRs) include two type I receptors, BMPR-IA and BMPR-IB, and a type II receptor, BMPR-II. BMPR-II is a widely express…	12168	O35607
C	38	B10020	BPntase	43	1:2500	Sulfation reactions involve transfer of a sulfate group from 3'-phosphoadenosine 5'-phosphosulfate (PAPS) to acceptor molecules, thereby producing the end product 3'-phosphoadenosine 5'-phosphate (PAP), which potently inhibits the activity of sulfotransferase enzymes and RNA processing enzymes. Rapid removal of PAP is required to prevent PAP-induced alterations in sulfation reactions and gene exp…	23827	Q91XB9
A	15	B67020	BRAMP2	96/89	1:1000	BRAMP2 (Brain form of amphiphysin 2) was cloned from mouse brain using the proline-rich domain of SOS-1 as bait in the search for new proteins with SH3 domains. In contrast to Amphiphysin 2, which is ubiquitously expressed, BRAMP2 is found exclusively in brain and muscle. Amphiphysins interact with several proteins important in the synaptic vesicle cycle, such as dynamin and the adaptins. BRAMP2 …	30948	O08539
D	11	B22020	BRCA1	220	1:250	Breast cancer susceptibilty genes (BRCA1 and BRCA2) are tumor suppressor genes that are responsible for most hereditary breast cancer cases. The sequence of BRCA1 protein includes an N-terminal Ring-finger domain, and two tandem BRCA1 C-terminal domains (BRCTs), all of which are involved in protein-protein interactions. BRCA1 mRNA is expressed in testis, thymus, breast and ovary, while BRCA1 prot…	672	P38398
A	33	B68820	Brevican	145	1:1000	Neural tissue expresses a variety of cell surface heparan sulfate and extracellular chondroitin sulfate containing proteoglycans. Brevican, a chondroitin sulfate proteoglycan, is a member of the lectican family. Other members of this family are aggrecan, versican, and neurocan. These proteins are either heparan sulfate or keratan sulfate containing glycosylphosphatidylinositol (GPI) anchored or m…	25393	P55068
B	2	B36320	Brm	180	1:250	Several of the SNF and SWI genes of Saccharomyces cerevisiae encode proteins that are involved in the regulation of transcriptional activation. One of these proteins, SNF2/SWI2, has both Drosophila and mammalian homologues, designated brm. The human Brm protein is a 180kDa nuclear factor that acts as a transcriptional activator when fused to a heterologous DNA binding domain. Transfected Brm, exp…	6595	P25439
D	29	B84220	BRUCE	528	1:250	Selective proteolysis is essential for the modulation of key cellular processes such as cell cycle progression. However, unlike other post-translational events, proteolysis is irreversible and therefore must occur in unidirectional cellular pathways. In eukaryotes, proteolysis is mediated primarily by the ubiquitin pathway. This pathway designates proteins for degradation by the proteasome, a mul…	12211	O88738
C	11	C74720	CA150	150	1:250	Human immunodeficiency virus type 1 (HIV-1) promoter activation requires the binding of Tat (transactivator protein) and other coactivator proteins to viral RNA elements such as TAR (transactivation response element). Interactions between Tat and host factors may serve to regulate HIV-1 transcription. CA150 (coactivator 150kDa), a nuclear protein that associates with human RNA polymerase II holoe…	10915	O14776
B	27	C26120	Cadherin-5	130	1:250	Cadherins are a family of transmembrane glycoproteins involved in the Ca2+–dependent cell-cell adhesion that occurs in many tissues. These proteins are similar in their domain structure (45-74% amino acid conservation), Ca2+ and protease-sensitivity, and molecular weight. Cadherin-5 (VE-Cadherin or CD144) is one of a number of cadherins (cadherin-4 through -11) whose cDNAs were isolated from rat …	1003	P33151
D	8	C67120	CAF-1 p150	150	1:250	CAF-1 (Chromatin assembly factor 1) is a multimeric protein complex isolated from nuclei. It was identified by virtue of its ability to assemble newly acetylated histone octamers on S-phase DNA in an in vitro assay. CAF-1 consists of three different subunits named according to their Mr: p150, p60, and the histone deacetylase p48. The 938 amino acid p150 contains a PEST box typical of proteins reg…	10036	Q13111
A	1	C26920	Calcineurin	61	1:250	Calcineurin is a Ca2+/calmodulin-dependent protein phosphatase. The active enzyme is a heterodimer of a large calmodulin-binding catalytic subunit A (61kDa) and a smaller Ca2+ binding subunit B (19kDa). Regions corresponding to the calmodulin-binding site, an autoinhibitory domain, and a putative subunit B binding site have been identified within the large subunit A. The activity of calcineurin i…	5530	Q08209
D	34	C16420	Calsequestrin	55	1:250	Calsequestrin, a Ca2+-binding protein, is located in the lumen of the sarcoplasmic reticulum (SR) in cardiac and skeletal muscle. It binds Ca2+ with high capacity (40-50 mol Ca2+/mol of protein) and low affinity (KD = 1 mM). In the SR, calsequestrin retains large amounts of Ca2+ at locations near the ryanodine receptor/Ca2+-release channels, which may act as a Ca2+-storage depot for rapid release…	12373	O09161,O09165
C	12	C28420	CaM Kinase IV	60	1:5000	CaM-kinase IV (Ca2+/calmodulin-dependent protein kinase IV, also described as CaM-kinase Gr) is activated through the binding of Ca2+/CaM and by phosphorylation. This kinase has high sequence homologies with the catalytic and regulatory domains of CaM-kinase II. CaM-kinase IV is a monomer which is highly expressed in cerebellum, thymus, and testis. Its subcellular distribution includes localizati…	814	Q16566
D	26	C45220	CAPS	145	1:500	Synaptic vesicles are organelles situated at the distal terminus of the presynaptic neuron. These vesicles carry neurotransmitters and peptide hormones that, following exocytosis, bind at the postsynaptic membrane and modify the response of the recipient neuron. Neuroendocrine cells secrete large dense-core vesicles that also contain neurotransmitters and neuropeptides. The late events in dense-c…	26989	Q62717
E	30	C36820	Carbonic Anhydrase XIV	51	1:1000	Carbonic anhydrases (CA) are zinc-binding metalloproteinases that catalyze the reversible hydration of carbon dioxide. The CA family includes at least 11 active isoenzymes that are expressed in a variety of tissues, and are involved in a range of physiological functions, including acid-base balance, ion transport, respiration, body fluid generation, bone resorption, ureagenesis, gluconeogenesis, …	23831	Q9ULX7
A	25	C61820	Carboxypeptidase E	50	1:2500	Carboxypeptidase E (CPE), also known as carboxypeptidase H and enkephalin convertase, is found as both a membrane-bound and a soluble glycoprotein in neuroendocrine tissues and adrenal-gland chromaffin granules. The C-terminus forms an amphiphilic a-helix, suggesting that this region is responsible for the membrane-bound form. Evidence suggests the active form of CPE is located in the secretory v…	1363	P16870
C	6	C67520	CART1-51KD	53	1:250	CART1 gene, located on q11-q12 region of the chromosome 17 long arm, is commonly amplified in human breast carcinomas. The CART1 protein contains several motifs known as the RING, CART, and TRAF domains. The RING domain is cysteine rich (C3HC3D) and is located at the N-terminus. The CART domain is centrally located in the protein and is a cysteine-rich region composed of three repeats of HC3HC3. …	9618	Q14848
A	25	C40420	Casein Kinase II beta	25	1:250	Casein Kinase II (CKII) is a serine/threonine protein kinase that is widely distributed in eukaryotic cells. The CKII holoenzyme exists as the oligomeric structures: a2b2 or aa'b2. The a and a' subunits contain catalytic sites, while the b subunit contains a site for autophosphorylation. A 1:1 stoichiometry of the a and b subunits is required for optimal CKII activity and it is thought that autop…	1460	P13862
B	22	C78820	Cathepsin L	43	1:250	Cathepsin L is a major lysosomal cysteine protease that plays an important role in intracellular protein catabolism and turnover. The 43kDa precursor form is processed to a mature form that localizes to the cell surface and is also secreted. The conversion from the proenzyme to the mature form of Cathepsin L is influenced by cell–cell contact and extracellular matrix components such as heparan su…	1514	P07711
C	24	C37120	Caveolin 1	22	1:1000	Identified as a tyrosine phosphorylated protein in Rous sarcoma virus-transformed chick embryo fibroblasts (CEF), caveolin is now known to be ubiquitously expressed. Caveolin (also known as VIP21) localizes to non-clathrin membrane invaginations (caveolae) on the inner surface of the plasma membrane. This transmembrane protein plays a structural role in these specializations. Caveolin is also pre…	857	Q03135
D	24	C36220	Caveolin 1	22	1:5000	Identified as a tyrosine phosphorylated protein in Rous sarcoma virus-transformed chick embryo fibroblasts (CEF), caveolin is now known to be ubiquitously expressed. Caveolin (also known as VIP21) localizes to non-clathrin membrane invaginations (caveolae) on the inner surface of the plasma membrane. This transmembrane protein plays a structural role in these specializations. Caveolin is also pre…	857	Q03135
B	9	C57820	Caveolin 2	20	1:250	Identified as a tyrosine phosphorylated protein in Rous sarcoma virus-transformed chick embryo fibroblasts (CEF), caveolin is now known to be ubiquitously expressed. Caveolin (also known as VIP21) localizes to non-clathrin membrane invaginations (caveolae) on the inner surface of the plasma membrane. This transmembrane protein plays a structural role in these specializations. Caveolin is also pre…	858	P51636
C	22	C38320	Caveolin 3	18	1:5000	Identified as a tyrosine phosphorylated protein in Rous sarcoma virus-transformed chick embryo fibroblasts (CEF), caveolin is now known to be ubiquitously expressed. Caveolin (also known as VIP21) localizes to non-clathrin membrane invaginations (caveolae) on the inner surface of the plasma membrane. This transmembrane protein plays a structural role in these specializations. Caveolin is also pre…	29161	P51638
A	13	C44920	CBF beta	22	1:250	Core-binding factor (CBF) is a multimeric protein complex that enhances the transcription of certain leukemia viruses. Some mutations that map to CBF change the specificity of the disease from thymic leukemia to erythroid leukemia. The CBFb gene was identified from a thymic cDNA library and encodes a protein of 22kDa, although alternative splicing yields two proteins of 22.1kDa and 17.6kDa. These…	12400	Q08024
C	9	C40320	c-Cbl	120	1:5000	cbl was identified in the genome of a transforming retrovirus from a mouse pre-B cell lymphoma. The product of mammalian c-cbl, p120cbl, is a widely expressed cytoplasmic protein with several distinctive domains including a RING finger motif and a large proline-rich domain. Although the normal cellular function of c-Cbl has not yet been determined, it associates with many well known signal transd…	23624	P22681
A	6	C57020	CD100	150	1:2500	CD100 was originally described as a 150kDa surface T-cell antigen induced after T-cell activation. Human CD100 exhibits widespread gene expression but is most prominent in peripheral lymphocytes, thymus, skeletal muscle, and brain. The full CD100 protein is 862 amino acids with homolgy to the semaphorin family of proteins at its extracellular domain followed by a short Ig-like domain. The short c…	10507	Q92854
E	2	556367	CD3 zeta				12503	P20963
B	39	C80420	CD38	46	1:250	Lymphocyte trafficking is essential for efficient immune responses in that it allows antigen sensitive lymphocytes to encounter antigen and be recruited to sites of infection. Trafficking involves the passage of lymphocytes across the HEV, a process that is mediated by selectins. CD38 is a single-chain type II transmembrane glycoprotein that is expressed by a variety of immature and activated lym…	952	P28907
D	26	C92720	CD40	44	1:2500	CD40, a member of the TNF receptor family, contains a cysteine-rich N-terminal domain and a Ser/Thr-rich region preceding the transmembrane domain. On B cells, signaling through CD40 induces cell growth and differentiation, mediates cell survival within the germinal center, and upregulates the expression of costimulatory and adhesion molecules, such as B7.1, B7.2, and ICAM-1. The interaction of C…	958	P25942
C	2	C27220	CD45	180–220	1:500	CD45 (also known as leukocyte common antigen, GP180, or T200) is found on all hematopoietic cells except those of red cell origin. The N-terminal domain is a large glycosylated extracellular region of variable length (390-542 amino acids) derived by the alternative splicing of at least three exons (4, 5, or 6). This variation accounts for the different isoforms of CD45 (180-220kDa). The remainder…	5788	P08575
D	31	C10020	CD54/ICAM-1	90-115	1:250	The migration of T cells through lymph nodes and their interactions with antigen presenting cells (APCs) involve adhesion molecules on the surfaces of the T cell and the cell with which it interacts. These molecules include the selectins, the integrins, members of the immunoglobulin superfamily, and some mucin-like proteins. The integrins mediate adhesion between cells and between cells and the e…	3383	P05362
B	7	C25820	CDC34	40	1:1000	The human homologue of the Saccharomyces cerevisiae CDC34 gene appears to be a highly conserved, single copy gene that is expressed in many cell lines. The human CDC34 cDNA can functionally substitute for the yeast CDC34 gene and, therefore, is a mammalian homologue of a group of yeast genes (CDC34, CDC4, and CDC53) required for the late G1-S phase transition. In yeast, CDC34 is a member of the l…	997	P49427
C	22	C18720	Cdk4	33	1:250	The Cdk4 kinase is a cell cycle-regulated cyclin-dependent kinase that associates with cyclins D1, D2, and D3. In macrophages and fibroblasts, Cdk4-Cyclin D1 complexes are predominant. Much like Cdk2 and cdc2, the activity of Cdk4 is regulated by association with its respective kinase and by phosphorylation of specific threonine residues. The cdk-activating kinase (CAK) is a regulator of cdk-cycl…	94201	P35426
C	36	C81120	Cellugyrin	29	1:250	Neurotransmitter release is mediated by the synaptic vesicle cycle at the presynaptic nerve terminal. This exocytic process involves vesicle docking at the plasma membrane, which is followed by priming and fusion. Following exocytosis, the empty vesicles are recycled for continued neurotransmitter release. Vesicle fusion is mediated by a protein complex consisting of both synaptic vesicle and syn…	89815	O54980
D	17	C38920	CENP-H	33	1:250	Two complex macromolecular assemblies found at opposite sides of the centromere region of replicated chromosomes are kinetochores. Several kinetochore proteins are required for centromere structure, kinetochore formation, and sister chromatid separation. Some kinetochore proteins, such as CENP-A, CENP-B, CENP-C, CENP-D, and CENP-G, are constituitively associated with kinetochores throughout the c…	26886	Q9QYM8
B	37	C95920	Ceruloplasmin	150	1:250	Ceruloplasmin (CP) is a copper-containing glycoprotein that carries approximately 90% of plasma copper. CP contains six copper atom binding sites and is prone to transfer its copper atoms to tissues, however it is not essential for copper transport. In cultured endothelial cells, CP release of copper in the cytosol inhibits nitric oxide synthase activation, and this may be important for regulatin…	12870	Q61147
A	13	C96420	cGB-PDE	95	1:500	cGMP is involved in nitric oxide signaling, as well as cell signaling associated with natriuretic peptides and guanylins. Intracellular targets for cGMP include cGMP-dependent protein kinase, cyclic nucleotide-gate ion channels, and cGMP-binding phosphodiesterases (cGB-PDE). Tissue levels of cGMP are determined by guanylyl cyclases that catalyze the formation of cGMP and cyclic nucleotide PDEs th…	171115	O54735
B	22	C82320	Chk1	54	1:500	The cell cycle is regulated by multiple checkpoints that determine cell fate such as progression through the cell cycle, growth arrest, differentiation, or death. Such checkpoints ensure that DNA replication and chromosomal segregation are completed with high fidelity. Specific kinases and phosphatases are key components of cell cycle checkpoints. When DNA is damaged, kinases and phosphatases fun…	1111	O14757
A	28	C21120	Chromogranin A	86	1:5000	Chromogranins are a family of regulated secretory proteins that are stored in secretory granules in endocrine and neuroendocrine cells and released in response to extracellular stimulation. Intracellularly, granins are important for targeting peptide hormones and neurotransmitters via their ability to aggregate in the low pH, high calcium environment of the trans-Golgi network. Extracellularly, p…	24258	P10354
D	38	C15720	Chromogranin B	105	1:5000	Chromogranins are a family of proteins (Chromogranin A, Chromogranin B or Secretogranin I, Secretogranin II) that are co-released with neurotransmitters from neurons and peptidergic endocrine cells. Each of the chromogranins is extremely heat stable, highly acidic, and post-translationally modified by phosphorylation, sulfation, and glycosylation. Chromogranins A and B contain a disulfide-bonded …	1114	O35314
B	27	C24420	Cip1/WAF1	21	1:500	Cip1 (p21) was identified as an inhibitor of cdk activity in a quaternary complex that also included Cyclin D, Cdk4, and PCNA. It has subsequently been shown that Cip1 can directly bind to and inhibit each member of the cdk family, though the affinities vary for each enzyme. Several studies indicate that Cip1 expression is regulated by the p53 tumor suppressor protein. For example, following DNA …	1026	P38936
D	24	K24620	c-Kit	145	1:1000	c-Kit, a type III tyrosine kinase receptor, binding of stem cell factor (SCF) is involved in the regulation of a wide range of tissues at various developmental stages. c-Kit is a 145 kD protein with an N-terminal domain containing an extracellular domain and a transmembrane domain (TMD) typical of a transmembrane receptor kinase. SCF and c-kit play a major role in regulation of human haemopoiesis…	3815	P10721
B	5	C68220	CLA-1	80	1:500	CLA-1 (CD36 and LIMPII Analogous-1) is member of a novel gene family that includes CD36, LIMPII, and SR-BI. CD36 is a cell surface glycoprotein that binds to collagen type I and thrombospondin. LIMPII (lysosomal integral membrane protein II), as its name suggests, is expressed on the membrane of lysosomes. SR-BI (scavenger receptor type B class I) is involved in the selective uptake of cholestero…	949	Q14016
C	6	N93320	C-Nap1	320	1:250	Centrosome structure and function is regulated in a cell cycle-dependent manner. During G1/S phase transition, centrosome duplication is followed by centrosome enlargement due to protein recruitment during late G2. At the G2/M transition, the duplicated centrosomes separate and migrate to opposite poles of the nucleus for spindle formation. NIMA-related kinase 2 (Nek2) is a Ser/Thr kinase that is…	11190	O60588
B	16	C11020	Collagen VII alpha 1	290	1:250	Epidermal basement membrane of the skin is attached to the dermal connective tissue by anchoring fibrils that contain collagen. Collagen VII is homotrimeric protein that contains N-terminal and C-terminal globular domains and a central triple helix region. Keratinocytes in the epidermis secrete collagen VII into the extracellular matrix as procollagen VII. Proteolytic trimming of collagen VII all…	1294	Q02388
E	22	C34120	Collybistin	62	1:2500	Members of the Ras superfamily of GTPases are distantly related to the heterotrimeric G proteins and shuttle between inactive and active GTP-bound forms. Conversion between these forms is controlled by guanine nucleotide exchange factors (GEFs) and GTPase-activating proteins (GAPs). GEFs of the Dbl family regulate the actin cytoskeleton through activation of Rho-like GTPases. Collybistin (aka Cdc…	66013	Q9QX73
A	3	C60320	Complexin 2	19	1:500	Release of neurotransmitters from neurons is regulated by exocytosis of synaptic vesicles. The fusion complex consists of the soluble NSF (N-ethyl-maleimide-sensitive factor) and SNAPs (soluble NSF attachment proteins), along with the receptor proteins (SNAREs) synaptobrevin, synaptotagmin, syntaxin, and SNAP-25 (synaptosomal-associated protein of 25kDa). SNAP-25 and syntaxin are designated as t-…	10814	Q13329
B	9	C50920	Contactin	135	1:250	Contactin (Gp135), the human homologue of chicken F11 and mouse F3 proteins, is a neuronal cell adhesion protein of the Ig superfamily. The contactin gene encodes two diferent isoforms: Contactin 1 (1018 amino acids; 998 aa after signal sequence cleavage) and Contactin 2 which lacks the first 11 amino acids of the mature Contactin 1 protein. Contactin is spatially expressed and has been implicate…	1272	Q12860
D	8	P13320	Cortactin	85/80	1:1000	Cortactin is a protein which is represented by two structurally related isoforms of 80 kDa and 85 kDa. Sequence analysis of this protein reveals the presence of a carboxy-terminal SH3 domain, as well as six internal tandem repeats of a 37 amino acid sequence. It is able to bind to F-actin via this N-terminal repeat region, and colocalizes with actin in the cell. Cortactin was originally described…	2017	Q14247
A	32	C14020	CPG16/CaM Kinase VI	48/96	1:500	Central nervous system plasticity is essential to the processes of learning and memory. Plasticity involves changes in synaptic transmission efficiency and results from the activation of excitatory glutamate receptors. Analysis of changes in gene expression during kainate-induced hippocampal plasticity led to the identification of a candidate plasticity-related gene, CPG16. CPG16 protein is a Ser…	83825	O08875
C	17	C93420	CRIK	240	1:500	Citron was identified by its interactions with activated Rho and Rac. It contains a zinc finger (ZF) region, a pleckstrin homology (PH) domain, a citron/MRCK/Gek (CMG) domain, and a coiled-coil domain with a Rho-Rac binding region (RRB). Citron binds to PSD-95 via its C-terminal tSXV motif and the PDZ domain on PSD-95. This association occurs at post synaptic densities where citron-PSD-95 may pro…	11113	O88938
A	24	C34520	CRP2	23	1:1000	Cysteine-rich proteins (CRP1, CRP2, and CRP3/MLP) are involved in cell proliferation and differentiation, particularly in myogenesis. Each isoform contains two copies of the zinc-binding LIM domain (LIM) with associated glycine-rich repeats. These domains are specific protein binding interfaces that are thought to target proteins to distinct subcellular locations and mediate assembly of multimeri…	29317	P36201
A	36	C25520	CUL-3	89	1:10,000	The cullins are a family of proteins that are integral to cell cycle regulation. Members of this family include human Cul proteins, C.elegans Ce-Cul-1, and S. cerevisiae Cdc53. Proper control of cell cycle progression is essential for the prevention of tumorigenesis. Mutant forms of both Ce-Cul-1 and Cdc53 have been implicated in the oncogenic process. The human Cul family of proteins, Cul-1, -2,…	8452	Q13618
C	5	C23420	Cyclin B	62	1:1000	The B-type cyclins serve as subunits of the major mitotic protein kinase in many different organisms. In mammals, Cyclin B is a subunit for the cdc2 (Cdk1) protein kinase and is synthesized during late S and G2 phases. Cyclin B associates with inactive cdc2 and facilitates phosphorylation of cdc2 at Thr-14 and Tyr-15. This phosphorylation maintains the inactive state until the end of G2. The inac…	891	P14635
D	28	14821C	Cyclin D2				894	P30279
D	39	C26520	Cypher1	80	1:5000	The PDZ-LIM family of proteins (Enigma/LMP-1, ENH, ZASP/Cypher, RIL, ALP, and CLP-36) act as adaptors that direct LIM-binding proteins to the cytoskeleton. Many of the PDZ-LIM proteins are found in association with the cytoskeleton in striated muscle. Cypher is a striated-muscle specific protein that is expressed as a full length 80 kDa form, Cypher1, or as an alternatively spliced N-terminal-rel…	24131	Q9WVH2
A	19	D97520	DARPP-32	32	1:250	Dopaminergic signaling in midbrain neurons is essential to multiple brain functions and involves the activation of dopamine receptors, such as D1 and D2, which regulate the phosphorylation state of DARPP-32 (dopamine and cyclic AMP-regulated phospho-protein of Mr = 32,000). D1 receptor ligation causes activation of PKA and phosphorylation of DARPP-32 at Thr-34, which converts DARPP-32 to a potent…	5503	Q9UD71
B	9	D84920	DDX1	82	1:250	DEAD box proteins, a family of putative RNA helicases, are characterized by eight conserved amino acid motifs that are arranged in a core region as found in the prototypical member of the family, eIF-4A. The family's name is derived from the amino acid sequence Asp-Glu-Ala-Asp (DEAD) that is located within the ATP hydrolysis motif. DEAD box proteins have been implicated in translation initiation …	1653	Q92499
D	8	D71820	DEK	43	1:500	The (6;9) chromosomal translocation is associated with acute myelogenous leukemia (AML) and fuses the dek and can genes. This results in expression of the oncogenic DEK-CAN fusion protein, consisting of the N-terminal two-thirds of DEK and the C-terminal two-thirds of CAN. Although, on its own, DEK exhibits anti-oncogenic properties, the DEK-CAN chimera appears to be oncogenic. DEK is a 43kDa nuc…	7913	P35659
A	35	C98320	delta-Catenin	160	1:250	The catenins (a, b, g, d, p120ctn) are cytoplasmic proteins that are related to the Drosophila Armadillo protein. Catenins may have dual roles since they are components of cell-cell adherens junctions and can translocate to the nucleus after stimulation of the Wingless (Wnt-1 homolog) signaling pathway. a-Catenin has two subtypes: aE-Catenin, which is expressed ubiquitously, and aN-Catenin, which…	18163	O35927
B	4	D28120	Desmoglein	165	1:1000	Desmoglein (Dsg1) is a transmembrane glycoprotein found in desmosome junctions. Desmosomes and adherens junctions are plasma membrane specializations involved in cell-cell adhesion. They serve as membrane anchorage domains for intermediate filaments and microfilaments, respectively. Actin microfilaments anchor at adherens junctions, which occur in many sizes, shapes, and positions. These junction…	1828	Q02413
A	6	D37920	DGK iota	117	1:1000	The protein kinase C pathway is a major signal transduction system that is activated upon stimulation of transmembrane receptors by hormones, neurotransmitters, and growth factors. Key mediators in this pathway are increased intracellular free Ca2+ levels and formation of diacylglycerol (DAG). DAG kinases (DGKs) are cysteine-rich repeat-containing proteins that phosphorylate DAG molecules at the …	9162	O75912
A	14	D70920	DGK theta	110	1:250	The protein kinase C pathway is a major signal transduction system that is activated upon stimulation of transmembrane receptors by hormones, neurotransmitters, and growth factors. Key mediators in this pathway are increased intracellular free Ca2+ levels and formation of diacylglycerol (DAG). DGKq (diacylglycerol kinase q) restricts PKC activation through the phosphorylation of DAG molecules tha…	1609	P52824
D	28	P41620	Disabled-2/p96	96	1:1000	CSF-1 is a growth factor that stimulates the growth and differentiation of immature lymphocytes and is required for the survival of mononuclear phagocytes. Binding of CSF-1 induces dimerization and autophosphorylation of its receptor. This results in the activation of several signal transduction pathways. A unique 96 kDa protein is a component in the CSF-1 signal transduction cascade. p96 is phos…	13132	P98082
C	18	D30120	DLC-1	123	1:250	Members of the Ras superfamily of GTPases are distantly related to the heterotrimeric G proteins and shuttle between inactive and active GTP-bound forms. Conversion between these forms is controlled by guanine nucleotide exchange factors (GEFs) and GTPase-activating proteins (GAPs). Rho is a GTPase that regulates cell morphology and motility in response to extracellular signals. p190A, p190B, and…	10395	O43199
C	21	D20320	DNA Ligase III	103	1:10,000	Cells have evolved DNA repair pathways that are dedicated to the maintenance of DNA integrity. In such pathways, damaged DNA is excised and the resulting gap is filled by DNA polymerase. Human DNA ligases, ligase I, III, and IV, utilize ATP as a co-factor in DNA joining reactions required for base excision and single strand break repair pathways. All DNA ligases contain a RFPR sequence and a acti…	3980	P49916
C	7	D64220	DNA-PKcs/p350	350	1:250	DNA-PK is a trimeric enzyme that is composed of a catalytic subunit of 350kDa (DNA-PKcs) and a heterodimeric regulatory subunit of 70 kDa and 86 kDa proteins. DNA-PKcs is inactive alone and depends on the regulatory subunit for subcellular localization and kinase activity. DNA-PKcs belongs to the phosphatidylinositol (PI)3-kinase family and phosphorylates proteins, particularly transcription fact…	5591	P78527
E	25	D31520	Dok2/p56 dok2	56	1:250	p62dok (downstream of tyrosine kinases) was identified as a target of protein tyrosine kinases. Following phosphorylation, p62dok binds to Ras GTPase activating protein (RasGap), indicating a role for p62dok in intracellular signaling pathways. p62dok contains several motifs that signify its important interactions with signaling proteins. These domains include the pleckstrin homology (PH) domain …	13449	O70469
A	39	D10020	Doublecortin	41	1:250	The cerebral cortex is composed of multiple layers of neurons of distinct types and functions, which perform in unison to orchestrate cognitive function. The formation of the cortex relies on complex signaling mechanisms, which mediate the migration of newly formed neurons from deep within the brain to the superficial regions. Defects in neuronal migration and disruption of the multi-layered cort…	13193	O88809
B	18	66201A	DP-1				7027	Q14186
C	11	D38220	DP103/Gemin3	103	1:500	DEAD box proteins, a family of putative RNA helicases, are characterized by eight conserved amino acid motifs that are arranged in a core region as found in the prototypical member of the family, eIF-4A. The family's name is derived from the amino acid sequence Asp-Glu-Ala-Asp (DEAD) that is located within the ATP hydrolysis motif. DEAD box proteins have been implicated in translation initiation …	11218	Q9UHI6
D	11	D57220	Dyrk	100	1:250	Eukaryotic protein phosphorylation is a major regulatory mechanism that changes the specific activity of the protein target. The majority of protein kinases phosphorylate Ser/Thr residues, while a subset prefer Tyr residues. A third group of kinases, of dual specificity, modifies any of the above mentioned amino acids. Dyrk was described as a ubiquitously expressed dual protein kinase of 763 amin…	25255	Q63470
A	18	E16820	EAAT2	66	1:500	Electrogenic-coupled (Na+ and K+) glutamate transporters in nerve terminals and glial cells are essential for maintaining subtoxic levels of extracellular excitatory amino acid neurotransmitters (e.g. glutamate and aspartate). They are also important for modifying synaptic transmission through the cotransport of ions and neurotransmitters. Excitatory amino acid transporter 2 (EAAT2 or glutamate t…	6506	P43004
C	27	C37020	E-Cadherin	120	1:250	E-Cadherin is a 120kDa transmembrane glycoprotein that is localized in the adherens junctions of epithelial cells. There, it interacts with the cytoskeleton through the associated cytoplasmic catenin proteins. In addition to being a calcium-dependent adhesion molecule, E-Cadherin is a critical regulator of epithelial junction formation. Its association with catenins is necessary for cell-cell adh…	999	P12830
B	25	E41120	EEA1	180	1:2500	Early endosomes are a major cytoplasmic sorting compartment from which receptors and ligands may be distributed to various sites within the cell. Early endosome antigen 1 (EEA1) is a 180kDa hydrophilic peripheral membrane protein present in cytosol and membrane fractions. Immunofluorescence studies show that EEA1 colocalizes to early endosomes with transferrin receptor and Rab5, but not with the …	8411	Q14221
D	33	E10020	eEF-2 Kinase	100	1:1000	The eukaryotic elongation factor-2 (eEF-2) is required for the translocation step of peptide chain elongation, which involves movement of the ribosome one codon at a time along the mRNA. eEF-2 is active when bound to GTP and inactive when phosphorylated at threonine 56 and 58 by eEF-2 kinase (formerly known as Ca2+/calmodulin-dependent kinase III). The eEF-2 kinase undergoes autophosphorylation i…	25435	P70531
D	19	E12020	EGF Receptor	180	1:2500	Epidermal Growth Factor (EGF) elicits a variety of cellular responses that are initiated by EGF receptor (EGF-R) binding and activation of intrinsic tyrosine kinase activity. Following ligand binding, EGF receptor is autophosphorylated and, in turn, phosphorylates several other endogenous proteins including phospholipase Cg. These events initiate a number of intracellular responses that include i…	1956	P00533
D	18	E12120	EGF Receptor (activated form)	180	1:1000	Epidermal Growth Factor (EGF) elicits a variety of cellular responses that are initiated by EGF receptor (EGF-R) binding and activation of intrinsic tyrosine kinase activity. Following ligand binding, EGF receptor is autophosphorylated and, in turn, phosphorylates several other endogenous proteins, including phospholipase Cg. These events initiate a number of intracellular responses that include …	1956	P00533
A	37	E46520	eIF-4 gamma	220	1:250	eIF-4 proteins are required for mRNA recognition and acceleration of translation during protein synthesis. This group of proteins consists of the RNA helicase, eIF-4A; the RNA-binding protein, eIF-4B; and the cap binding proteins, eIF-4E and eIF-4g. eIF-4g, also referred to as p220, is a 1396 amino acid polypeptide that migrates as a 220kDa. eIF-4g has several potential glycosylation and phosphor…	26965	Q04637
D	5	S61920	Elongin C/SIII p15	15	1:250	SIII p15 is one of three polypeptides that comprise the approximate 140kDa RNA polymerase II transcription factor SIII. The other two polypeptides have the molecular weights of 110kDa and 18kDa. All three polypeptides are required for transcription factor SIII function. Although the polypeptides were identified and purified from rat liver nuclear extracts, tissue expression of this transcription …	6921
B	23	N30020	eNOS/NOS Type III	140	1:2500	Nitric oxide synthase (NOS), a cell-type specific enzyme, catalyzes the synthesis of nitric oxide (NO). NO is a short-lived radical that transmits signals involved in vasorelaxation, neurotransmission, and cytotoxicity. In neurons and endothelial cells, constitutive NOS (cNOS) is activated by agonists that increase intracellular Ca2+ levels and enhance calmodulin binding. Neuronal NOS (nNOS) and …	4846	P29474
B	28	N38620	eNOS/NOS Type III	140	1:1000	Nitric oxide synthase (NOS), a cell-type specific enzyme, catalyzes the synthesis of nitric oxide (NO). NO is a short-lived radical that transmits signals involved in vasorelaxation, neurotransmission, and cytotoxicity. In neurons and endothelial cells, constitutive NOS (cNOS) is activated by agonists that increase intracellular Ca2+levels and enhance calmodulin binding. Neuronal NOS (nNOS) and e…	4846	P29474
A	9	E64320	eps15	145	1:250	The eps15 (EGF receptor pathway substrate clone number 15) gene was isolated using an expression cloning method designed for direct isolation of cDNAs encoding substrates of tyrosine kinases. The eps15 gene encodes a 145kDa protein that is tyrosine phosphorylated following EGF receptor activation and this receptor directly phosphorylates purified Eps15 in vitro. Phosphorylation of Eps15 is much m…	2060	P42566
D	2	E19420	erbB2	185	1:2500	ErbB2 (Neu or Her-2) is a member of the erbB family of growth factor receptors. These factors possesses constitutive tyrosine kinase activity and are commonly overexpressed in breast and ovarian carcinomas. While other erbB family members' ligands, such a EGF and NDF, are well characterized, a natural ligand for erbB2 remains unknown. ErbB2 forms heterodimers with erbB1/EGFR, erbB3, and erbB4, an…	2064	P06494
B	39	E78320	erg2	130	1:250	Drosophila and mammals contain a family of three related voltage-gated potassium channel genes: eag, erg, and elk. Similar in structure to the Kv-class of voltage-gated potassium channels, these channels have the six-membrane-spanning architecture. Mutations in the erg gene underlie a human genetic disease known as long QT syndrome, which produces arrhythmias and an increased incidence of sudden …	116745	O54853
C	27	E16320	ERK3	62	1:250	The family of serine/threonine kinases known as ERKs (extracellular signal regulated kinases) or MAPKs (mitogen-activated protein kinases) are activated after cell stimulation by a variety of hormones and growth factors. Cell stimulation induces a signaling cascade that leads to phosphorylation of MEK (MAPK/ERK kinase) which, in turn, activates ERK via tyrosine and threonine phosphorylation. A my…	58840	P27704
C	14	E59020	ERP	45	1:250	ERP (ets-related protein), also named Net, is a member of the Ets family of transcription factors, which includes Elk-1 and Sap-1. Ets family proteins are involved in transformation and development. They share a conserved DNA-binding domain that specifically interacts with sequences containing the common core trinucleotide sequence GGA. Other domains of Ets proteins are involved in transcriptiona…	13713	P41971
A	25	E99620	ESE-1	140/200	1:500	ESE-1 (epithelium-specific, EH domain and SH3 domain regulator of endocytosis) contains two N-terminal EH (Ep15 homology) domains, a central coiled-coil domain, and five C-terminal SH3 domains. ESE-1 is also known as the adaptor protein Intersectin. Intersectin is expressed in a variety of simple and stratified epithelia and at particularly high levels in the gastrointestinal tract lining and fet…	16443	Q9Z0R4
D	8	E17520	espin	110	1:5000	Actin-binding proteins regulate the polymerization and depolymerization of actin, connect actin-based structures to membranes and to other cytoskeletal elements, power the movement of actin filaments, and cross-link actin filaments into bundles. Espins are actin binding and bundling proteins. The two isoforms of espin are the 30 kDa small espin found in brush border cells and the 110 kDa espin fo…	56227	Q63618
C	17	E95720	Exportin-t	110	1:250	Processing of pre-tRNA to mature tRNA involves removal of 5' and 3' extensions, addition of mature CCA 3' end, modification of bases and sugars, and nuclear export. The last step involves proteins that recognize mature tRNA and interact with nuclear pore complexes (NPCs). Exportin-t is a ubiquitous tRNA-specific nuclear export receptor related to the RanGTP-binding protein importin-b. Exportin-t …	11260	O43592
C	11	F22120	Fas/CD95/APO-1	45	1:5000	The Fas antigen (Apo-1, CD95) is a member of a family of cell surface receptors that includes tumor necrosis factor receptor (TNF-R), nerve growth factor receptor (NGF-R), CD40, CD27, CD30, and 4-1BB. Both murine and human Fas genes have been cloned and share 60% similarity in their amino acid sequences. Fas is a cell surface apoptosis-signaling molecule that is widely expressed in sites such as …	5783	P25445
A	34	F10020	FEZ1	75	1:250	The development of cancer is a multi-step process involving DNA alterations, oncogene activation, and/or the inactivation/deletion of an anti-onocogene or tumor suppressor. Tumor suppressors are involved in many facets of cell biology, such as cell cycle regulation and development. FEZ1 (F37/Esophageal cancer related gene-coding leucine zipper motif) is a putative DNA-binding protein with homolog…	9638	Q99689
D	35	F10520	FHIT	17	1:250	Multiple tumor-derived cell lines have homozygous deletions in a 200-300 kb region in chromsome 3p14.2. This region includes the fragile site locus FRA3B, which may contain deletions in tumor suppressor genes. Abnormalities in the expression and structure of a gene, FHIT, that spans the FRA3B locus have been observed in a variety of carcinomas. FHIT (Fragile Histidine Triad) is widely expressed i…	14198	O89106
D	1	F14420	Fibronectin	240	1:10,000	The 240kDa dimeric fibronectin protein exists in two forms: a soluble protomer in body fluids and an insoluble multimer in the extracellular matrix. The latter is the primary functional form and creates a substrate for cell migration, a role which makes fibronectin vital to embryogenesis and wound response. Fibronectin mediates cytoskeletal organization, cell attachment, and cellular signaling th…	2335	P02751
A	29	F84020	Frabin	105	1:500	Cellular morphology, adhesion, and motility occur through the reorganization of the actin cytoskeleton. The Rho family, which consists of the Cdc42, Rac, and Rho subfamilies, is responsible for cytoskeletal rearrangement. Rho family members function by cycling between an inactive GDP-bound form and an active GTP-bound form. This conversion is mediated by the activity of a GEP (GDP/GTP exchange pr…	246174	O88387
C	2	F71620	FYB/SLAP-130	130	1:250	Engagement of the T cell receptor (TcR) results in the activation of multiple intracellular src protein tyrosine kinases (PTKs) including p56lck and p59fyn. PTK activation induces TcRz phosphorylation and the subsequent recruitment and activation of ZAP-70 which specifically phosphorylates SLP-76. SLP-76 interacts with multiple components of T cell signaling pathways, including Grb-2, PLC-g, Vav,…	2533	O15117
A	36	G12020	GABA B R2	130	1:500	GABA receptors include both type-A ligand-gated and type-B metabotropic receptor families. The GABA type A receptors (GABAAR) are widely expressed ligand-gated Cl+ channels that hyperpolize neurons when activated. The GABA type B receptors (GABABR) are less prevalent and function through G-protein activation of adenylyl cyclase to regulate cAMP levels, and in turn, ion channel and PKA activity. T…	230142	O88871
C	17	M96020	GADS/Mona	38	1:1000	SH2 and SH3 domain-containing adaptor proteins interact with a variety of proteins involved in receptor tyrosine kinase signaling pathways. Mona (monocytic adaptor protein) was identified in a yeast two hybrid screen using the M-CSF tyrosine kinase receptor Fms. Mona contains N-terminal and C-terminal SH3 domains, an SH2 domain, and a proline-rich region (Pro). It has also been identified as Grb-…	17444	O89100
D	22	G13520	GAGE	24	1:250	Human melanoma cells express antigens that are recognized by autologous CD8+ cytotoxic T-lymphocytes. These processed antigen fragments are encoded by genes, such as MAGE, GAGE, and BAGE. They are presented on the cell surface by membrane-bound class I MHC molecules and elicit an antitumor immune response in cytotoxic T-lymphocytes. The GAGE family of antigenic peptides are expressed by various t…	2543	Q13065
B	15	G35720	GBF1	206	1:1000	The Golgi apparatus is a complex and dynamic organelle that functions in protein sorting and modification. Numerous structural and regulatory proteins are involved in the budding, docking, and fusion of Golgi-directed vesicles. Golgi-specific Brefeldin A (BFA)-resistance factor (GBF1) is a guanine nucleotide exchange factor that contains a centrally located Sec7 domain, and a proline-rich region …	8729	Q92538
C	37	G38120	GCF2	160	1:250	Regulation of transcription is mediated by transcription factors that bind regulatory elements in gene promoters and enhancers, and alter the rate of transcription. Transcriptional repressors reduce transcription by their intrinsic repressor domain activity, or by binding to sites in the regulatory domain where a co-repressor can bind. GC-binding factors (GCF and GCF2) are transcriptional repress…	8141	O75799
C	25	G51620	Gephyrin	93	1:250	The sub-membraneous region of the postsynaptic neuron is an intricate network of cytoskeletal elements generally known as the postsynaptic density. It is thought that this elaborate cytoskeletal region is critical for receptor targeting, clustering, and efficient signal input. Gephyrin, a 93 kDa protein, was identified as a result of its ability to bind to polymerized tubulin (microtubules). Alth…	64845	Q03555
A	10	G74820	GluR delta 2	111	1:250	Glutamate is a major excitatory neurotransmitter of the CNS. The diversity of glutamate is exemplified by two distinct groups of receptors: ionotropic and metabotropic. Ionotroic receptors are ligand-gated cation channels. They can be subdivided into two classes: NMDA and AMPA/kainate receptors. GluR d2 exhibits only 25% amino acid identity to either ionotropic receptor type. It presents selectiv…	14804	O43424
A	3	G72120	GOK/Stim1	84	1:250	The human chromosomal region 11p15 has undergone intense analysis because of its association with various malignancies. In particular, the band 11p15.5 contains genes associated with Wilms tumor, Beckwith-Weidemann syndrome, rhabdomyosarcoma, adrenocortical carcinoma, and lung, ovarian, and breast cancer. One such gene, GOK (Stim 1), was identified near the 5' end of the ribonucleotide reductase …	6786	Q13586
D	24	G95320	gp91phox	58	1:1000	Although dormant in resting granulocytes, macrophages, and B lymphocytes, the neutrophil respiratory burst oxidase (NADPH-oxidase) generates superoxide and secondary oxygen-derived toxic products in response to bacteria or a variety of soluble stimuli. It is an integral membrane cytochrome, b558, which consists of two subunits, gp91phox and p21phox. Upon stimulation, cytochrome b558 forms a compl…	13058	Q61093
D	16	G64520	GPI-Phospholipase D	110	1:250	Glycosylphosphatidylinositol (GPI)-anchored proteins are involved in the regulation of numerous cell-surface activities including the complement cascade, activation of plasminogen, T-cell activation, cell-to-cell adhesion, and macromolecule transport through the membrane. GPI-containing proteins are very abundant at the caveolae. GPI-specific phospholipase D (GPI-PLD) hydrolyzes the covalently bo…	2822	P80108
C	39	G34320	GRASP55	55	1:1000	Maturation and post translational modification of proteins occurs after their biosynthesis at the endoplasmic reticulum and their transport through the Golgi apparatus. The process involves the transport of vesicles carrying the proteins through a vectorial process of vesicle budding and fusion from the cis-compartment to the medial-compartment and the trans-compartment of the Golgi apparatus. Go…	113961	Q9R064
B	39	G96620	GRIFIN	16	1:5000	Galectin-related-inter-fiber protein (GRIFIN) was identified in a PCR assay that detects mRNAs differentially expressed during the postnatal stages of lens development. GRIFIN is highly related to the galectin family of b-galactoside-binding proteins. However, it does not bind b-galactoside sugars due to a lack of two essential residues in its carbohydrate binding domains. GRIFIN forms a stable d…	117130	O88644
A	33	G87120	GSPT2	88/90	1:250	Cell cycle progression is regulated by multiple genes at the G1 to S phase transition. The yeast GST1 gene encodes a GTP-binding protein that can rescue the G1 to S phase transition. This function is conserved in the GST1 human homolog, GSPT1. GSPT1 is also thought to function in protein synthesis as a polypeptide chain releasing factor, eRF3. eRF3 facilitates ribosomal binding of eRF1, a factor …	14853	O88180
D	38	G22020	Guanylate Kinase	22	1:1000	cGMP is involved in nitric oxide signaling and signaling associated with natriuretic peptides and guanylins. Intracellular targets for cGMP include cGMP-dependent protein kinase, cyclic nucleotide-gate ion channels, and cGMP-binding phosphodiesterases. Tissue levels of cGMP are determined by guanylate kinases that are involved in the recovery of cGMP from GMP, by guanylyl cyclases that catalyze t…	14923	Q64520
A	39	H89720	HAP1	85/98	1:250	Huntington's disease (HD) is an autosomal dominant neurodegenerative disorder caused by an expanding polyglutamine repeat in the IT15 or huntingtin gene. The mechanism(s) of pathogenesis are not known and the wide expression of Huntingtin protein does not explain the selective neuropathology of HD. HAP-1 (Huntingtin-associated protein 1), identified by yeast two hybrid screening, interacts with t…	29430	O35636
A	23	H28520	Hck	59/56	1:1000	The hematopoietic cell kinase (Hck), a member of the Src family of tyrosine kinases, is primarily expressed in cells of the hematopoietic system. Hck levels increase with terminal differentiation in monocyte/macrophages and granulocytes and is further elevated during macrophage activation. Hck is also expressed in undifferentiated embryonic stem (ES) cells. This expression is substantially reduce…	3055	Q95M30
D	14	K95820	hcKrox	75	1:250	Human cKrox (hcKrox) is a Zn2+ finger-containing transcription factor related to the Drosophila factor Krüppel and the Krox proteins, EGR-1, EGR-2, and EGR-3. hcKrox contains three putative C2-H2 type Zn2+ fingers and acts as a transcriptional repressor or activator in a promoter-dependent manner. During prenatal development, hcKrox is expressed in regions that are destined to be skin, while in t…	51043	O15156
D	18	C13020	hCNK1	100/79	1:250	Proteins of the Ras superfamily play critical roles in the control of normal and neoplastic proliferation. These proteins relay signals from Tyr-kinases at the plasma membrane to the nucleus via a network of Ser/Thr kinases that includes the MAP kinase (Raf-MEK-ERK) pathway. Kinase suppressor of Ras (KSR-1) was discovered in Drosophila in a genetic screen that identified mutations that suppress c…	10256	O95381
C	33	H59320	Heme Oxygenase 1	32	1:250	Heme oxygenases 1 and 2 (HO-1, HO-2) cleave the heme molecule, resulting in the production of carbon monoxide (CO) and biliverdin. HO-1 is a 288 amino acid monooxygenase with a molecular weight of 32 kDa. While HO-2 is constitutively expressed in tissues, HO-1 is rapidly induced by several stimuli such as glutathione depletion, hemin, heat shock, heavy metals, oxidative stress, oxidized LDL, anox…	3162	P09601
C	39	H16820	Heparanase	72	1:250	Matrix metalloproteinases and hydrolases are enzymes that cleave proteins and carbohydrates that line basement membranes. Degradation of the membrane is necessary for extravasation of cells through blood vessels into the extracellular matrix. Heparan sulfate proteoglycan (HSPG) is one such protein that is part of the surface of cell membranes. It plays an important role in cell-cell and matrix in…	10855	Q9UL39
A	29	H82420	Hic-5	50	1:250	Focal adhesions are cell structures terminal to the actin-stress fiber bundles. They attach cultured cells to their substratum or extracellular matrix. These adhesions occur through the integrin receptor molecules which link cytoskeletal proteins and extracellular matrix. The intracellular adhesion is composed of a number of proteins such as paxillin, VASP, vinculin, and the focal-adhesion kinase…	21804	Q62219
B	3	H59520	hILP/XIAP	57	1:250	Apoptosis is a genetically programmed, selective process of cell death that occurs during normal cell differentiation and development of multicellular organisms. Viruses depend on the biosynthetic machinery of their host cell for the production of progeny and survival. Therefore, many viruses encode proteins that protect the cell from apoptosis. hILP (human IAP-like protein) is a human homologue …	331	P98170
E	26	H22520	HIP1	116	1:1000	Huntingtin disease (HD) is an inherited neurodegenerative disorder with symptoms including disturbances in the coordination of movement and in cognitive processes. This disorder may be caused by expansions of the CAG codon in the Huntingtin gene, which leads to expression of a polyglutamine tract in the protein. The mutant form of Huntingtin has been implicated in the onset of neuropathology, but…	3092	O00291
E	27	H20020	HIP1	116	1:500	Huntingtin disease (HD) is an inherited neurodegenerative disorder with symptoms including disturbances in the coordination of movement and in cognitive processes. This disorder may be caused by expansions of the CAG codon in the Huntingtin gene, which leads to expression of a polyglutamine tract in the protein. The mutant form of Huntingtin has been implicated in the onset of neuropathology, but…	3092	O00291
B	38	H35920	Hip1R	120	1:250	Clathrin is the major protein component in the coat formed around pits and vesicles involved in receptor-mediated endocytosis. Clathrin forms a non-covalently bound triskelion structure composed of three heavy chains (192kDa each) and three light chains (23–25kDa each). A variety of proteins facilitate receptor-mediated endocytosis through association with clathrin-coated vesicles. Huntingtin int…	29816	O75146
A	21	H69220	HNF-1	92	1:250	HNF-1 (Hepatocyte Nuclear Factor 1), a POU-homeodomain-containing transcription factor, is a family member of liver-enriched transcription factors that also includes C-EBP, HNF-3, and HNF-4. Although HNF-1 exhibits elevated expression in liver and is thought to be involved in liver organogenesis, it is also found in kidney, stomach, intestine, and at a low level in thymus and spleen. A short N-te…	21405	P22361
B	14	H88820	hPrp18	42	1:250	Splicing, the removal of introns from pre-mRNA, is mediated by spliceosomal complexes and occurs in two distinct catalytic steps. The first step involves cleavage of the 5' exon and the production of a lariat intermediate. In the second step, the 3'-splice site is cleaved and the exons are fused with concomitant release of the intron lariat. The spliceosome contains multiple snRNPs and a number o…	8559	Q99633
B	29	H46720	HS1	75	1:250	HS1 (lck-binding protein 1 (lckBP1)) is a protein of 486 amino acids with homology to cytoplasmic tyrosine kinases. The protein contains an SH3 domain and two proline-rich regions, that may be the binding site for lck. Co-immunoprecipitation experiments demonstrated a tight association between HS1 and lck. The SH3 domain of lck is necessary for this interaction. In addition, HS1 contains a tandem…	3059	P14317
D	36	H11020	Hsp10	10	1:5000	Heat shock proteins (Hsp) are a set of highly conserved proteins that include constitutively-expressed (Hsp10, Hsp60, Hsp70, and Hsp90) and stress-induced (Hsp27 and Hsp72) proteins. Hsp60 is localized to the mitochondria, where it promotes mitochondrial protein folding and facilitates proteolytic degradation of misfolded or denatured proteins. It binds Hsp10, which regulates the substrate bindin…	15528	Q04984
A	18	I71920	IGF2R	273	1:250	Insulin-like growth factors (IGF) I and II exhibit extensive homology to insulin, one regulator of mammalian metabolic processes. Corresponding receptors exist for both IGF-I and -II. Although the IGF-I receptor also binds insulin, the IGF-II receptor (IGF-IIR) preferentially binds IGF-II, and IGF-I to a lower degree, but has no affinity for insulin. In addition, IGF-IIR has been identified as th…	25151	Q63002
D	39	I96720	IGFBP-3	40/44	1:250	Insulin-like growth factors (IGF) I and II are peptide hormones that regulate cellular proliferation and differentiation. Most circulating IGFs exist in 130-150 kDa ternary complexes containing IGF-binding protein-3 (IGFBP-3) and an 85 kDa glycoprotein, the acid-labile subunit (ALS). IGFBP-3 is one of six IGFBPs that, by binding IGF peptides, prolong their half life and maintain the IGF reservoir…	3486	P17936
C	17	I68120	IGTP	48	1:250	IGTP (Inducibly expressed GTPase) is regulated by IFNg. Its mRNA expression is rapidly increased following IFNg stimulation of macrophages and fibroblasts. In these cells, IGTP localizes primarily at the ER. IGTP mRNA is found in murine thymus, spleen, small intestine, and lung. The IGTP protein contains three GTP-binding motifs consisting of GXXXXG(S/T), DXXG, and NTKXD, and has GTPase activity.…	16145	Q9DCE9
D	21	N52920	iNOS/NOS Type II	130	1:250	Nitric oxide synthase (NOS), a cell-type specific enzyme, catalyzes the synthesis of nitric oxide (NO). NO is a short-lived radical that transmits cellular signals involved in vasorelaxation, neurotransmission, and cytotoxicity. In macrophages and other cell types, NOS (iNOS or macNOS) activity increases following exposure to cytokines (IFN-g, TNF-a, and IL-1) and microbial products (lipopolysacc…	4843	P29477
D	22	N32020	iNOS/NOS Type II	130	1:2500	Nitric oxide synthase (NOS), a cell-type specific enzyme, catalyzes the synthesis of nitric oxide (NO). NO is a short-lived radical that transmits cellular signals involved in vasorelaxation, neurotransmission, and cytotoxicity. In macrophages and other cell types, NOS (iNOS or macNOS) activity increases following exposure to cytokines (IFN-g, TNF-a, and IL-1) and microbial products (lipopolysacc…	4843	P29477
E	8	N39120	iNOS/NOS Type II	130	1:10,000	Nitric oxide synthase (NOS), a cell-type specific enzyme, catalyzes the synthesis of nitric oxide (NO). NO is a short-lived radical that transmits cellular signals involved in vasorelaxation, neurotransmission, and cytotoxicity. In macrophages and other cell types, NOS (iNOS or macNOS) activity increases following exposure to cytokines (IFN-g, TNF-a, and IL-1) and microbial products (lipopolysacc…	4843	P29477
C	32	I16620	Insulin Receptor beta	95	1:250	Insulin Receptor (IR) is a transmembrane receptor tyrosine kinase which, upon insulin binding, initiates a cascade of events, including autophosphorylation, phosphorylation of cellular protein substrates, glucose transport, and glycogen synthesis. IR is synthesized as a large glycosylated precursor that is cleaved upon maturation into a 130 kDa a-subunit with kinase activity and a 95 kDa ß-chain.…	3643	P06213
A	22	V76720	Integrin alpha 3/VLA-3	135	1:250	Integrins are a family of dimeric proteins that mediate cell-to-cell and extracellular matrix adhesion. They consist of a large a chain that is non-covalently associated with a smaller b chain which defines the integrin subfamilies. VLA-3 (very late antigen), a member of the integrin superfamily, exhibits elevated expression on B lymphocytes, but is also found on monocytes, platelets, and hematop…	3675	Q62470
B	1	I55220	Integrin alpha 5	150	1:5000	Integrins are membrane receptors that mediate cell-cell or cell-matrix adhesion. They are transmembrane heterodimers composed of a and b subunits and are connected to the cytoskeleton. At least 20 integrins, formed from combinations of 12 a and 9 b subunits, have been reported. Many of these have been implicated as transducers of molecular signals. The integrin a5 subunit is 1049 amino acids with…	3678	P08648
C	9	L65320	Integrin alpha L/LFA-1	180	1:500	Integrin aL, or LFA-1 (lymphocyte function-associated antigen-1) is a member of the b2 family of integrins that includes Mac-1 and p150,95. It is composed of two noncovalently linked a and b chains which are associated with the actin cytoskeleton. Integrin aL is expressed on the surface of T cells, neutrophils, and macrophages. It is involved in cell-cell adhesion and it also conveys signals from…	3683	P20701
A	18	C75120	Integrin alpha v	125	1:250	Integrins are a family of proteins that mediate intercellular adhesion or adherence to extracellular matrix proteins. Their roles are essential for embryonic development, tumor metastasis, organ function, and proper immune cell function. Family members are heterodimers that contain a larger a subunit that is unique to each individual receptor and a smaller b subunit that can be shared by several …	3685	P06756
D	9	I41720	Integrin beta 1	130	1:2500	Integrins are membrane receptors that mediate cell-cell or cell-matrix adhesion. All integrins are transmembrane heterodimers composed of a and b subunits and are connected to the cytoskeleton. At least 20 integrins, formed from combinations of 12 a and 9 b subunits, have been reported. Many of these have been implicated as transducers of molecular signals. The b1 subgroup of this receptor family…	3688	P05556
D	17	I81720	Integrin beta 3	104	1:2500	Integrins are heterodimeric transmembrane receptors that mediate cell-cell or cell-matrix adhesion. They contain noncovalently associated a and b subunits that consist of a large extracellular region (the ligand-binding domain), a short transmembrane region, and a cytoplasmic domain of varying length. In mammals, at least 17 a subunits and 8 b subunits have been identified and these proteins can …	3690	P05106
D	13	I86220	Integrin beta 4	200	1:250	Cell adhesion to extracellular matrix components or to cell surface proteins, especially those expressed by leukocytes and endothelial cells, is mediated by integrins. Integrins contain noncovalently associated a and b subunits. At least 17 a and 8 b subunits have been identified and these proteins can heterodimerize to form 22 different receptors. The a6b4 integrin is a receptor for various lami…	3691	P16144
E	20	I33220	IRF1	48	1:500	Cytokine function is critical for both innate and adaptive immune responses. Interferon (IFN) signal transduction pathways involve a variety of transcription factors that bind specific DNA motifs called IFN-stimulated response elements (ISRE) and IFN g-activated sequences (GAS). The IFN regulatory factor (IRF) family is a group of transcription factors that bind to these DNA motifs and regulate t…	3659	P10914
C	36	I94320	IRS-1	180	1:1000	The IRS (Insulin receptor substrate) proteins IRS-1, IRS-2, IRS-3, and IRS-4 are major substrates of the insulin receptor tyrosine kinase and the insulin-like growth factor-1 receptor. IRS proteins contain an N-terminal pleckstrin homology (PH) domain, an ATP-binding domain, and multiple tyrosine phosphorylation sites in the C-terminus. Following insulin receptor ligation, IRS-1 binds to the juxt…	25467	P35570
E	32	I17820	IRS-1	180	1:250	IRS-1 (Insulin receptor substrate-1) is a major substrate of the insulin receptor tyrosine kinase, as well as the insulin-like growth factor-1 receptor. Following binding of insulin to insulin receptor, IRS-1 binds to the juxtamembrane region of the receptor and is tyrosine phosphorylated. This creates sites in IRS-1 for interactions with SH2 domain containing signaling proteins, such as PI3 kina…	25467	P35570
B	24	I29320	ISGF3 gamma	48	1:250	ISGF3g is a nuclear DNA-binding protein. ISGF3 (interferon-stimulated gene factor 3) is the primary transcription activator induced by the binding of interferon a (IFNa) to cell surface receptors. The functional ISGF3 is a complex of four polypeptides of 113 kDa (Stat2), 91 kDa (Stat1a), 84 kDa (Stat1b), and 48 kDa. The first three polypeptides (also known as ISGF3a) each contain SH2 and SH3 doma…	10379	Q00978
C	37	I84520	Itch	113	1:500	Maintenance of cellular function requires timely and selective degradation of key regulatory proteins. For example, progression of the mammalian cell cycle is regulated by phosphorylation/dephosphorylation and synthesis/degradation of many key proteins via the ubiquitin pathway. Ubiquitin, a soluble protein of 76 amino acids, is enzymatically attached to an e-NH2-Lys in a target protein. Ubiquiti…	16396	O08759
B	33	Jxxx20	Jagged 2	175			3714
B	33	J27520	Jagged1	130	1:250	The Notch signaling pathway is integral to the appropriate differentiation of multiple cell types during development. Disruption of this gene in mice leads to widespread cell death and embryonic lethality before 11.5 days of gestation. Notch signaling has also been implicated in numerous human disease processes, such as leukemia and the congenital syndromes, Alagille and CADASIL. The Notch pathwa…	3714	Q9Y219
E	31	J11720	JIP-1	112	1:250	The JNK group of MAPKs is activated by a variety of inflammatory cytokines and environmental stressors. Activated JNK phosphorylates many cellular proteins, such as components of the AP-1 transcription factor complex (c-Jun and ATF-2). JNK-interacting proteins (JIPs) bind JNK, MKK7, MLKs, p190RhoGEF, and the Ste20-related protein kinase HPK1. In mouse, alternative splicing of JIP produces multipl…	19099	Q9WV19
A	8	M66420	JNKK1/MKK4	44	1:500	The Ras signaling pathway links the signals from growth factor receptors with the activation of the MAPK kinase cascade of phosphorylation leading to cell growth and differentiation. External stimuli, like endotoxins, UV irradiation, heat, and hyperosmolarity, induce an array of cellular responses that culminate with gene expression, ultimately dictating an adaptation to the new environment. The …	6416	P45985
A	17	M86920	JNKK2/MKK7	52	1:1000	The transduction of signals from extracellular stimuli via mitogen activated protein kinases (MAPK) induces cellular responses such as proliferation, differentiation, and apoptosis. MAPKs, proline-directed serine/threonine kinases, can be separated into three subfamilies: extracellular signal-regulated kinase (ERK), c-Jun N-terminal kinase (JNK), and p38 MAPK. MAPKs are activated by a MAPK kinase…	26400	O35406
A	30	K87020	K Channel alpha	125	1:250	Cellular excitability is modulated by the precise function of voltage-sensitive ion channels. Large conductance potassium channels (Maxi-K) are unique in that they are sensitive to transmembrane potential and intracellular Ca2+ concentrations. These channels, important for neuronal firing and vascular tone, share many features with voltage-dependent Na+, Ca2+, and K+ channels. Among these are the…	3778	Q12917
B	24	K38420	Kalinin B1	140	1:1000	Kalinin is an epithelial cell laminin. It is a structural component of the dermal-epidermal junction of skin and basement membrane. The full molecule is composed of a 200 kDa A subunit, a 155 kDa B2 subunit, and a 140 kDa B1 subunit. Another B1k subunit with a predicted molecular weight of 126.9 kDa is encoded by a 3.9kb gene. The apparent molecular weight of Kalinin B1k is 140 kDa due to glycosy…	3914	Q13751
C	2	K48020	Karyopherin beta	97	1:1000	Using nuclear import assays, several cytosolic proteins that form a multi-protein complex have been identified. These proteins of 54 kDa, 56 kDa, and 97 kDa stimulate the nuclear transport of proteins containing a nuclear localization signal (NLS). The 97 kDa protein has been named karyopherin b. The NLS binds to karyopherin a. Binding is enhanced by karyopherin b. The NLS substrate also binds to…	24917	P52296
D	7	K95120	Katanin p80	80	1:1000	Microtubules (MTs), composed of a/b-tubulin dimers, are an important component of the cytoskeleton. The dynamic properties of MTs are influenced by MT-associated proteins. Some of these proteins stabilize the MTs, while others promote destabilization. The destabilization and disassembly of MTs are necessary for cell processes such as mitosis. Katanin is an MT-severing protein that was isolated fr…	10300	O60620
B	8	K72820	Ki-67	395	1:250	Cellular proliferation is a complex multi-faceted process central to biological events ranging from embryonic development to wound healing. Although proliferation is tightly controlled, dysregulation often results in tumorigenesis. The regulatory process involves the expression of many cell-cycle-associated proteins that are subject to cycle-dependent modification. Such protein expression may be …	4288	P46013
B	5	K25020	Kip1/p27	27	1:2500	Kip1 is a cyclin-dependent kinase (cdk) inhibitor that was identified as a result of its role in TGFb-induced G1 phase arrest and cell-cell contact. In vitro, p27Kip1 binds tightly to Cyclin D-Cdk4, Cyclin E-Cdk2, and Cyclin A-Cdk2 complexes and inhibits their activity. In normal cells, Kip1 is sequestered and its activity gradually decreases as cells reach S phase. The addition of TGF-b in early…	12576	P46414
C	29	K99720	KSR-1	115	1:500	Proteins of the Ras superfamily play critical roles in the control of normal and neoplastic proliferation. In mammalian cells there are four true Ras proteins (encoded by Ha-ras, N-ras, Ki-rasA, and Ki-rasB). These proteins relay signals from tyrosine kinases at the plasma membrane to the nucleus via a network of Ser/Thr kinases that includes the MAP kinase (Raf-MEK-ERK) pathway. Kinase suppresso…	16706	Q61097
C	3	L30220	L1	200	1:5000	L1 is a developmentally regulated cell adhesion molecule that appears to be involved in axonal guidance. The homophilic binding of L1 in neuronal growth cones to L1 expressed on the surface of other cells promotes axonal growth. L1 is encoded by a single gene and the genes from human, rat, and mouse have been cloned. In human and mouse, the primary transcript is alternatively spliced in a tissue-…	3897	P32004
C	14	L73120	LAIR-1	32	1:250	Natural killer (NK) cells are a lymphocyte subpopulation that functions in innate immunity. Unlike cytotoxic T cells, NK cells specifically lyse targets that lack surface MHC class I expression. Inhibitory receptors on the surface of NK cells promote this specificity via the down regulation of lytic activity in response to target cell MHC expression. LAIR-1 (leukocyte-associated immunoglobulin-li…	3903
C	36	L78220	LAP1	55	1:5000	The nuclear envelope (NE) is a specialized extension of the ER that forms the nuclear compartment boundary. It contains numerous pore complexes and the nucleoplasmic side is linked to nuclear lamina. The nuclear lamina composes the structural framework for the NE and serves as a chromatin anchor site, thus playing a major role in interphase nuclear organization. Various proteins interact with the…	81641	Q62754
D	7	L33420	LAR	150	1:250	The leukocyte common antigen-related (LAR) receptor protein tyrosine phosphatase (RPTP) is one of approximately 20 known, distinct transmembrane RPTPs. LAR consists of an extracellular region with three Ig-like and eight fibronectin type III-like (FNIII) domains and a cytoplasmic region containing two tyrosine phosphatase domains typical of RPTPs. The Ig and FNIII domains of LAR show some sequenc…	5792	P10586
C	2	L15620	lck	56	1:5000	The p56lck protein kinase is a member of the src family of cytoplasmic protein-tyrosine kinases (PTKs). Members of this family have several common features: 1) unique N-terminal domains, 2) attachment to cellular membranes through a myristylated N-terminus, and 3) homologous SH2, SH3, and catalytic domains. Within the src family of PTKs, lck, fyn, and Yes are expressed in T cells. The unique N-te…	3932	P06239
B	37	L16120	LDLB	110	1:250	Glycoproteins, proteoglycans, and glycolipids are processed during transport through the Golgi complex. Two Chinese hamster ovary (CHO) cell mutants, ldlC and ldlB, may be required for this type of Golgi processing, since both exhibit defects in medial and trans Golgi-associated processing of glycoconjugates. Low density lipoprotein C (LDLC) is the protein that is associated with ldlC mutant defe…	16834	Q9Z160
B	15	L10020	LEDGF	52/75	1:1000	p52/p75 proteins were first identified through their interaction with transcriptional factors and splicing factors. p75 is encoded by exons 1-15 and contains 530 amino acids, while the alternatively spliced p52 is encoded by exons 1-9 and contains 333 amino acids. Both p75 and p52 have strong interactions with the VP16 activation domain and with various components of the general transcriptional m…	9090	Q9NZI3
D	39	Labc20	LFB3				6928	P35680
D	31	L13020	LIMK1	72	1:250	Two LIM motif-containing protein kinases (LIMK) have been identified, LIMK1 and LIMK2. These kinases contain two N-terminal LIM domains, a central PDZ domain, and a C-terminal Ser/Thr kinase domain. LIMK1 is highly expressed in brain, heart, and skeletal muscle, while LIMK2 exhibits the highest expression in placenta, liver, lung, kidney, and pancreas. LIMK1 is localized to the actin cytoskeleton…	3984	P53667
D	9	L60620	LSP-1	52	1:250	LSP-1 (lymphocyte-specific protein-1) is expressed in lymphocytes (B cells, cytotoxic T cells, and helper T cells), neutrophils, and macrophages and is involved in lymphocyte signal transduction. LSP-1 is a cytoplasmic membrane-bound protein that, following activation, translocates to the cytosol. This activation and translocation is mediated by phosphorylation of serine and threonine residues in…	4046	P33241
C	38	L86020	Lysophospholipase	60	1:2500	Several enzymes are known to be involved in fatty acid degradation during phospholipid metabolism. In mammalian tissues there are specific lysophospholipases that function in the hydrolytic degradation of lysophosphatidylcholine. Lysophospholipases are classified into small and large form enzymes based on their molecular size. Small form lysophospholipases (20-25 kDa) are expressed in liver, hear…	25514	O88202
C	5	M75820	MAP4	200-220	1:1000	The microtubule (MT) cytoskeleton functions in cytoplasmic organization, cellular movement, determination of cell polarity, intracellular transport, and chromosome segregation. Dynamic instability, continuous cycles of MT assembly (stabilization) and disassembly, mediates MT participation in these events. The function of MTs, particularly stabilization, is regulated by MT-associated proteins (MAP…	4134	P27816
A	34	C79620	M-Cadherin	130	1:250	Cadherins are a family of transmembrane glycoproteins involved in the Ca2+-dependent cell-cell adhesion that occurs in many tissues. Members of this family include P-Cadherin, E-Cadherin (uvomorulin), N-Cadherin, R-Cadherin, Cadherin-5, L-CAM, and EP-Cadherin. These proteins are similar in their domain structure (45-74% amino acid conservation), Ca2+ and protease sensitivity, and molecular weight…	12555	P10287
B	10	M85020	MCAM	113	1:1000	Tumor metastasis is determined by the metastatic capacity of subpopulations of tumor cells. The presence of cell adhesion molecules (CAMs) is a property of tumor cells that is essential for metastasis. MCAM (MUC18 or Mel-CAM) was identified on melanoma cells and is one of several CAMs that belong to the immunoglobulin superfamily. MCAM is an integral membrane glycoprotein that consists of five im…	4162	P43121
D	21	M54020	Mcl-1	42/40	1:1000	Differentiated cells lose their proliferative capacity, but remain viable and capable of carrying out normal functions. Mcl-1 is important in the early induction of differentiation. Mcl-1, a member of the Bcl-2 family, was cloned from the ML-1 human myeloblastic leukemia cell line. The carboxy regions of Mcl-1 and Bcl-2 share significant sequence homology, as is the case for other members of the …	4170	Q07820
C	38	M17520	MCM	83	1:2500	Methylmalonyl-CoA mutase (MCM) is an adenosylcobalamin-dependent mitochondrial enzyme that catalyzes the 1,2 arrangement of methylmalonyl-CoA to succinyl-CoA, which is an intermediate step in the catabolism of valine, isoleucine, threonine, methionine, fatty acids, and cholesterol. Mutations in MCM leads to disorders in which the formation of abnormal metabolites causes alterations in metabolic h…	4594	P22033
B	3	M62720	MEF2D	70	1:2500	MEF2D is a member of the MEF2 (myocyte-specific enhancer-binding factor 2) transcription factor family. Members of this family (MEF2A, B, C, & D) contain several characteristic motifs that include a MEF2 domain and a MADS box. MEF2 proteins bind the DNA sequence, 5'- (C/T)T(A/T)(A/T)AAATA(A/G)-3', and binding occurs primarily, although not exclusively, in muscle cells. MEF2D gene expression is ub…	17261	Q63943
B	35	M72220	MEK5	50	1:1000	The mitogen-activated protein (MAP) kinase cascade participates in the Ras signal transduction pathway. The MAP kinase cascade consists of MEK kinase (Raf-1 or B-Raf), MAP/ERK kinase (MEK1 or MEK2), and extracellular-regulated protein kinase (ERK1 or ERK2). Raf becomes activated following its interaction with Ras-GTP (activated Ras). Via phosphorylation reactions, Raf activates MEK which, in turn…	5607	Q13163
A	19	M79820	MEKK3	71	1:500	The Ras signaling pathway links signals from growth factor receptors to activation of the MEK/ERK kinases. This cascade of phosphorylation leads to cell growth and differentiation. External stimuli such as endotoxins, UV irradiation, heat, and hyperosmolarity, induce an array of cellular responses that culminate with gene expression. These processes are controlled by the MKK3/p38MAP kinase cascad…	4215	Q99759
D	22	M21720	Melusin	38	1:1000	Integrins are membrane receptors that mediate cell-cell or cell-matrix adhesion. All integrins are transmembrane heterodimers composed of a and b subunits that are connected to the cytoskeleton. In mammals, at least 17 a subunits and 8 b subunits have been identified, and these proteins can heterodimerize to form at least 22 different receptors. The b1 subgroup of the integrin receptors consists …	26549	Q3R000
A	19	M72620	mGluR1	133	1:2500	Glutamate is a major excitatory neurotransmitter and functions in multiple roles in the CNS. The functional diversity of glutamate is exemplified by two distinct groups of glutamate receptors: ionotropic and metabotropic. Coupling with G proteins provides the metabotropic glutamate receptors (mGluRs) with the capacity for intracellular signal transduction. Eight metabotropic glutamate receptors (…	24414	P23385
A	36	67391A	MGMT				4255	P16455
E	21	M76120	Mint2	120	1:1000	Neuronal communication via neurotransmitter release is mediated by the synaptic vesicle cycle. The initial step in exocytosis is the docking of the vesicle in the active zone of the plasma membrane. This step is followed by fusion of the vesicle and plasma membrane and exocytosis. Munc18-1, a major brain protein, is essential for exocytosis. It binds the vesicle fusion protein syntaxin, along wit…	83610	O35431
C	30	M93620	Mint3-65KD	61	1:250	Munc18-1-interacting proteins, Mint1, Mint2, and Mint3, are members of the X11 family of proteins, which contain a phosphotyrosine-binding (PTB) domain and two PSD-95-DLG-ZO-1 (PDZ) domains. The PTB domain binds Asn-Pro-X-pTyr, a b-turn motif found on activated growth factor receptors and other signaling molecules. PDZ domains bind the C-terminus of proteins involved in receptor and channel clust…	9546	O88888
C	9	M62420	Mitosin	357	1:1000	Mitosin, a nuclear protein of 3113 amino acids, contains a pair of tandem repeats and seven leucine repeats. In vitro, Mitosin directly interacts with the retinoblastoma protein, Rb. Mitosin is expressed throughout the cell cycle, with levels being lowest during G1, and it localizes at the kinetochore during the mitotic phase. The subcellular redistribution of Mitosin to the kinetochore is linked…	1063	P49454
D	39	M89520	MKBP	22	1:250	Myotonic dystrophy (DM), characterized by myotonia and progressive muscle weakness, results from a mutation in the 5' untranslated region of DMPK, a putative serine/threonine kinase. This mutation yields decreased levels of DMPK protein via increased nuclear retention of DMPK transcripts. Since DMPK knockout mice do not exhibit the extreme phenotype of DM patients, other factors are likely to be …	3316	Q16082
D	32	M16520	MNK	190	1:2500	Copper (Cu2+) is essential for the function of enzymes, such as cytochrome C oxidase and dopamine-b-hydroxylase. However, imbalances in Cu2+ levels can lead to serious cellular damage. Cu2+ starvation and Cu2+ toxicity can produce Menkes disease and Wilson disease, respectively. These result from mutations in the Menkes protein (MNK or ATP7A) and Wilson disease protein (WND/ATP7B). Both MNK and W…	11977	Q64430
A	31	M10020	MRCK alpha	190	1:250	p21 Rho family members (Rho, Rac, and Cdc42) are small GTP-binding proteins that serve as molecular switches for a number of biological processes, such as actin reorganization during cytokinesis and cell morphogenesis. The GTP-bound forms of Rho, Rac, and Cdc42 interact with a variety of kinases, including PAKs and ROKs, that act as downstream effectors. Myotonic dystrophy kinase-related Cdc42-bi…	114116	O54874
B	4	M94120	MSH3	127	1:250	Bacterial mismatch DNA repair involves the MutL, MutH, and MutS proteins, which form a complex that mediates excision repair. Mutations in or deficiencies of any of these proteins result in a mutator phenotype that is characterized by genetic instability. Human homologs of MutS include MSH2, MSH3, and MSH6. MSH2 forms heterodimers with MSH6 (hMutSa) or MSH3 (hMutSb) that specifically bind single-…	4437	P20585
C	25	M68420	mSin3A	150	1:250	The myc proto-oncogene family is involved in the control of cell proliferation and differentiation. Myc activity is directly influenced by several helix-loop-helix-zipper domain (bHLH-Zip) containing proteins, such as Max. Association with Max enhances myc DNA binding. In addition, Mxi-1, Mad1, Mad3, and Mad4 form heterodimers with Max and regulate Max's availability to interact with Myc. A corep…	20466	Q60520
C	39	M30220	MTP	97	1:2500	The microsomal triglyceride transfer protein (MTP) catalyzes the transport of triglyceride, cholesteryl ester, and phospholipid between membranes within the lumen of microsomes in hepatocytes and enterocytes. MTP forms a heterodimer with the 58 kDa protein disulfide isomerase. PDI catalyzes the isomerization of intramolecular disulfide bridges, thereby allowing them to generate their most thermod…	17777	O08601
A	4	M98820	MUPP1	219	1:250	The postsynaptic density protein PSD-95 interacts with the cytoplasmic tail of ion channel subunits via a protein-protein motif called the PDZ domain. PSD-95 belongs to a family of PDZ domain-containing proteins that includes SAP97/Dlg, PSD-93/chapsyn-110, and SAP102. These proteins are characterized by three PDZ domains in the N-terminal half and an SH3 and guanylate kinase-like domain in the C-…	29365	O55164
A	31	M11220	Myosin Vb/Myr6	214	1:250	Myosins are proteins that form oligomers consisting of two heavy chains and varying numbers of light chains. Many classes of myosin superfamily proteins which have similar N-terminal motor domains but divergent C-terminal domains have been characterized. Class V myosins interact via their C-terminal tails with specific proteins involved in organelle transport. In vertebrates, the myosin V family …	25132	P70569
D	11	N74120	Na,K ATPase beta 3	42	1:500	Na+,K+-ATPase is an integral plasma membrane protein that maintains the intracellular concentrations of Na+ and K+ ions. It is a P class pump that is composed of two a and two b transmembrane subunits. It is also thought to contain a g subunit. The 120kDa a subunit represents the catalytic site. Although the 50kDa b subunit mediates proper folding of newly synthesized a subunits, it is not direct…	483	P54709
C	38	N91220	NABC1	110	1:500	Several studies have suggested that amplification of genes on 20q contribute to neoplastic transformation and/or progression in breast cancer and other solid tumors. These include the association of increased copy number at 20q13 with high tumor grade and aggressive tumor phenotype. In greater than 25% of cancers of the ovary, colon, head, neck, brain, or pancreas, there is increased copy number …	8537	O75363
A	35	C10220	N-Copine	62	1:1000	The copines (copine I, copine III, copine VII, N-copine) are a family of C2 domain-containing phospholipid-binding proteins that function in a Ca2+-dependent manner. The C2 domain, adjacent to enzymatic or protein interaction domains, confers lipid and/or Ca2+ regulation of inherent protein functions and is found in various proteins including PKC, phospholipase C, and synaptotagmin. N-copine (neu…	12891	Q9Z140
A	33	N99820	NCS-1	21	1:500	Ca2+-signaling pathways are critical for a variety of cell processes, such as gene expression, cytoskeletal dynamics, cell cycle, cell death, synaptic transmission, and basic cellular metabolism. A variety of EF-hand containing Ca2+-binding protein families have been implicated in neuronal Ca2+-regulated events. For instance, the neuronal Ca2+ sensor family (recoverin, neurocalcin, hippocalcin, V…	65153	P36610
C	11	N65420	Ndr-53KD	55	1:250	Protein phosphorylation is a common mechanism used by cells to reversibly modify the activity of cellular proteins and functions. The phosphorylation is carried out by protein kinases and the dephosphorylation is achieved through protein phosphatases. Ndr (Nuclear Dbf2-related) is a human nuclear protein kinase related to the Dbf2 kinase from yeast. Eukaryotic Ndr from human, C. elegans, and D. m…	11329	Q9NBK5
D	33	N10020	Nek3	56	1:2500	Reversible protein phosphorylation is critical for progression through the cell cycle and mitosis. In Aspergillus nidulans, the NIMA (never in mitosis) gene encodes a protein kinase that is essential for mitosis. Three human genes, nek (NIMA-related kinase)1, 2, and 3, with significant homology to the A. nidulans nima have been identified. The Nek2 protein localizes to the centrosome and its expr…	23954	Q9R0A5
C	38	N13320	NES1	30	1:250	Normal epithelial cell-specific 1 (NES1) was identified in a screen of genes whose mRNA is down-regulated during oncogenic transformation of human mammary epithelial cells (MECs). The protein is homologous to multiple serine proteases, including members of the trypsin and kallikrein protease families. Similar to other serine proteases, the sequence of NES1 contains three residues (Ser229, Asp137,…	5655	O43240
A	20	N79020	Neurabin	180	1:250	The precise navigation of axons to their targets in the developing nervous system is essential for establishment of neuronal connectivity. This process is mediated by proteins on axons and growth cones that recognize attractant or repellent signals. Contact with the growth cone induces the target cell to be transformed into the functional presynaptic terminal. The actin cytoskeleton appears to me…	84685	O35867
A	38	N38920	Neurabin II	140	1:500	Actin cytoskeleton is essential for maintaining cell morphology, and for localization of receptors and their signaling molecules to the plasma membrane. Neurabin I and II are neural tissue-specific F-actin binding proteins that contain N-terminal F-actin-binding domains (FBD), a centrally located PDZ domain, and a coiled-coil region. Neurabin II lacks the C-terminal region found in neurabin I, an…	84686	O35274
D	39	N11420	Neurexin I	165	1:250	Neurexins are a family of neuron-specific cell surface proteins that contain hundreds of isoforms. These isoforms are generated from two different promoters in three different genes that code for many splice-variant transcripts. In rat, neurexins include 160-200kDa a-neurexins and 90-100 kDa b-neurexins, which include multipe isoforms identified as neurexin I, II, or III. Full-length a-neurexins …	60391	Q63372
D	35	N15720	Neurexin IV/Caspr1	190	1:250	Neurexins are a family of neuron-specific cell surface proteins that contain several splice variants. In rat, neurexins include 160-200kDa a-neurexins and 90-100 kDa b-neurexins, which are expressed as neurexin I, II, or III. The a-neurexin form of these three neurexins contains repeating domains that include extracellular laminin G domains and EGF domains, and intracellular PDZ-binding domains. …	84008	P97846
A	4	N63520	Neurogenin 3	23	1:500	Neurogenins are a family of atonal-related bHLH (basic helix-loop-helix) proteins that have been implicated in vertebrate neurogenesis. Members of this family include Neurogenin 1, 2, and 3. In a search for proteins that control early neuronal development, Neurogenin 1 was identified as a novel, Neuro-D-related bHLH protein that is expressed prior to Neuro-D in mouse and Xenopus. Identification o…	11925	P70661
A	13	N73720	Neuroglycan C	120-150	1:500	Proteoglycans consist of core glycoproteins covalently attached to glycosaminoglycans. They are found mostly in extracellular matrices, and a few are attached to the plasma membrane. They have regulatory roles such as binding to chemotrophic factors, cell adhesion molecules, and extracellular matrix glycoproteins. Proteoglycan expression is regulated during neurogenesis. Neuroglycan C (NCG; neuro…	50568	Q62831
D	36	N87720	Neuropilin-2	104	1:250	The precise navigation of axons to their targets in the developing nervous system is essential for establishment of neuronal connectivity. This is achieved through the recognition of attractant and repellent signals delivered to neurons by the netrins and semaphorins, which interact with receptors on axons and growth cones. The semaphorins are a large family of secreted and transmembrane glycopro…	81527	O35276
C	14	N58820	NFAT-1	120	1:2500	T cells are activated and induced to proliferate following binding of their respective antigen. The process includes expression of genes that encode factors (i.e. cytokines) which regulate various cell types. Modulation of gene expression is conducted by an array of specific interactions between transcription factors and DNA. NFAT-1 (nuclear factor of activated T cells) is a transcription factor …	4773	Q13469
C	17	N12920	NHE-3	80	1:250	The extrusion of H+ in exchange for extracellular Na+ is important for many cellular processes, such as pH homeostasis, volume regulation, and transepithelial ion and water transport. Na+/H+ exchangers (NHE) are integral membrane proteins that mediate electroneutral exchange of one Na+ ion for one H+ ion. Six NHE forms, NHE-1 through -6, have been identified. NHE-1 and NHE-6 are widely expressed,…	24784	P26433
E	24	N74320	NKT	60	1:1000	The kidneys function to excrete end products of bodily metabolism and to control the concentrations of most constituents of body fluid. The nephron is the basic filtration unit that executes this process. The proximal tubule of the nephron is the primary site of selective reabsorption or secretion of small molecules such as glucose, amino acids, ions, and uric acid. Reabsorption of these molecule…	18399	Q61185
B	38	N17320	NMDAR2A	180	1:500	The majority of synapses in the central nervous system utilize glutamate as a neurotransmitter to produce rapid neuronal excitation. Glutamate has a diverse array of receptors that can be categorized into two groups, ionotropic and metabotropic. The ionotropic receptors are subdivided into two distinct types: 1) receptors for N-methyl D-aspartate (NMDAR) and 2) non-NMDA receptors for AMPA and kai…	14811	P35436
A	12	N38120	NMDAR2B	180	1:250	The majority of synapses in the central nervous system utilize glutamate as a neurotransmitter to produce rapid neuronal excitation. Glutamate has a diverse array of receptors that can be categorized into two groups: ionotropic and metabotropic. The ionotropic receptors are subdivided into two distinct types: 1) receptors for N-methyl D-aspartate (NMDAR) and 2) non-NMDA receptors for AMPA and kai…	24410	Q00960
D	14	N89620	NMT-1	49-68	1:250	Myristoylation is an essential cotranslational modification for many mammalian, viral, and fungal signaling proteins. N-terminal myristoylation is a lipid modification that is catalyzed by N-myristoyltransferase (NMT). NMT transfers myristic acid from myristoyl coenzyme A to the amino group of a protein's N-terminal glycine residue. This modification is important for localization and/or function …	4836	P30419
B	14	N90120	NMT-2	65	1:1000	Myristoylation is an essential cotranslational modification for many mammalian, viral, and fungal signaling proteins. N-terminal myristoylation is a lipid modification that is catalyzed by N-myristoyltransferase (NMT). NMT transfers myristic acid from myristoyl coenzyme A to the amino group of a protein's N-terminal glycine residue. This modification is important for localization and/or function …	9397	O60551
E	7	N41520	nNOS	155	1:2500	Nitric oxide synthase (NOS) is a cell-type specific enzyme which catalyzes the synthesis of nitric oxide (NO). NO is a short-lived radical which transmits cellular signals involved in vasorelaxation, neurotransmission, and cytotoxicity. In neurons and endothelial cells, constitutive NOS (cNOS) is activated by agonists that increase intracellular Ca2+concentrations and enhance calmodulin binding. …	4842	P29476
A	5	N33320	Nogo-A	220	1:1000	During neural development, many axons must travel long distances before reaching their dendritic targets and establishing synapses. After injury, these axonal connections can only regenerate in the peripheral nervous system, but not in the central nervous system (CNS). This difference in axon regeneration is thought to involve various inhibitory molecules found in the myelin of axons in the CNS. …	83765	Q9JK11
C	16	N91820	NPAT	280	1:250	Cyclins regulate transitions between cell cycle phases by acting as regulatory subunits of the cyclin-dependent kinases (cdk). The temporal expression of cyclins is tightly regulated and plays a critical role in controlling the enzymatic activity of the cdks. Cyclin-dependent kinase 2 (Cdk2) is a member of a family of cdc2-related cell cycle protein kinases. Cdk2 is expressed earlier in the cell …	4863	Q13632
B	24	N34920	NSP1	72	1:250	Proteins that contain Src homology 2 (SH2) domains mediate signal transduction of ligand-bound receptor tyrosine kinases (RTKs). Originally described in the protein tyrosine kinase Src, SH2 domains are non-catalytic and consist of approximately 100 amino acids. They interact with phosphorylated Tyr residues of complexed, activated RTKs. Since most activated RTKs bind a range of SH2 proteins, thei…	10045	Q9Y2X4
E	23	N32720	Ntk	56	1:500	The cytoplasmic protein tyrosine kinase (PTK) p50csk represses the activity of Src-related PTKs by phosphorylation of a conserved carboxyl-terminal tyrosine. Ntk (Nervous tissue and T lymphocyte kinase) is a PTK that exhibits several similarities to Csk. Ntk contains Src homology 3 (SH3) and Src homology 2 (SH2) domains and lacks the consensus tyrosine phosphorylation and myristylation sites foun…	17179	P41242
B	7	N48120	NuMA	238	1:250	NuMA (Nuclear Mitotic Apparatus protein) is a 2115 amino acid protein with a coiled-coil structure similar to that of myosins and intermediate filaments. Indirect immunofluorescence assays indicate that NuMA's localization is very dynamic. During interphase, NuMA is in the nucleus and during mitosis it moves to the polar regions of the mitotic spindle. NuMA is a very abundant phosphoprotein and a…	4926	Q14980
B	20	N22220	Nup88	88	1:2500	Nucleocytoplasmic transport involves the binding and interaction of several cytosolic and nuclear pore proteins by at least two different mechanisms. One mechanism is mediated by karyopherins to transport proteins with the nuclear localization sequence (NLS) and an alternative pathway uses the protein Transportin. Morphologically both pathways require the use of the nuclear pore complex (NPC) whi…	4927	Q99567
A	22	O79120	Occludin	65	1:250	Tight junctions (zonulae occludens) are critical to the maintenance of cell polarity and intercellular barriers between epithelial and endothelial cells. Among the barriers formed by the tight junctions is the critical blood-brain barrier. Protein components of the tight junctions include actin filaments, symplekin, occludin, Rab3B, AF-6, 7H6, ZO-1 and ZO-2. The human occludin protein is 522 amin…	18260	Q61146
C	24	P66520	p140mDia	140	1:500	GTPases like Ras, Rho, cdc42Hs, and Rac modulate a multitude of cellular functions like cytoskeletal architecture, growth, motility, and gene expression. The activity of the GTP-binding proteins is regulated by factors that accelerate GTP-binding (GAPs) and proteins that enhance the rate of GTP hydrolysis. p140mDia is the mammalian homologue of Drosophila's diaphanous, a protein essential for cyt…	13367	O08808
B	13	G88620	p230 trans Golgi	230	1:250	The Golgi apparatus is a very complex and dynamic organelle that functions in protein sorting and modification. Numerous structural and regulatory proteins are involved in the budding, docking, and fusion of Golgi-directed vesicles. p230 trans Golgi is a peripheral membrane protein associated with the cytosolic face of the trans-Golgi network (TGN). Protein sequence analysis indicates that it is …	2803	Q13439
D	5	P72020	p38 delta/SAPK4	42	1:500	Mitogen activated protein kinases (MAPKs) are critical components of several signal transduction pathways that convert extracellular stimuli into cellular responses. Four groups of MAPKs (ERKs, JNKs, p38, and ERK5) have been identified in mammalian cells. MAPK kinase (MKK or MEK)-mediated phosphorylation of both Thr and Tyr residues at the Thr-Xaa-Tyr dual phosphorylation motif results in MAPK ac…	5603	O15264
C	32	P33720	p47phox	47	1:500	The neutrophil respiratory burst oxidase (NADPH-oxidase) generates superoxide and secondary oxygen-derived toxic products in response to bacteria or a variety of soluble stimuli. The enzyme is dormant in resting neutrophils. The active site of this enzyme is located in an integral membrane cytochrome, b558, which consists of the two subunits gp91phox and p21phox. Superoxide production depends on …	4687	P14598
C	8	C86720	p55Cdc	55	1:1000	In order for proper chromosomal separation to occur during mitosis, regulatory mechanisms exist to ensure that all the chromosomes line up along the axis. These mechanisms are also known as the mitotic checkpoint pathway. This type of regulation is mediated by several proteins, such as p55Cdc, Cdc27, Cdc16, and Mad2. p55Cdc is a member of the Cdc20 protein family. It exhibits a high degree of hom…	991	Q9BW56
A	38	P94020	p95PKL	95	1:500	Paxillin is involved in the integration of growth factor- and adhesion-mediated signal transduction pathways at focal adhesion sites. The LD motif of paxillin has been implicated in its binding to FAK, vinculin, and paxillin-kinase linker (p95PKL). p95PKL couples paxillin to a protein complex containing p21 GTPase-activated kinase (PAK), Nck, and the guanine nucleotide exchange factor, PIX. The s…	28964
A	4	P93120	PACS-1a	120	1:250	Clathrin-coated vesicles are involved in endocytosis and protein transport from the trans-Golgi network (TGN) to endosomes. Phosphofurin acidic cluster sorting protein (PACS-1) is a member of a family of cytosolic connector proteins that are localized to the TGN and connect proteins to the clathrin-sorting machinery. Two splice variants of PACS-1 have been identified, PACS-1a and PACS-1b. The lar…	171444	O88588
A	39	M74420	panMunc13	196	1:250	Release of neurotransmitters at the synaptic junction is a primary mechanism of neuronal communication and is regulated by the synaptic vesicle (SV) cycle. Several components of the SV cycle were initially characterized in C. elegans. One of those, unc-13, is involved in normal presynaptic function. Mammalian homologues of unc-13 are Munc13-1, 13-2, and 13-3. These neuron-specific proteins lack N…	64829	Q62768
B	26	P67320	Pax-5	50	1:250	There are at least nine members of the paired box (Pax) gene family whose protein products are transcription factors involved in development. The conserved paired box DNA-binding domain is found in the N-terminal region of Pax proteins. An octomer and homeodomain sequence are conserved in the center of the proeins. The Ser/Thr/Pro-rich region in the C-terminal portion contains a conserved 100 ami…	5079	Q02548
D	2	C24120	P-Cadherin	120	1:250	Cadherins are a family of transmembrane glycoproteins involved in the Ca2+-dependent cell-cell adhesion that occurs in many tissues. Cadherins are similar in their domain structure, Ca2+ and protease sensitivity, and molecular weight. However, these proteins have distinct tissue expression patterns and immunological reactivities. P-Cadherin is localized in placenta while E-Cadherin and N-Cadherin…	1001	P22223
D	27	P16920	PDGF Receptor beta	180	1:50	Platelet-derived growth factor (PDGF) is a potent mitogen for cells of mesenchymal origin and exerts its effects by binding to the PDGF receptor (PDGFR), a transmembrane protein tyrosine kinase. Both PDGF and PDGFR consist of subunits that form homo- or heterodimers with varying specificities: PDGF-AA binds only to aa PDGFR, PDGF-AB binds to both aa and ab PDGFR, and PDGF-BB binds to all three PD…	5159	P09619
A	27	P15320	PECI	39	1:250	Peroxisomes, ubiquitous organelles of eukaryotic cells, are involved in a number of metabolic processes, such as fatty acid oxidation. Degradation of fatty acids involves enzyme-catalyzed reactions that are accomplished through the b-oxidation pathway. In peroxisomes, the degradation of fatty acids through this pathway requires a variety of enzymes, including oxidases, dehydrogenases, thiolases, …	10455	O75521
A	34	P81620	Per2	105	1:1000	Circadian rhythms are behavioral or physiological rhythms with periods of approximately 24 hours. They have been identified in many species from bacteria to humans. In mammals, the circadian regulator is the suprachiasmatic nucleus (SCN) of the anterior hypothalamus. Multiple genes involved in the SCN circadian rhythm have been isolated. The Drosophila period (dper) gene is the most completely ch…	18627	O54943
D	33	P14120	Pericentrin	220	1:500	Centrosomes and other microtubule-organizing centers are a diverse group of organelles that nucleate and organize microtubules for many celllular processes, such as mitotic spindle formation, organelle tranpsort, and protein localization. Pericentrin is a protein in the pericentriolar material, a filamentous matrix surrounding centrioles, which can organize microtubule spindle formation. The stru…	18541	P48725
A	39	P34620	Peroxiredoxin V	15	1:10,000	Peroxisomes, ubiquitous organelles of eukaryotic cells, are involved in a number of metabolic processes. Their formation involves membrane generation, targeting and insertion of peroxisomal membrane proteins (PMPs) into the membrane, and transport of matrix proteins across the newly formed membrane. Peroxiredoxins are a family of peroxisomal proteins that includes peroxiredoxin I, II, III, IV, an…	113898	Q9R063
D	29	P10620	PEX19	38	1:250	Peroxisomes, ubiquitous organelles of eukaryotic cells, are involved in a number of metabolic processes. Their formation involves membrane generation, the targeting and insertion of peroxisomal membrane proteins (PMPs) into the membrane, and transport of matrix proteins across the membrane. Import of PMPs and synthesis of peroxisomal membranes involves various PEX proteins. Zellweger syndrome (ZS…	5824	P40855
A	31	P24120	PhLP	45	1:500	G-protein regulatory proteins interact with G-protein a, b, and g subunits to modulate GTPase activity or coupling to receptor/effector molecules. Phosducin inhibits the GTPase activity of Go, Gi, Gs, and transducin proteins and this inhibition is antagonized by PKA-mediated phosphorylation of phosducin. Phosducin-like protein (PhLP) has 41% identity with phosducin and is highly expressed in brai…	64013	Q63737
D	12	C91520	Phospho-Caveolin (Y14)	22	1:1000	Caveolin (VIP21) localizes to non-clathrin membrane invaginations (caveolae) on the inner surface of the plasma membrane. In addition, it is present in the trans-Golgi network (TGN) and in apically and basolaterally destined transport vesicles. Caveolin is a transmembrane adaptor molecule that recognizes GPI-linked proteins and interacts with downstream cytoplasmic signaling molecules, such as sr…	857	Q03135
C	30	C24720	Phospho-c-Cbl (Y700)	120	1:500	cbl was identified in the genome of a transforming retrovirus from a mouse pre-B cell lymphoma. The product of mammalian c-cbl, p120cbl, is a widely expressed cytoplasmic protein with several distinctive domains, including a RING finger motif and a large proline-rich domain. Although the normal cellular function of c-Cbl has not yet been determined, it associates with many well known signal trans…	867	P22681
B	20	F25420	Phospho-FAK (Y397)	125	1:1000	Focal Adhesion Kinase (FAK) is a cytoplasmic tyrosine kinase that colocalizes with integrins in focal adhesions. This cellular localization is directed by a 125 amino acid sequence at the C-terminus called the "Focal Adhesion Targeting" sequence (FAT). The binding of extracellular matrix ligands to integrins triggers autophosphorylation at Tyr-397, and activation of FAK through phosphorylation of…	5747	Q05397
C	8	G15420	Phospho-GSK-3 beta (Y216)	46	1:1000	Glycogen Synthase Kinase-3b (GSK-3b) is a serine/threonine kinase that affects glycogen metabolism by phosphorylating and down-regulating the activity of muscle glycogen synthase. GSK-3b is identical to the Tau Protein Kinase I (TPK I) that plays a role in the formation of the histopathological brain lesions of Alzheimer's disease (AD). Phosphorylation of the cytoskeletal protein, tau, by GSK-3b …	79257	P18266
A	31	P70520	phospholipase C beta 1	150	1:1000	PLC hydrolyzes inositol phospholipids into diacylglycerol (DAG) and inositol 1,4,5-trisphosphate (IP3). The former causes release of Ca2+ from intracellular stores, while the latter is an activator of PKC. At least three isozymes are known: PLCb, PLCg, and PLCd. They recognize phosphatidylinositol (PI), phosphatidylinositol 4-phosphate (PIP), and phospatidylinositol 4,5 bisphosphate (PIP2) and ca…	23236	P10687
B	36	P98520	Phospholipase C beta 4	130	1:250	Phospholipase C (PLC) hydrolyzes inositol phospholipids into diacylglycerol and inositol 1,4,5-trisphosphate (IP3). Multiple distinct PLC isoenzymes have been identified and divided into three structural types: a, b, and g. This classification is based primarily on the location of the conserved X and Y domains, whose structural integrity is essential for a functional catalytic core. The activatio…	5332	Q15147
A	33	P23520	Phospho-Paxillin (Y118)	68	1:250	A number of cytoskeletal proteins are tyrosine phosphorylated in Rous sarcoma virus-transformed chick embryo fibroblasts. One of these is the 68kDa paxillin protein. Paxillin is a cytoskeletal component that localizes to the focal adhesions at the ends of actin stress fibers. It is also present in the focal adhesions of Madin-Darby canine kidney epithelial cells, but is absent from the cell adher…	5829	P49024
E	26	S38320	Phospho-Stat1 (Y701)	84/91	1:1000	The Stat proteins function both as cytoplasmic signal transducers and as activators of transcription. Stat1 (Stat91/84) and Stat2 (Stat113) were the first identified members of the Stat protein family. The 91 and 84kDa proteins are the result of alternate splicing of the Stat1 gene, and Stat91 has an additional 38 C-terminal amino acids. Both Stat1 and Stat2 polypeptides contain both SH2 and SH3 …	6772	P42224
E	27	S37620	Phospho-Stat1 (Y701)	84/91	1:1000	The Stat proteins function both as cytoplasmic signal transducers and as activators of transcription. Stat1 (Stat91/84) and Stat2 (Stat113) were the first identified members of the Stat protein family. The 91 and 84kDa proteins are the result of alternate splicing of the Stat1 gene, and Stat91 has an additional 38 C-terminal amino acids. Both Stat1 and Stat2 polypeptides contain both SH2 and SH3 …	6722	P42224
D	27	S12220	Phospho-Stat5 (Y694)	92	1:500	Mammary gland factor (MGF) has been shown to play a critical role in the lactogenic hormone response and has been well characterized in mammary epithelial cells. The SH3 domain of MGF shows extensive homology with the SH2 domains of Stat1 and Stat2. This homology leads to speculation that MGF may have a broader physiological role than originally anticipated and has led to its classification as a …	6776	P42231
B	34	S99220	Phospho-Stat6 (Y641)	100	1:250	Interleukin-4 (IL-4), a major immunoregulatory cytokine, is secreted by activated T lymphocytes, basophils, and mast cells and plays an important role in modulating T helper cell lineage development. It induces specific gene expression via the tyrosine phosphorylation of Stat6 at tyrosine 641 (Y641). Stat6, a member of the signal transducers and activators of transcription protein family, mediate…	10617	P42226
E	14	P11120	Phosphotyrosine-PY20		1:1000	Phosphorylation of specific tyrosine residues is the result of activation or stimulation of their respective protein tyrosine kinases. The phosphorylated proteins can be autophosphorylated kinases or certain cellular protein substrates that are regulated in oncogenesis or cell growth. Antibodies to phosphotyrosine provide one of the best tools for the detection and characterization of phosphotyro…
E	15	P39020	Phosphotyrosine-PY69		1:1000	Phosphorylation of specific tyrosine residues is the result of activation or stimulation of their respective protein tyrosine kinases. The phosphorylated proteins can be autophosphorylated kinases or certain cellular protein substrates that are regulated in oncogenesis or cell growth. Antibodies to phosphotyrosine provide one of the best tools for the detection and characterization of phosphotyro…
C	35	P75220	PI3-K p110 delta	110	1:500	Phosphoinositide 3-kinase (PI3-Kinase) phosphorylates the D-3 position of the inositol ring of phosphatidylinositol, producing PtdIns(3)P, PtdIns(3,4)P2, and PtdIns (3,4,5)P3. PI3-kinase is a heterodimer of an 85 kDa regulatory subunit (p85) containing two SH2 domains and an SH3 domain, and a 110 kDa catalytic subunit (p110). Four isoforms of p110 have been identified (a, b, g, and d). The p110d …	18707	O35904
B	20	P91720	PI3-Kinase C2 beta	165	1:1000	Phosphatidylinositol (PtdIns) (3) kinase phosphorylates the D-3 position of the inositol ring of PtdIns, producing PtdIns(3)P, PtdIns(3,4)P2, and PtdIns(3,4,5)P3. PI3-kinase is a heterodimer of an 85 kDa regulatory subunit (p85) and a 110 kDa catalytic subunit (p110). However, it is only one member of a larger family of proteins with similarity to the p110 subunit. These different PI3-kinase isof…	5287	O00750
A	8	P60220	PIN	10	1:250	PIN (protein inhibitor of nNOS) is a small protein of 89 amino acids initially described as a light chain subunit of dynein and as an inhibitor of the neuronal nitric oxide synthase isoform (nNOS). In vitro, PIN binds to a unique nNOS domain encompassing amino acids 163-245. PIN inhibits nNOS activity and blocks the formation of the active nNOS dimer. Although ubiquitously expressed, PIN levels a…	58945	Q15701
D	23	P23720	Pit-1	33	1:1000	Pit-1, a 31–33 kDa pituitary-specific transcription factor, is a member of the POU-homeodomain family of proteins. All cell types of the anterior pituitary contain Pit-1 mRNA transcripts, but protein expression is limited to thyrotropes, somatotropes, and lactotropes. Pit-1 activates transcription of the growth hormone (GH) and prolactin (PRL) genes, as well as autoregulate its own expression. In…	5449	P10037
A	28	P67920	PKB alpha/Akt	59	1:250	Rac (Related to the A and C kinases) protein kinase shows 73% and 68% to Protein Kinase C and PKA, respectively, and is also known as Protein Kinase B (PKB). It was also identified as the product of the v-akt oncogene from T-cell lymphomas. PKB mRNA is expressed in a wide variety of cell lines and has been detected in porcine brain, heart, liver, kidney, muscle, and ovary. Rac phosphorylates a nu…	207	P31749
D	19	P78020	PKB Kinase	63	1:250	Protein Kinase B (PKB) is downstream of phosphoinositide 3-kinase (PI3-Kinase) that functions in a critical signaling pathway for receptor-dependent cell activation. PKB activation requires the binding of lipid metabolites phosphatidylinositol 3,4,5-trisphosphate and phosphatidylinositol 3,4-bisphosphate, phospholipid products of PI3-Kinase. These lipids bind to PKB and induce a conformational ch…	81745	O55173
C	26	P64720	PKC eta	82	1:250	The Protein Kinase C (PKC) family of homologous serine/threonine protein kinases require Ca2+ and phospholipids for activity. They are involved in a number of processes, such as growth, differentiation, and cytokine secretion. At least eleven isozymes have been described which are products of multiple genes and alternative splicing. PKCh belongs to the novel group of PKCs that do not require Ca2+…	18755	P23298
A	30	P82820	PKC gamma	80	1:1000	The Protein Kinase C (PKC) family of homologous serine/threonine protein kinases is involved in a number of processes such as growth, differentiation, and cytokine secretion. At least eleven isozymes have been described. These proteins are products of multiple genes and alternative splicing. PKC consists of a single polypeptide chain containing four conserved regions (C) and five variable regions…	18752	P05129
D	25	P97220	PKR	58	1:500	The double stranded RNA (dsRNA)-dependent, Ser/Thr protein kinase, PKR, is encoded by an IFN-inducible gene and is critical for the anti-viral responses mediated by IFN. Interaction with activators such as heparin, dsRNA, and the dsRNA-binding proteins DRB76, PACT, and RAX induces PKR autophosphorylation and activation. The N-terminal region of PKR contains a dsRNA-binding domain that is conserve…	54287	Q03963
D	2	P62220	PKR-66KD	68	1:1000	Double stranded RNA (dsRNA) generated by most viruses during the infectious cycle is a potent stimulator of interferons. Interferons bind to cell surface receptors and stimulate the synthesis of several proteins that interfere with viral replication. One protein, 2'5'-oligo-adenylate synthetase, indirectly activates an endoribonuclease that degrades viral RNA. Another protein, p68 serine/threonin…	5610	P19525
B	14	P63420	Plakophilin 2a	100	1:250	Plakophilin 2 is a desmosomal plaque protein that belongs to the “arm” repeat family of proteins. Alternative splicing results in two isoforms: 2a (837aa) and 2b (881aa). The 2b isoform contains an insertion of 44aa in the arm repeat unit 2. Other arm family members are b-catenin, plakophilin 1, plakoglobin, pp120, and armadillo of Drosophila gene product. They have at least 9 repeats of the arm …	5318	Q99959
B	18	P92020	Plectin	400/500	1:250	Plectin is an intermediate filament-binding protein that acts as a cross-linking element in the cytoskeleton. Sequence analysis reveals that plectin is dumbbell shaped and contains a long central a-helical coiled-coil rod flanked by globular domains. Plectin has six C-terminal repeats that exhibit a tandemly repeated amino acid sequence motif that is characteristic of intermediate filament-associ…	5339	Q15149
A	26	P47920	PLK-1	68	1:250	Polo–like kinase (PLK-1) is a human Ser/Thr kinase with structural similarities to Drosophila's Polo kinase and the Cdc5p of Saccharomyces cerevisiae. PLK-1 is a 603 amino acid protein that phosphorylates Ser and Thr residues. Like its invertebrate counterparts, PLK-1 activity is required for DNA synthesis and is regulated throughout the cell cycle. Furthermore, PLK-1 is highly expressed in prima…	5347	P53350
A	17	P71020	PMCA2	129-133	1:250	Depolarization of the plasma membrane during neurotransmitter release or muscle excitation/contraction involves increases in intracellular Ca2+. Homeostasis is reestablished through the action of various enzymes, including ion pumps. PMCAs (plasma membrane calcium ATPases) belong to the P-type family of transport ATPases which couple ATP hydrolysis to the export of intracellular Ca2+. They are ch…	24215	P11506
[truncated: 169 more rows]
