# Supplementary material for: A large-scale proteomic analysis of human embryonic stem cells
Source: BMC Genomics. 2007 Dec 27;8:478. doi: 10.1186/1471-2164-8-478 (PMC2211323; doi:10.1186/1471-2164-8-478)
Supplement: Additional file 2 — Functional classification of proteins detected by Powerblot. [file 1471-2164-8-478-S2.xls]

## Sheet: Pluripotency
Blot	Lane	Antibody#	Protein	Expected	Obs	Rpt 1	Rpt 2	Ave	Dilution	Background	Locus link	Swiss Prot
B	15	F67720	basic FGF-19KD	18-24	19.5033	3839.28	2815.33	3327.31	1:1000	Basic Fibroblast Growth Factor (bFGF) is a family member of the cell-differentiating and growth promoting factors. Basic FGF exists as multiple isoforms ranging from 18-24kDa that are derived from a single mRNA species under unique translational conditions. The 18kDa isoform is primarily cytosolic, but is also secreted and may form reservoirs of bFGF in the extracellular matrix. In contrast, the …	2246	P09038
			basic FGF-21KD	18-24	20.8223	920.616	465.015	692.816
			basic FGF-22KD	18-24	22.0994	2933.05	1900.85	2416.95
			basic FGF-24KD	18-24	23.7247	950.674	666.122	808.398
C	24	G22320	GSK-3 beta	46	44.764	2160.29	1977.3	2068.8	1:2500	Glycogen Synthase Kinase-3b (GSK-3b) is a serine/threonine kinase that affects glycogen metabolism by phosphorylating and, thus, down-regulating the activity of muscle glycogen synthase. GSK-3b is identical to the Tau Protein Kinase I (TPK I) which plays a role in the formation of the histopathological lesions of Alzheimer's disease (AD). In AD, many neurons contain intracytoplasmic neurofibrilla…	2932	P18266
B	25	O84720	Oct4-45KD	46	45.3035	6340.68	4987.25	5663.96	1:1000	Development of a multicellular organism from a single fertilized cell is regulated by the coordinated activity of DNA transcription factors. Oct-3, a member of the POU family of transcription factors, functions in pluripotent cells of early embryos and undifferentiated embryonal cell lines. Other members of the POU family include Oct-1, Oct-2, Pit-1, and unc-86. The POU domain, a 150 amino acid r…	18999	P20263
C	37	S87620	p70s6k	70	63.2409	960.603	936.531	948.567	1:1000	Increased protein synthesis, an obligatory step in cell proliferation, is regulated by the phosphorylation of a number of translational components, such as ribosomal protein S6. p70 S6 kinase (p70s6k), a cytosolic kinase that is primarily responsible for S6 phosphorylation, belongs to a family of at least six S6 kinases. p70s6k and p85s6k are two isoforms of the same kinase. Although they are enc…	83840	P21425
B	31	550747	Phospho-Akt	59	57.3865	898.218	1066.07	982.142		The product is phospho-specific. It shows up in A431 + EGF -AP, but not in sample treated with AP. It also shows up in HE + pervanadate but not the control.	207	P31749
C	19	P19820	Phospho-p38MAPK (T180/Y182)	42	39.6205	1795.67	1163.92	1479.8
B	17	P21520	Phospho-p38MAPK (T180/Y182)-41KD	42	40.8895	1600.75	1170.06	1385.4
D	4	P13020	PI3-Kinase	85	86.9549	9180.21	10495.4	9837.82	1:2500	PI3-kinase phosphorylates the D-3 position of the inositol ring of phosphatidylinositol (PtdIns), PtdIns(4)P and PtdIns(4,5)P2 to produce the respective PI3-phosphorylated derivatives. PI3-kinase exists as a heterodimer of 85 kDa (p85) and 110 kDa (p110) subunits. The p85 subunit contains two SH2 domains and an SH3 domain. It associates with and serves as a substrate for activated growth factor r…	5295	P27986
A	32	P76820	PI3-Kinase p170	170	183.35	904.716	571.462	738.089	1:250	PI3-kinase phosphorylates the D-3 position of the inositol ring of phosphatidylinositol (PtdIns), producing PtdIns(3)P, PtdIns(3,4)P2, and PtdIns(3,4,5)P3. PI3-Kinase is a heterodimer of an 85 kDa regulatory subunit (p85) and a 110 kDa catalytic subunit (p110). However, this heterodimer is only one member of a larger family of proteins with similarity to the p110 subunit. These different PI3-kina…	18704	Q61182
B	29	P67220	PKB alpha/Akt	59	61.566	2547.09	1956.21	2251.65	1:500	Rac (Related to the A and C kinases) protein kinase shows 73% and 68% to Protein Kinase C and PKA, respectively, and is also known as Protein Kinase B (PKB). It was also identified as the product of the v-akt oncogene from T-cell lymphomas. PKB mRNA is expressed in a wide variety of cell lines and has been detected in porcine brain, heart, liver, kidney, muscle, and ovary. Rac phosphorylates a nu…	207	P31749
D	21	P65920	PKB alpha/Akt	59	63.4562	2605.82	565.15	1585.49	1:250	Rac (Related to the A and C kinases) protein kinase shows 73% and 68% to Protein Kinase C and PKA, respectively, and is also known as Protein Kinase B (PKB). It was also identified as the product of the v-akt oncogene from T-cell lymphomas. PKB mRNA is expressed in a wide variety of cell lines and has been detected in porcine brain, heart, liver, kidney, muscle, and ovary. Rac phosphorylates a nu…	207	P31749
B	37	P96520	PTEN	47	44.8614	32599.1	20351	26475	1:250	Mutations in the tumor suppressor PTEN/MMAC1/TEP-1 have been implicated in the progression of carcinoma, melanoma, breast cancer, and glial, prostate, endometrial, and kidney tumors. PTEN is a lipid and protein phosphatase that acts on both phosphotyrosyl and phosphoseryl/threonyl residues. Both PtdIns(3,4)P2 and PtdIns(3,4,5)P3 are dephosphorylated at position 3 by PTEN. PTEN includes an N-termi…	5728	O00633
A	24	R81320	RAFT1/FRAP-227KD	245	226.667	1920.95	818.586	1369.77	1:250	Immunosuppressive agents such as cyclosporin A, FK506, and rapamycin are used routinely in clinical transplantation and the treatment of autoimmune disorders. Cyclosporin A and FK506 bind to cyclophilins and the FK-binding protein FKBP12, respectively. These complexes interact with, and inhibit the activity of, the calcineurin protein phosphatase, which is essential for T cell activation. Rapamyc…	56718	P42346
A	15	S66220	Smad2/3	58	64.7291	1806.06	2439.21	2122.63	1:500	The transforming growth factor b (TGFb)/activin/BMP family of growth factors plays a diverse and important role in growth, development, and differentiation. These growth factors act through their binding to heteromeric plasma membrane receptor protein kinases which, upon ligand binding, become activated and trigger an intracellular signaling cascade. Specifically, receptor activation induces the …	17126	Q62432
C	1	S21320	Stat3	92	92	7819.17	8535.75	8177.46	1:2500	The Stat proteins function as both cytoplasmic signal transducers and activators of transcription. The Stat91/84 (the two proteins are the result of alternate splicing-Stat91 has an additional 38 C-terminal amino acids) and Stat113 were the first identified members of this protein family. With the discovery of additional members of the Stat family (Stats3 & 4), the nomenclature has been revised t…	6774	P52631
A	10	Y35320	Yes	62	64.5353	2609.26	2354.54	2481.9	1:5000	Yes is a member of the Src family of tyrosine kinases. The cellular gene was initially identified as a homologue of v-yes, the oncogene of avian sarcoma virus Y73. At least nine different Src family members have been identified. Yes, fyn, and Src are widely expressed in a variety of cell types, while the remaining members are primarily expressed in hematopoietic cells. Members of this family have…	7525	P07947
GelType	Lane	Band	ProteinName		Abbrev	Epitope	~MW	Rel. Qty	Trace Qty	CPM	Norm. CPM
KPKS-1.2A	18	4	Glycogen synthase kinase 3 beta (40)		GSK3b	PSTK	38.737	12.725	1416.6	424.98	424.98
KPSS-3.1	11	3	Glycogen Synthase Kinase-3 beta (Y216)		GSK3b	Y216	40.165	2.293	2694.4	808.32	808.32
KPSS-3.1	15	1	Signal Transducer and Activator of Transcription 3 (S727)		STAT3	S727	76.851	12.698	9547.3	2864.19	2864.19
KPKS-1.2A	3	2	p38 Hog MAP kinase		p38a MAPK	PSTK	36.961	31.754	6555.3	1966.59	1966.59
KPKS-1.2A	18	2	S6 Kinase p70 (59)		S6Ka p70	PSTK	53.586	14.735	1640.4	492.12	492.12

## Sheet: Cell surface
Blot	Lane	Antibody#	Protein	Expected	Obs	Rpt 1	Rpt 2	Ave	Dilution	Background	Locus link	Swiss Prot
C	31	F97320	4F2 hc/CD98HC-75KD	80	75.1637	549.835	546.741	548.288	1:250	4F2 antigen (CD98) was identified as a heterodimer consisting of an 80 kDa type II glycosylated integral membrane protein 4F2 heavy chain (4F2 hc) linked by disulfide bonds to a hydrophobic, non-glycosylated, 37 kDa protein 4F2 light chain (4F2 lc). The 4F2 hc colocalizes with cadherins at cell adhesion sites and is required for the intracellular targeting of 4F2 heterodimers. 4F2 hc also associa…	6520	P08195
D	35	A82620	APM	120	129.944	1079.38	943.358	1011.37	1:250	Enkephalins are neuropeptides that function as natural pain killers, or opiates, within the central nervous system. Peptidases produce functional mature neuropeptides from larger precursors and degrade neuropeptides after their release into nerve endings. Enkephalin processing is mediated by two types of membrane-bound metalloenzymes known as enkephalinase and aminopeptidase M (APM). APM is a hom…	81641	P15684
A	20	B40820	B2 Bradykinin Receptor-39KD	42	39.1261	117235	118616	117926	1:1000	Bradykinin is a nine-amino-acid vasoactive peptide that elicits numerous physiologic responses such as vasodilation, smooth muscle spasm, and pain. Bradykinin is one of a family of such peptides called the kinins. The kinins are generated from high-molecular-weight precursors called kininogens proteolysis induced by pathophysiologic conditions such as inflammation or allergy. The physiological ac…	624	P30411
			B2 Bradykinin Receptor-43KD	42	43.4757	67300	55730.5	61515.2
E	23	D34020	beta-Dystroglycan	43	45.197	853.746	507.366	680.556	1:500	Formation of the neuromuscular junction (NMJ) requires interaction between specific extracellular matrix proteins, intracellular cytoskeletal elements, and clustering of specific neurotransmitter receptors. Dystroglycans, a-dystroglycan and b-dystroglycan, are two members of the dystrophin-associated complex, an essential element of NMJs. These proteins are encoded by the same gene, but posttrans…	1605	Q14118
D	26	C92720	CD40	44	43.085	1148.07	2250.72	1699.39	1:2500	CD40, a member of the TNF receptor family, contains a cysteine-rich N-terminal domain and a Ser/Thr-rich region preceding the transmembrane domain. On B cells, signaling through CD40 induces cell growth and differentiation, mediates cell survival within the germinal center, and upregulates the expression of costimulatory and adhesion molecules, such as B7.1, B7.2, and ICAM-1. The interaction of C…	958	P25942
A	16	C13720	Connexin-43	43	41.8674	3225.76	4492.4	3859.08	1:250	Gap junctions are intercellular protein pores. They enable cell-to-cell communication by allowing passage of ions and other small molecules. The subunits of gap junction channels are assembled from a family of proteins called connexins. Individual connexin molecules join to make hexameric hemichannels termed connexons; these structures dock to connexons on neighboring cells, forming gap junction …	24392	P08050
E	4	C20820	E-Cadherin-120KD	120	120	2835	3105.79	2970.39	1:2500	E-Cadherin is a 120kDa transmembrane glycoprotein that is localized in the adherens junctions of epithelial cells. There, it interacts with the cytoskeleton through the associated cytoplasmic catenin proteins. In addition to being a calcium-dependent adhesion molecule, E-Cadherin is also a critical regulator of epithelial junction formation. Its association with catenins is necessary for cell-cel…	999	P12830
B	34	E90320	Endoglin	95	102.522	819.882	643.059	731.471	1:250	Endoglin (CD105), a major glycoprotein of human vascular endothelium, is a type I integral membrane protein with a large extracellular region, a hydrophobic transmembrane region, and a short cytoplasmic tail. It also contains an RGD tripeptide that may be important for cellular adhesion. There are two forms of endoglin (S-endoglin and L-endoglin) that differ in the length of their cytoplasmic tai…	2022	P17813
B	36	E87220	Endothelin 1 Receptor	50	44.8096	2990.72	2384.01	2687.37	1:1000	Endothelin-1 (ET-1) is a potent vasoconstrictor that is secreted by vascular endothelial cells. ET-1, ET-2, ET-3, and endothelin b are members of a family of related peptides. All are 21 amino acid peptides with two disulfide bridges. ET-1 and ET-2 differ by only two residues, while ET-3 differs from both by six residues. ET-1 and ET-2 are highly effective on vascular smooth muscle, while the eff…	24326	P26684
B	24	F37720	Fas Ligand	37	35.6705	15316.3	16367.2	15841.7	1:1000	The Fas ligand (FasL), a type II membrane protein, is a member of the tumor necrosis factor (TNF) family which includes TNFa, a- and b-chains of lymphotoxin (LT), CD40 ligand, and CD30 ligand. Fas, a type I membrane protein, is a member of the TNF/nerve growth factor receptor family. When crosslinked with FasL, Fas induces apoptosis. FasL expression is prominent in developing T cells. FasL also f…	356	P48023
C	4	E35820	Flotillin-2/ESA	42	45.1163	8580.49	8950.14	8765.31	1:5000	Flotillin-2/ESA (epidermal surface antigen) plays a role in intercellular epidermal adhesion. Epidermal surface proteins have an important role in normal epidermal maintenance and function. In addition, they are involved in various autoimmune diseases in which auto-antibodies bind to normal epidermal cell surface proteins. This binding causes cell disadherence that leads to blister formation. Suc…	2319	Q14254
A	21	G55620	GDNFR-alpha-56KD	45_60	55.6661	973.705	661.095	817.4	1:5000	The development and function of the nervous system is regulated by neurotrophins (NGF, BDNF, Neurotrophins 3-5) and glial cell-derived neurotrophic factors (GDNF). These molecules act at the plasma membrane by binding to specific receptors. GDNF is a small protein that potentiates the survival of midbrain neurons. Although isolated from glial cells, GDNF is also found in several non-neuronal tiss…	2674	Q62997
			GDNFR-alpha-62KD	45_60	62.5365	789.481	5587.43	3188.46
B	8	V75320	Integrin alpha 2/VLA-2	150	155.015	2324.44	936.993	1630.71	1:250	Integrins are a family of dimeric proteins that mediate cell-to-cell and extracellular matrix adhesion. They consist of a large a chain that is non-covalently associated with a smaller b chain which is used to define integrin subfamilies. These molecules exhibit a wide range of expression throughout development and adulthood. VLA-2 (very late antigen), a member of the integrin superfamily, was id…	3673	P17301
B	33	J36020	JAM-1	38	38.6368	3462.52	3204.57	3333.54	1:500	Tight junctions (zonulae occludens) are critical to the maintenance of cell polarity and intercellular barriers. Protein components of the tight junctions include actin filaments, symplekin, occludin, ZO-1, ZO-2, and ZO-3. Junctional adhesion molecules, JAM-1, -2, and -3, are a new subfamily in the immunoglobulin (Ig) superfamily that colocalize with these components of tight junctions. JAM-1 was…	50848	Q9Y624
A	27	C70320	N-Cadherin	130	130	648.569	578.978	613.774	1:2500	Cadherins are a family of Ca2+-dependent intercellular adhesion molecules that play a central role in controlling morphogenetic movements during development. Their function is regulated by association with the actin cytoskeleton by a complex of cytoplasmic proteins called the catenins (a, b, g). Members of the cadherin family include P-cadherin, E-cadherin (uvomorulin), N-cadherin (neural cadheri…	1000	P15116
E	24	N41320	Neurotensin Receptor 3-107KD	95	107.245	10649	8889.76	9769.37	1:250	Neurotensin (NT) is a neuropeptide that modulates dopaminergic transmission, triggers analgesic responses, induces hypotension, decreases gastric acid secretion, and activates lipid digestion. NT is a ligand for NT receptors, which include both G-protein coupled and non-G-protein coupled receptors. Neurotensin Receptor 3 (NTR3) is a non-G-protein coupled receptor that has a lumenal domain homolog…	6272	Q99523
D	19	N62820	Ninjurin	22	20.2262	5707.99	4010.02	4859.01	1:250	Ninjurin is a protein whose expression is dramatically increased after sciatic nerve transection and crush injuries. The Ninjurin gene encodes for a protein of 152 amino acids with two putative transmembrane domains. Ninjurin was iodinated in vivo and promoted the aggregation of Jurkat cells expressing Ninjurin, indicating a portion of Ninjurin is exposed to the cell surface. The adhesive propert…	4814	Q92982
A	2	C38020	R-Cadherin	100	106.985	3400.19	2357.18	2878.69	1:500	R-Cadherin was first isolated from chicken retina, but was subsequently shown to be present and highly conserved in a variety of tissues from several different species. A 913 amino acid polypeptide, R-Cadherin is highly homologous to Cadherin-4, but is most closely related to another family member, N-Cadherin. In experiments using chimeric L cells expressing chicken or mouse Cadherins, those cell…	12561	P39038
D	27	R61120	Ron alpha-40KD	40	39.6337	5330.67	7599.87	6465.27	1:250	RON (recepteur d'origine Nantaise) is a tyrosine kinase receptor for MSP (Macrophage Stimulating Protein) that belongs to the hepatocyte growth factor receptor family. RON is synthesized as a single chain glycosylated polypeptide of 1400 amino acids that is cleaved upon maturation into a 150 kDa b-subunit with the kinase activity and a 40 kDa a-chain. Both chains are linked by disulfide bonds and…	4486	Q04912
			Ron alpha-42KD	40	41.5887	2779.41	6291.67	4535.54
A	2	T97620	Thrombin Receptor/PAR1	47	46.5443	2749.84	2292.98	2521.41	1:250	Thrombin is a Ser protease that regulates the activity of many cell types including the activation of platelets after vascular injury. Thrombin functions are mediated by G-protein-coupled protease-activated receptors that are homologous to substance P and thyrotropin receptors. Thrombin receptors (PAR1, PAR3, and PAR4) are seven transmembrane domain proteins with large N-terminal exodomains that …	2149	P25116

## Sheet: Transcription factors
Blot	Lane	Antibody#	Protein	Expected	Obs	Rpt 1	Rpt 2	Ave	Dilution	Background	Locus link	Swiss Prot
C	12	A79920	AIB-1	160	169.295	999.12	557.4	778.26	1:250	Signal transduction via nuclear hormone receptors is important for cell growth and differentiation, development, and homeostasis. Nuclear hormone receptors are ligand-activated transcription factors that modulate target gene expression. These ligand/receptor complexes also interact with transcriptional coactivators which enhance ligand-dependent transcription. Various classes of coactivators have…	8202	Q9Y6Q9
A	4	B33720	BAF47	47	47.3894	4729.85	3826.77	4278.31	1:250	SWI/SNF complexes facilitate gene activation and transcription factor binding by altering repressive chromatin structures in an ATP-dependent manner. In mammals, SWI/SNF complexes are present in mutliple forms that include 9-12 BRG1-associated factors (BAFs) per complex. These BAF proteins range in molecular weight from 47 to 250 kDa. BAF47/SNF5 (SMARCB1/Ini1) complexes with BRG1- and BRM-contain…	20587	Q9ZOH3
C	20	B11020	BAF60a	60	57.2809	4600.09	2372.55	3486.32	1:500	SWI/SNF complexes facilitate gene activation and transcription factor binding by altering repressive chromatin structures. In mammals, SWI/SNF complexes are present in mutliple forms that include 9-12 proteins called BRG1-associated factors (BAFs), which range in molecular weight from 47 to 250 kDa. BAF60 is the homologue of the yeast SWP70 subunit of the yeast SWI/SNF complex that regulates gluc…	83797	P70384
C	30	B12520	Bog	19	21.3251	2248.21	2150.73	2199.47	1:1000	The retinoblastoma (Rb) tumor suppressor gene is either absent or mutated in many human tumors. Retrovirus-mediated transfer of the wild-type Rb gene into several neoplastic cell lines suppresses their tumorgenicity. Rb interacts with a number of cellular proteins, including the E2F transcription factor, cyclins, RBP-1, RBP-2, c-myc, N-myc, and p46. Bog (B5T over-expressed gene or RBBP9), another…	29459	O88350
C	20	B10520	Btf	150	143.995	6206.42	6185.39	6195.9	1:250	Apoptosis, a selective process of genetically programmed cell death, occurs during normal cellular differentiation and development of multicellular organisms. Apoptotic programs in virus-infected cells regulate viral replication and pathogenesis. However, viruses, such as human adenovirus, have evolved methods of circumventing these programs. The adenovirus E1B encodes a 19 kDa protein (E1B 19K) …	9774	Q14673
D	33	C28020	Coilin	80	81.1242	1802.32	881.807	1342.06	1:500	Ramon Cajal described small silver-staining organelles in the nuclei of pyramidal neurons, which have been referred to as cajal bodies or coiled bodies. An 80 kDa protein called p80 coilin was identified through its co-localization to coiled bodies. Coilin is a molecular marker of coiled bodies, but can also be found in the nucleoplasm, and may shuttle back and forth between the cytoplasm and nuc…	8161	P38432
C	1	C39520	CoRest	66	60.5443	2721.01	2827.42	2774.21	1:250	Histone deacetylases (HDACs) are found in large, multisubunit complexes. HDAC1 and HDAC2 are found predominately in either an mSin3A-containing complex or a complex containing the ATP-dependent chromatin remodeling protein, CHD4. The mSin3A complex is recruited by DNA-binding transcription factors, such as the unligand hormone receptors. In these situations, the HDAC/mSin3A complex is thought to …	23186	Q9UKL0
E	37	C32820	CtBP1	48	47.1852	3846.82	4433.48	4140.15	1:2500	Transcriptional repression is critical for genetic regulation of many cellular proteins, and involves either a transcription regulator that has an intrinsic repressor domain, or a transcription regulator that contains a binding site in the regulatory domain where a corepressor can bind. C-terminal binding proteins (CtBP1 and CtBP2) are a class of corepressors that interact with a subset of transc…	13016	Q91W16
E	27	C33020	CtBP2	48	51.8077	38476.7	28040	33258.3	1:1000	Transcriptional repression is critical for genetic regulation of many cellular proteins, and involves either a transcription regulator that has an intrinsic repressor domain, or a transcription regulator that contains a binding site in the regulatory domain where a corepressor can bind. C-terminal binding proteins (CtBP1 and CtBP2) are a class of corepressors that interact with a subset of transc…	13017	P56546
C	7	C39220	CTCF	140	134.512	1944.76	2928.6	2436.68	1:500	The family of nucleic acid-binding C2H2 type zinc finger transcription factors is divided into two classes. One class consists of small proteins (Gli1, Krox-20, WT1, Egr-1, and Sp1) with conserved zinc finger clusters of 3 to 5 units, while the other class (ZNF91, ZNF74, ZFP37, CTCF) can contain more than 10 zinc finger clusters. CTCF is a ubiquitously expressed, highly conserved transcription fa…	10664	P49711
C	10	D80020	DSIF	160	147.576	2440.36	2554.37	2497.36	1:1000	In living systems, the relative amounts of any protein are controlled at many levels. For example, amounts are affected by protein degradation, regulation of the translational rates of polypeptide synthesis (translational regulation), and control of the rates of mRNA synthesis (transcriptional regulation). Transcriptional regulation involves modulation of the rate-limiting enzyme RNA polymerase. …	6829	O43279
B	29	E51120	E2F1	46	45.036	2307.67	1281.87	1794.77	1:250	E2Fs are DNA-binding proteins that associate with negative regulators, such as the retinoblastoma p107 protein, alter the rate of gene transcription. A 46kDa protein, E2F1 was identified as a positive regulator of the cell cycle. It requires DP-1 for efficient DNA-binding and transcriptional modification. Mice lacking E2F1 display a wide range of phenotypic changes such as testicular atrophy, tum…	13555	Q61501
B	13	E88120	ECA39	43	42.8674	11464.7	21622.2	16543.4	1:250	The c-myc oncogene is important in proliferation, differentiation, apoptosis, and malignant transformation. Products of myc oncogenes are transcription factors that bind to the DNA sequence, CACGTG, and regulate the expression of multiple target genes. Several myc target genes include ECA39, p53, ornithine decarboxylase (ODC), alpha-prothymosin, and Cdc25A. There is a high degree of identity amon…	586	P54687
B	23	E50020	EFP	71	72.5175	1647.61	1419.97	1533.79	1:5000	Steroid hormones, unlike polypeptide hormones, diffuse inside the cell, bind cytoplasmic or nuclear receptors, and activate specific genes. Complete identification of such receptors would greatly increase the understanding of the cellular processes activated by steroids. EFP (Estrogen receptor Finger Protein) was identified as a result of its specific interaction with the estrogen receptor. EFP (…	7706	Q14258
C	21	E15920	eIF-5a	18	17.6147	1314.76	1307.14	1310.95	1:10,000	Initiation of eukaryotic translation involves a series of reactions mediated by multiple eukaryotic initiation factors (eIFs). However, one member of this family, eIF-5a, may have multiple protein functions. eIF-5a was originally identified as an initiation factor due to its binding of ribosomes, and its stimulation of methionyl-puromycin. Regulation of initiation may not be the major function of…	1984	P10159
C	15	F39620	FACTp140	140	131.568	10953.8	10743.4	10848.6	1:500	The structure of chromatin is critical for access to DNA during gene transcription. General transcription factors and RNA polymerase II can transcribe genes on naked DNA, however accessory factors are required for transcription of DNA packaged into chromatin. Two classes of accessory factors include ATP-dependent chromatin remodeling enzymes and histone acetyltransferases. Facilitator of chromati…	11198	Q920B9
B	11	F88920	FBP	74	74.1483	3355.27	2539.46	2947.37	1:1000	The c-myc proto-oncogene is an essential participant in regulation of normal cell proliferation and programmed cell death. The far-upstream (FUSE)-binding protein (FBP) is one of many factors that bind to a single strand of DNA in the 5' region of the c-myc gene. FBP, FBP2, and FBP3 comprise a family of single-strand DNA binding proteins that possess many features found in more conventional trans…	8880	Q96AE4
B	19	F11020	FIP-2	74	76.2042	8178.13	18252.7	13215.4	1:250	Control of TNFa-induced cell death by viral proteins is an important element of productive viral infection. Adenovirus contains a group of immunoregulatory genes, E3-14.7K, E3-14.5K, and E3-10,5K, whose protein products inhibit TNFa-induced cytolysis. They may regulate TNFa signaling by binding to proteins that act downstream of TNFa receptor activation. FIPs (FIP-1, FIP-2, FIP-3) are widely expr…	10133	Q96CV9
			FIP-2	74	68.0229	4076.17	5382.58	4729.38
B	11	G85920	Glucocorticoid R	94	88.3769	2268.76	3028.52	2648.64	1:2500	Steroid hormone receptors are hormone activated transcriptional regulators that influence genes required for embryonic development and adult homeostasis. One member of the steroid hormone family is the glucocorticoid receptor. It contains AF1 and AF2 transactivation domains, a DNA binding domain, and ligand binding domain. Ligand bound glucocorticoid receptors dimerize at specific palindromic seq…	2908	P04150
C	15	G10020	GMAP-210	210	219.598	1140.25	1206.19	1173.22	1:250	Trip230 was identified as a protein that interacts with retinoblastoma protein (Rb) and the thyroid hormone receptor (TR). The structure of Trip230 includes five coiled-coil segments separated by non-helical linkers, N-terminal and C-terminal leucine zipper domains, and multiple phosphorylation sites. Trip230 is ubiquitously expressed and localized to the Golgi. During cell cycle progression, a s…	9321	O15154
B	30	H80920	HDAC3	50	51.1122	812.795	1495.98	1154.39	1:500	Regulation of gene expression occurs at multiple levels and is mediated by numerous factors. DNA-binding proteins such as histones function to spatially organize the DNA into chromatin. The spatial organization of chromatin is also important for gene expression, and modifications to DNA-binding proteins have profound effects on gene expression. Human Histone Deacetylase 3 (HDAC3) is a protein of …	8841	O15379
B	6	H72320	HIF-1 alpha	120	107.78	2400	2018.19	2209.09	1:250	Molecular oxygen (O2) is essential for mammalian metabolic processes such as oxidative phosphorylation. Thus, survival depends upon instantaneous transcriptional modulation of genes that maintain O2 homeostasis. Transcriptional control of several of these genes is mediated by hypoxia-inducible factor 1 (HIF-1). HIF-1 is a heterodimer whose a and b subunits are members of the PAS family of basic h…	3091	Q16665
C	12	A78420	HIF-1 beta/ARNT1	95	93.6404	1193.15	1052.8	1122.97	1:1000	The Ah-receptor (AHR) is a ligand activated transcription factor that mediates the biological effects of agonists. AHR dimerizes with a structurally related protein known as ARNT (arylhydrocarbon-receptor nuclear transducer). This heterodimer binds enhancer elements and induces the expression of target genes, specifically those involved in the metabolism of xenobiotics. ARNT1 and ARNT2 are member…	405	P27540
D	27	H65520	HSF4	55	53.9748	287.626	667.184	477.405	1:250	Heat shock proteins (HSP) are a family of chaperone proteins that are rapidly induced in cells as a response to heat or other environmental stress. Heat shock factors (HSF) comprise a family of transcription factors that mediate the transcriptional activation of the HSP genes. The HSF family members, including yeast and human homologs, have a conserved DNA-binding domain, a transactivation domain…	3299	Q9ULV5
E	34	H83120	HsORC4	45	47.5245	8094.04	4353.23	6223.64	1:1000	Initiation of eukaryotic DNA replication occurs simultaneously at numerous sites. The sites of initiation in S. cerevisiae are defined by sequences that are recognized by a multisubunit complex known as the origin recognition complex (ORC). There are six known ORC components that are bound to DNA throughout the cell cycle and are essential to cell viability. ORC proteins may recruit other protein…	5000	O43929
B	27	I58220	I kappa B alpha	38	38.8023	986.805	671.874	829.339	1:500	NF-kB is a transcription factor that regulates many cytokine and Ig genes involved in immune response, inflammation, and viral infections. NF-kB is induced by cytokines and lipopolysaccharide (LPS), but is inhibited by glucocorticoids. IkBa/MAD-3 inhibits the DNA-binding activity of NF-kB and related transcription factors. In THP-1 monocytic-like cells, LPS induces the phosphorylation and inactiv…	4792	P25963
D	18	I95020	I kappa B epsilon	45	46.1544	15471.4	18848.9	17160.2	1:250	NF-kB is a ubiquitously expressed transcription factor that regulates many cytokine and Ig genes. It consists of homo- and heterodimeric proteins that belong to the Rel family of transcription factors. Rel proteins such as p50, p52, p65 (RelA), c-Rel, and RelB contain a Rel homology region (RHR) that includes DNA-binding and dimerization domains and a nuclear localization signal. Inactive NF-kB c…	4794	O00221
A	1	I17720	IKAP	150	165.231	2430.7	4004.27	3217.48	1:5000	In most cells, NF-kB is sequestered in an inactive cytoplasmic form via interactions with the inhibitory proteins IkBa, IkBb, and IkBe. Cell stimulation induces the release, activation, and nuclear translocation of NF-kB. Release of NF-kB results from the phosphorylation and subsequent proteolytic degradation of the IkB proteins. Two cytokine-inducible IkB kinases (IKKa and IKKb) phosphorylate an…	8518	O95163
B	10	I87320	IKK beta	87	91.7696	1434.35	1419.54	1426.95	1:250	In most cells, NF-kB is sequestered in an inactive cytoplasmic form via interactions with the inhibitory proteins IkBa, IkBb, and IkBe. Stimulation induces the release, activation, and nuclear translocation of NF-kB. Release of NF-kB results from the phosphorylation and proteolytic degradation of the IkB proteins. Two cytokine-inducible IkB kinases (IKKa and IKKb) phosphorylate and target the IkB…	3551	O14920
D	3	I89920	IKK gamma	48	48.1744	3063.78	2133.31	2598.54	1:250	In most cells, NF-kB is sequestered in an inactive cytoplasmic form via interactions with the inhibitory proteins IkBa, IkBb, and IkBe. Cell stimulation induces the release, activation, and nuclear translocation of NF-kB. Release of NF-kB results from the phosphorylation and subsequent proteolytic degradation of the IkB proteins. Two cytokine-inducible IkB kinases (IKKa and IKKb) phosphorylate an…	16151	O88522
			IKK gamma	48	55.7006	6418.47	6813.11	6615.79
C	18	J12420	JAB1	38	35.5759	1491.27	1409.47	1450.37	1:250	JAB1 (Jun activation domain-binding protein-1) was isolated in a yeast two-hybrid screen using the c-Jun N-terminal activation domain. Binding of JAB1 to Jun potentiates activator protein transcription factor (AP-1) target gene transcription. JAB1 interacts with c-Jun and JunD, but not with JunB or v-Jun. It also interacts with other transcriptional regulatory complexes, such as the activator of …	10987	O15386
B	23	J31920	Jun	39	42.1252	1677.64	1177.66	1427.65	1:1000	The activator protein transcription factor (AP-1) was identified as a protein that recognizes specific sequences in the cis-control regions of the SV40 virus and the human metallothionein IIA gene. AP-1 is composed of protein products of two different gene families: jun and fos. The AP-1 transcription factor is either a homodimer of Jun proteins or a heterodimer of Jun and Fos proteins. The trans…	16476	P05627
C	7	K57620	KRIP-1	105	102.816	4872	4587.33	4729.67	1:5000	Several gene regulatory proteins contain "zinc finger" domains of about 30 amino acids and N-terminal regions of about 75 amino acids, named the Krüppel-associated box A (KRAB-A). The KRAB-A domains have been implicated in transcriptional repression. KRIP-1 (KRAB-A—interacting protein 1) was identified as a result of its interaction with a KRAB-A domain. KRIP-1 is 834 amino acids with an apparent…	21849	Q62318
D	13	65941A	Ku80	80	84.9228	1244.46	496.221	870.343
			Ku80	80	95.1628	3935.99	3338	3637
B	16	L69320	La Protein	47	49.6749	6372.05	6767.93	6569.99	1:500	La was first found to bind autoantibodies from individuals with Sjogren's syndrome and systemic lupus erythematosus (SLE). La is a transcription factor for RNA polymerase III (Pol III). It participates in the termination of Pol III-mediated transcription and the recycling of the transcriptional machinery. La associates with the 3' oligo U portion of transcripts generated by Pol III. In some cases…	6741	P05455
D	15	L11520	LITAF	24	25.1056	784.879	927.891	856.385	1:5000	TNFa (Tumor Necrosis Factor a) is a pleiotropic cytokine that conveys either beneficial (prevention of cancers and infection, activation of inflammatory responses) or detrimental (mediation of septic shock, inflammation, and apoptosis) effects to the host. It is produced and secreted primarily by monocytes and macrophages in response to stimulation with lipopolysaccharide (LPS), a principal endot…	9516	Q99732
B	25	L64920	LSF	63	68.0817	3889.34	4238.32	4063.83	1:500	LSF (aCP2 or LBP-1c) is a transcription factor originally identified by its binding to, and induction of, the SV40 late promoter. LSF displays some similarity to the Elf-1/NTF-1 transcription factors of Drosophila. It is primarily found in its dimeric form in solution, however it is the tetrameric form that recognizes a center-to-center 10bp repeat. LSF-ID (LBP-1d) is the product of an alternativ…	7024	Q9UD77
B	23	L85220	LXR	56	54.6268	865.641	468.792	667.216	1:500	Proteins of the nuclear hormone receptor superfamily are transcription factors that modulate a variety of biological processes in response to ligand binding. They share a common structure that includes a highly conserved DNA binding domain, a C-terminal domain that specifies ligand binding and receptor dimerization, an N-terminal transcriptional activation domain AF-1, and a C-terminal transcript…	10062	Q13133
B	11	M14820	M33	55	50.6907	2288.06	1919.1	2103.58	1:250	Genetic analysis in Drosophila identified a number of genes, the Polycomb group (PcG), whose products are essential for the maintenance, but not initiation, of the transcriptionally repressed state of developmental genes. The PcG group of genes encode a structurally diverse group of proteins, which form complexes as a result of mutual associations. The Drosophila polycomb (PC) protein is a trans-…	12416	P30658
			M33	55	54.8247	1193.27	1044.33	1118.8
B	8	M14020	MCM5	90	90.363	2761.04	1732.03	2246.53	1:1000	Minichromosome maintenance (MCM) proteins 2 through 7 are nuclear proteins that perform essential functions in the regulation of chromatin replication. They are primarily bound to chromatin during G1 and the beginning of S-phase, but are found in the nucleosol in postreplicative cells. Release of the bound MCM proteins may be a mechanism for prevention of chromatin re-replication during S-phase. …	4174	P33992
D	3	M51920	Mxi-1	26	31.171	1507.22	1707.07	1607.15	1:250	The myc protein, one of the most widely studied oncogene products, is involved in the development of many cancers. Myc binds to DNA and affects the transcription of several genes. Myc activity is directly influenced by several helix-loop-helix-zipper (HLHZ) proteins, such as Max. Max binds to Myc and enhances DNA binding. Similarly, Mxi-1 (Max1-binding protein; 26 kDa) forms heterodimers with Max…	4601	P50539
B	4	N61020	NAT1	100	98.7407	1077.44	979.073	1028.26	1:500	eIF-4 proteins are required for recognition of mRNA and acceleration of protein translation. This group of proteins consists of the RNA helicase eIF-4A, the RNA-binding protein eIF-4B, the cap-binding protein eIF-4E, and eIF-4G (p220). NAT1 (novel APOBEC-1 target no. 1), also known as DAP-5 (death associated protein -5), is homologous to eIF-4G. Amino acid sequence comparison of NAT1 and eIF-4 sh…	1982	P78344
B	9	N67620	NF-kappa B p65	65	68.9427	766.936	675.281	721.109	1:250	NF-kB is a ubiquitously expressed transcription factor that regulates many cytokine and Ig genes. It is involved in immune, inflammatory, viral, and acute phase responses. The most studied NF-kB complex consists of the p50 and p65 subunits, both containing a 300 amino acid region with homology to the Rel proto-oncogene product. The p50 subunit binds DNA, whereas the p65 subunit is responsible for…	5970	Q04206
D	29	N83220	Nurr	72	73.5836	2172.86	3195.41	2684.13	1:1000	Dopamine is a catecholamine neurotransmitter whose function is essential for the execution of normal neural processes. The neurons that produce dopamine are found in the midbrain and are involved in the control of Parkinson's disease. Nurr1 (Nur-related factor 1), a member of the steroid/thyroid hormone nuclear receptor family, is expressed predominately on dopamine neurons. Nurr1 is highly homol…	18227	Q06219
			Nurr	72	80.1145	2236.36	4096.73	3166.54
B	25	O84720	OCT3/4	46	45.3035	6340.68	4987.25	5663.96	1:1000	Development of a multicellular organism from a single fertilized cell is regulated by the coordinated activity of DNA transcription factors. Oct-3, a member of the POU family of transcription factors, functions in pluripotent cells of early embryos and undifferentiated embryonal cell lines. Other members of the POU family include Oct-1, Oct-2, Pit-1, and unc-86. The POU domain, a 150 amino acid r…	18999	P20263
			p160	160	180.523	5520.2	6227.4	5873.8
A	27	P26420	p23	23	21.962	2411.12	2186.87	2298.99	1:1000	Molecular chaperones are a diverse group of proteins that modulate polypeptide stability through a process of ATP hydrolysis and the interaction with exposed hydrophobic residues on substrate proteins. Members of the heat shock protein (Hsp) group of chaperones were so named because their expression is rapidly induced upon heat shock or stress. Hsp90 and Hsp70 form complexes with chaperone access…	56351	Q9R0Q7
C	36	P77820	p45/SUG1	45	45.5786	6786.54	5537.26	6161.9	1:500	The 26S proteasome, a eukaryotic ATP-dependent protease complex, is responsible for selective degradation of malformed proteins and certain short-lived proteins. The 26S proteasome complex consists of the 20S proteasome (multifunctional protease), which is the catalytic core, and an ATPase-containing P700 regulatory complex. This complex contains five highly related putative ATPases (TBP1, TBP7, …	5705	P47210
C	14	N88520	p54nrb	60	50.3909	10839.8	5171.89	8005.85	1:2500	Splicing, the removal of introns from pre-mRNA, is mediated by spliceosomal complexes that contain multiple snRNPs and a number of non-snRNP splicing factors, such as hPRP17 and hPRP18. p54nrb (nuclear RNA-binding protein, 54 kDa) is a non-snRNP RNA splicing factor. It binds and enhances the activity of topoisomerase I, the enzyme that nicks DNA to relieve torsional stress during replication and …	4841	Q15233
			p54nrb	60	55.3914	8362.57	10228	9295.26
C	13	P24620	PMF-1	23	23.6547	335	419.971	377.486	1:1000	Polyamines are required for growth of eukaryotic cells and the metabolic pathways involved with their production have been postulated as important targets for antineoplastic intervention. Several polyamine analogues alter polyamine metabolism and have antitumor activity. One mechanism for this action of polyamine analogues involves the induction of spermidine/spermine N1-acetyltransferase (SSAT),…	11243	Q9UBQ3
B	12	R37920	RAP30	30	28.3591	628.216	665.969	647.092	1:1000	Synthesis of all messenger RNA in Eurkaryotic cells is catalyzed by RNA polymerase II (pol II). Pol II consists of 12 subunits that are responsible for catalytic activity, supramolecular complex formation, and interaction with various transcription factors. Promoter-specific transcription initiation requires an array of factors that include the general transcription factors TFIIA, TFIIB, TFIID, T…	2963	P13984
B	5	R64820	Ref-1	36	36.1201	1197.68	759.972	978.827	1:250	The AP-1 transcription factor consists of either Jun/Jun or Jun/Fos dimeric complexes. The transcriptional activity of Jun is enhanced by the phosphorylation of multiple sites in the activation domain or reduction of a conserved cysteine residue within the DNA binding domain. In contrast, oxidation of this cysteine residue inhibits AP-1 DNA binding. Ref-1 (redox factor 1) is a 36kDa ubiquitous nu…	328	P27695
A	16	R94920	Roaz	190	197.361	2725.22	1879.64	2302.43	1:1000	Rat Olf-1/EBF-associated zinc finger protein (Roaz) contains 29 C2H2 zinc finger domains of the TFIIIA type. This type of zinc finger motif promotes both protein-protein and protein-DNA interactions and is a common structural element in transcription factors. Roaz binds to GCACCC inverted repeats, which are similar to GC-rich sequences recognized by other TFIIIA type transcription factors, such a…	94188	O08961
B	32	S84820	SII/TFIIS	38	35.9156	3892.36	2338.87	3115.62	1:1000	RNA polymerase II-mediated transcription is regulated by the processes of initiation, elongation, and termination. Sites within genes can stall the progression of the polymerase and inhibit the synthesis of a complete primary transcript which, in turn, results in the loss of the encoded protein. SII (TFIIS) is an elongation factor that stimulates RNA polymerase II to transcribe through sites that…	6917	P23193
			SII/TFIIS	38	38.195	7460.57	10753	9106.77
A	15	S66220	Smad2/3	58	64.7291	1806.06	2439.21	2122.63	1:500	The transforming growth factor b (TGFb)/activin/BMP family of growth factors plays a diverse and important role in growth, development, and differentiation. These growth factors act through their binding to heteromeric plasma membrane receptor protein kinases which, upon ligand binding, become activated and trigger an intracellular signaling cascade. Specifically, receptor activation induces the …	17126	Q62432
A	14	S71120	Smad4/DPC4	60	72.1825	906.366	796.9	851.633	1:250	The transforming growth factor b (TGFb)/activin/BMP (bone morphogenetic proteins) family of growth factors play diverse and important roles in development and differentiation. These factors bind to heteromeric complexes of type I and type II transmembrane Ser/Thr kinase receptors. Following receptor ligation, specific Smad proteins associate with, and are phosphorylated by, activated receptors. A…	4089	Q13485
B	32	S12820	Stat5A	92	96.9431	1007.9	503.515	755.708	1:250	The Stat proteins function both as cytoplasmic signal transducers and as activators of transcription. Stat5 (Mammary gland factor) plays a critical role in the lactogenic hormone response and has been well characterized in mammary epithelial cells. Stat5A and Stat5B, two closely related Stat5 proteins, have been identified in both human and mouse. They have 91% identity with divergence in the C-t…	6776	P42229
E	20	S89120	Stat6	100	100	9363.81	6175.22	7769.52	1:500	Interleukin-4 (IL-4) is a major immunoregulatory cytokine. It is secreted by activated T lymphocytes, basophils, and mast cells and plays an important role in modulating T helper cell lineage development. IL-4 induces specific gene expression via the tyrosine phosphorylation of Stat6. Stat6, a member of the signal transducers and activators of transcription protein family, mediates signals for IL…	6778	P42226
E	23	T33920	TAFII135	135	140.404	1251.28	837.207	1044.24	1:250	Tightly associated factors (TAFs) play an essential role in transcriptional activation through their interaction with a variety of activators. TAFII135 (a.k.a. TAFII130) is a human homologue of Drosophila TAFII110, the first TAF shown to have coactivator activity. TAFII135 contains multiple glutamine-rich regions, as well as a coactivator domain (CAD). The glutamine-rich regions of TAFII135 facil…	6874	O00268
D	4	T70420	TEF-1	53	59.8123	2056.71	1677.06	1866.89	1:250	TEF-1 (transcription enhancer factor-1) is a member of a family of transcription factors that contain an evolutionarily conserved DNA binding domain (DBD), TEA/ATTS. TEF-1 was identified as a HeLa cell transcriptional activator that bound, via its TEA domain, to the GT-IIC and Sph enhancer elements. Comparison of various enhancers indicates that TEF-1 binds to highly degenerate DNA sequences and …	7008	P28347
D	3	T41520	TFIIB	33	37.6114	9084.8	8578.19	8831.5	1:250	TFIIB is a ubiquitous factor required for transcription initiation by RNA polymerase II. Studies suggest that TFIIB serves as a bridge between the “TATA”-binding factor (TFIID) and RNA polymerase II during pre-initiation complex assembly and that TFIIB can be a target of acidic activators. An essential component of the machinery that transcribes protein-coding genes, the three-dimensional structu…	2959	Q00403
B	3	B71520	TFII-I	135/140	126.49	3212.61	2910.51	3061.56	1:1000	General transcription factor II-I (GTF2I/TFII-I/SPIN/BAP-135) is a transcription factor that contains six directly repeated 90-residue regions, which possess helix-loop-helix protein-protein interaction motifs. TFII-I can regulate transcription in T-cells through interaction with the initiator elments (Inrs) within the AdML and Vb promoters, and associates with HIV-1, TdT, and ribonucleotide redu…	2969	Q9UHL9
B	13	T81920	TFII-I	135/140	128.953	1209.19	1455.64	1332.41	1:250	General transcription factor II-I (GTF2I/TFII-I/SPIN/BAP-135) is a transcription factor that contains six directly repeated 90-residue regions, which possess helix-loop-helix protein-protein interaction motifs. TFII-I can regulate transcription in T-cells through interaction with the initiator elments (Inrs) within the AdML and Vb promoters, and associates with HIV-1, TdT, and ribonucleotide redu…	2969	Q9UHL9
D	26	T94720	TIEG2	72	69.4118	3728.66	3455.89	3592.27	1:500	Sp1-like transcription factors are characterized by three C-terminal GC sequence specific Zn2+ finger motifs and function in the regulation of cell growth and differentiation. This family includes proteins such as Sp1-4, BTEB1 and 2, CPBP, TIEG1 and TIEG2, which function as either transcriptional activators or repressors and are classified into subfamilies based on conserved motifs outside the Zn…	8462	O14901
C	6	T73620	TIF2	160	159.53	3251.92	3522.76	3387.34	1:250	Nuclear receptors (NRs) are a family of ligand-inducible transcription factors that trigger complex events during development, differentiation, and homeostasis. They respond to the binding of steroid and thyroid hormones, retinoids, and vitamins. NRs contain an activation domain AF-1, which constitutively activates transcription. A second activation domain, AF-2, responds to ligand binding. Trans…	10499	Q15596
D	20	T36120	TIP120	120	137.616	2254.08	2755.48	2504.78	1:2500	Originally identified as the DNA-binding subunit of the general factor TFIID, the TATA box-binding protein (TBP) is found in the cell complexed with several different sets of TBP-associated factors (TAFs). Several human general transcription factors including IIA, IIB, and IID bind directly to TBP and modulate transcriptional initiation by RNA polymerase II. Stable interaction of TBP with the TAT…	117152	P97536
C	19	T93820	TLS	65	68.3745	6212.9	5235.98	5724.44	1:250	Chromosomal translocations in leukemias and malignancies of non-hematopoietic tissues usually result in the fusion of genes and the production of novel fusion proteins. Tranlocated in liposarcoma (TLS/FUS) was identified through its fusion to the transcription factor CHOP in human myxoid liposarcoma. In addition, the fusion of TLS to the transcription factor ERG is involved in human acute myeloid…	2521	P35637
C	16	T11520	TTF-I	140	123.863	591.658	426.846	509.252	1:5000	Ribosomal precursor RNA is synthesized in an ordered series of events that result in RNA with precise 5' and 3' ends. These events require multiple protein-nucleic acid and protein-protein interactions. Transcription termination of RNA polymerase I involves binding of transcription termination factor for pol I (TTF-I) to a terminator element located downstream of the pre-rRNA coding region. The C…	7270	Q15361
D	26	U95420	UBE3A	100	107.555	3311.2	2383.26	2847.23	1:500	Protein ubiquitination is the end product of a multienzyme cascade that involves sequential thiol-ester bond interactions between ubiquitin and enzymes termed E1 ubiquitin-activating enzymes, E2 ubiquitin conjugating enzymes, and E3 ubiquitin protein ligases. UBE3A (E6-associated protein; E6-AP) is an E3 ubiquitin protein ligase that is linked to the neurological disorder Angelman syndrome. It me…	2245	Q9Z283
D	31	V11220	V-1/myotrophin	11	17.1922	23207.7	13557.1	18382.4	1:250	V-1 (myotrophin) was identified in a screen for proteins that increase in expression during rat cerebral development. The structure of V-1 includes two full ankyrin repeats (2 and 3) positioned between two half ankyrin repeats (1 and 4), which are involved in protein-protein interactions. In the fourth half ankyrin repeat, there are putative PKC and casein kinase II phosphorylation sites. During …	94351	P80144
D	35	Z91420	ZBP-89	74	74	2126.32	2040.93	2083.62	1:1000	The Cys-Cys-His-His family of zinc finger proteins are DNA binding proteins involved in transcriptional regulation. ZBP-89 is a member of this transcription factor family that contains an acidic, two basic, and four C2H2 Kruppel-type Zn2+ finger motifs. Within the two basic domains are nuclear localization signals similar to those found in other nuclear proteins. In mouse, ZBP-89 is expressed by …	58820	Q62806
B	16	Z10420	ZFP-37	67	65.6796	369.275	898.11	633.693	1:250	The family of nucleic acid-binding C2H2 type zinc finger transcription factors is divided into two classes. One class consists of small proteins (Gli1, Krox-20, WT1, Egr-1, and Sp1) with conserved zinc finger clusters of 3 to 5 units, while the other class (ZNF91, ZNF74, and ZFP37) can contain more than 10 zinc finger clusters. The ZFP-37 protein sequence includes an N-terminal Kruppel-associated…	22696	P17141
E	22	Z34720	ZIP Kinase	52	54.1202	999.716	841.831	920.773	1:250	ZIP kinase (DAP kinase 3) is a member of the DAP kinase subfamily of serine/threonine kinases. ZIP kinase contains an N-terminal kinase domain and a C-terminal leucine zipper structure (LZ). The mRNA expression of ZIP kinase is ubiquitous, and expression of ZIP kinase in COS-7 cells shows nuclear localization. In the nucleus, ZIP kinase may interact with transcription factors such as ATF4. The le…	1613	O43293

## Sheet: Nucleus and Nuclear transport
Blot	Lane	Antibody#	Protein	Expected	Obs	Rpt 1	Rpt 2	Ave	Dilution	Background	Locus link	Swiss Prot
C	12	A79920	AIB-1	160	169.295	999.12	557.4	778.26	1:250	Signal transduction via nuclear hormone receptors is important for cell growth and differentiation, development, and homeostasis. Nuclear hormone receptors are ligand-activated transcription factors that modulate target gene expression. These ligand/receptor complexes also interact with transcriptional coactivators which enhance ligand-dependent transcription. Various classes of coactivators have…	8202	Q9Y6Q9
C	28	A78720	AIM-1	41	39.8661	260.783	256.767	258.775	1:250	The mitotic phase of the cell cycle is a complex process that ensures the fidelity of chromosome segregation. During the final stage of mitosis (telophase), segregated chromosomes become less condense and nuclear membranes surround the two sets of daughter chromosomes. Simultaneously, the separation and segregation of the cytoplasm (cytokinesis) ensures complete division and formation of two iden…	114592	O55099
C	21	A61220	Annexin XI	56	52.9479	275.89	253.166	264.528	1:15,000	Annexins are a widely expressed family of Ca2+ and phospholipid-binding proteins. At least ten have been identified in mammalian tissues. They have also been identified in Drosophila, Hydra, and Dictyostelium. The annexins contain unique amino terminal domains and four or eight (in the case of Annexin VI) conserved repeats. Annexin XI contains four annexin tetrad-repeats, and a chromo box-like do…	11744	P97384
A	4	B33720	BAF47	47	47.3894	4729.85	3826.77	4278.31	1:250	SWI/SNF complexes facilitate gene activation and transcription factor binding by altering repressive chromatin structures in an ATP-dependent manner. In mammals, SWI/SNF complexes are present in mutliple forms that include 9-12 BRG1-associated factors (BAFs) per complex. These BAF proteins range in molecular weight from 47 to 250 kDa. BAF47/SNF5 (SMARCB1/Ini1) complexes with BRG1- and BRM-contain…	20587	Q9ZOH3
C	20	B11020	BAF60a	60	57.2809	4600.09	2372.55	3486.32	1:500	SWI/SNF complexes facilitate gene activation and transcription factor binding by altering repressive chromatin structures. In mammals, SWI/SNF complexes are present in mutliple forms that include 9-12 proteins called BRG1-associated factors (BAFs), which range in molecular weight from 47 to 250 kDa. BAF60 is the homologue of the yeast SWP70 subunit of the yeast SWI/SNF complex that regulates gluc…	83797	P70384
E	36	B35220	Beclin	61	56.3648	10850.2	14022.2	12436.2	1:500	Autophagy is the bulk degradation of cellular proteins through the autophagosomic-lysosomal pathway. This process is important for normal cell growth, and may be disrupted in tumor cells. Beclin is a Bcl-2 binding protein that is homologous to the yeast autophagy gene, apg6/vps30. The structure of beclin includes a Bcl-2 binding coiled-coil region, and a leucine-rich nuclear export signal (NES). …	8678	Q14457
			Beclin	61	63.206	8586.21	4765.83	6676.02
A	5	B58720	BM28	125	119.294	14089.2	15073.4	14581.3	1:500	BM28 is a phosphoprotein that migrates at 125kDa in SDS PAGE with a hyperphosphorylated form migrating as a slightly slower band. The ratio of the phosphorylation states alters with the phases of cell cycle — in M, the "fast" phosphorylated BM28 is the major form found, while in G1 phase, the "slow", hyperphosphorylated BM28 predominates. The cellular localization of BM28 is also cell cycle depen…	4171	P49736
			BM28	125	131.19	30118.7	34121.7	32120.2
C	20	B10520	Btf	150	143.995	6206.42	6185.39	6195.9	1:250	Apoptosis, a selective process of genetically programmed cell death, occurs during normal cellular differentiation and development of multicellular organisms. Apoptotic programs in virus-infected cells regulate viral replication and pathogenesis. However, viruses, such as human adenovirus, have evolved methods of circumventing these programs. The adenovirus E1B encodes a 19 kDa protein (E1B 19K) …	9774	Q14673
E	31	B11520	Bub3	40	43.9131	20732.4	15208.2	17970.3	1:500	Accurate chromosome segregation requires that all pairs of sister chromatids become appropriately atttached to mitotic spindles before the onset of anaphase. Cell cycle checkpoints monitor kinetochore-microtubule interactions, so that cell cycle progression can be delayed until proper chrosome attachments are formed. In yeast, Bub1-3 genes are required for proper mitotic delay in response to unat…	9184	O43684
C	9	C18520	Cdk2	33	29.4146	1992.79	1865.32	1929.05	1:2500	Cyclin-dependent kinase 2 (Cdk2) is a member of a family of cdc2-related cell cycle protein kinases. Cdk2 shares 60% identity with cdc2 and its activity is regulated by phosphorylation in a similar fashion. Cdk2 is expressed earlier in the cell cycle than is cdc2. Like p34cdc2, p33cdk2 associates with Cyclin A in human cells. However, kinase activity associated with Cyclin A-Cdk2 is present in S …	1017	P24941
E	39	C29920	Cdk7	42/44	42.4916	7366.2	4030.49	5698.34	1:250	Progression of the mammalian cell cycle is regulated by protein-protein interaction and phosphorylation of many key proteins. Several classes of cyclins (A-E) act as regulatory subunits for cyclin-dependent kinases (Cdks). These cyclin-Cdk holoenzymes are critical in controlling the cell cycle via phospho-regulation of proteins required for cell cycle transitions. Cyclins E and A sequentially act…	1022	P50613
B	19	C25020	CHD3	221	245.717	3942.71	3628.99	3785.85	1:250	The SNF2-related family of proteins all contain conserved helicase motifs, and have been implicated in transcription regulation, DNA repair, and DNA recombination. The DNA-dependent ATPase activity of these proteins is usually activated by single-stranded, double-stranded, or nucleosomal DNA. The chromodomain helicase DNA binding proteins (CHDs) are a subfamily of the SNF2 family, and includes CH…	1107	Q12873
B	19	C25020	CHD3	221	261.289	3717.37	4021.55	3869.46
D	33	C28020	Coilin	80	81.1242	1802.32	881.807	1342.06	1:500	Ramon Cajal described small silver-staining organelles in the nuclei of pyramidal neurons, which have been referred to as cajal bodies or coiled bodies. An 80 kDa protein called p80 coilin was identified through its co-localization to coiled bodies. Coilin is a molecular marker of coiled bodies, but can also be found in the nucleoplasm, and may shuttle back and forth between the cytoplasm and nuc…	8161	P38432
C	1	C39520	CoRest	66	60.5443	2721.01	2827.42	2774.21	1:250	Histone deacetylases (HDACs) are found in large, multisubunit complexes. HDAC1 and HDAC2 are found predominately in either an mSin3A-containing complex or a complex containing the ATP-dependent chromatin remodeling protein, CHD4. The mSin3A complex is recruited by DNA-binding transcription factors, such as the unligand hormone receptors. In these situations, the HDAC/mSin3A complex is thought to …	23186	Q9UKL0
E	37	C32820	CtBP1	48	47.1852	3846.82	4433.48	4140.15	1:2500	Transcriptional repression is critical for genetic regulation of many cellular proteins, and involves either a transcription regulator that has an intrinsic repressor domain, or a transcription regulator that contains a binding site in the regulatory domain where a corepressor can bind. C-terminal binding proteins (CtBP1 and CtBP2) are a class of corepressors that interact with a subset of transc…	13016	Q91W16
E	27	C33020	CtBP2	48	51.8077	38476.7	28040	33258.3	1:1000	Transcriptional repression is critical for genetic regulation of many cellular proteins, and involves either a transcription regulator that has an intrinsic repressor domain, or a transcription regulator that contains a binding site in the regulatory domain where a corepressor can bind. C-terminal binding proteins (CtBP1 and CtBP2) are a class of corepressors that interact with a subset of transc…	13017	P56546
C	7	C39220	CTCF	140	134.512	1944.76	2928.6	2436.68	1:500	The family of nucleic acid-binding C2H2 type zinc finger transcription factors is divided into two classes. One class consists of small proteins (Gli1, Krox-20, WT1, Egr-1, and Sp1) with conserved zinc finger clusters of 3 to 5 units, while the other class (ZNF91, ZNF74, ZFP37, CTCF) can contain more than 10 zinc finger clusters. CTCF is a ubiquitously expressed, highly conserved transcription fa…	10664	P49711
C	9	C62920	CUL-2	76	68.4501	1053.77	1153.84	1103.8	1:250	The cullins are a family of proteins that are integral to cell cycle regulation. Members of this family include human Cul-2, C.elegans Ce-Cul-1, and S. cerevisiae Cdc53. Proper control of cell cycle progression is essential for the prevention of tumorigenesis. Mutant forms of both Ce-Cul-1 and Cdc53 have been implicated in the oncogenic process. Abnormal nuclear localization of Cul-2 is seen in a…	8453	Q13617
D	13	D90420	DBP2	119	141.077	792.12	800.626	796.373	1:1000	Splicing, the removal of introns from pre-mRNA, is mediated by spliceosomal complexes and occurs in two distinct catalytic steps. The first step involves cleavage of the 5' exon and the production of a lariat intermediate. In the second step, the 3'-splice site is cleaved and the exons are fused with the concomitant release of the intron lariat. The splicing process involves several conformationa…	8449	O60231
C	4	D73020	DNA Polymerase delta	125	125.584	15171.1	12569.6	13870.4	1:1000	Errors in DNA sequence result from environmental factors or are committed by DNA polymerases during replication. If unchecked, these errors might accumulate genetic damage such that the cell could no longer function. Thus, DNA repair processes involve mechanisms for the excision of damaged sequences and the resynthesis and ligation of the proper sequence. In mammalian cells, this proofreading fun…	5424	P28340
B	11	D86520	DNA Polymerase epsilon cat.	261	245.94	1857.15	5120.14	3488.65	1:250	Damaged or erroneous DNA may result from the effects of environmental factors or synthesis errors committed by DNA polymerases during replication. If unchecked, these errors might accumulate genetic damage such that the cell could no longer properly function. Thus, DNA repair processes involve mechanisms for the excision of damaged sequences and the resynthesis and ligation of the proper sequence…	5426	Q07864
D	14	556597	DNA Topo I	100	113.041	848.741	577.352	713.047			7150	P11387
B	7	D39920	DRBP76	90	82.6541	7146.99	8991.22	8069.1	1:250	The double stranded RNA (dsRNA)-dependent, Ser/Thr protein kinase, PKR, is encoded by an IFN-inducible gene and is critical for the anti-viral responses mediated by IFN. Interaction with activators such as heparin, dsRNA, and the dsRNA-binding proteins (DRBPs), DRBP76, PACT, and RAX, induces PKR autophosphorylation and activation. DRBP76 was identified through its binding to dsRNA and PKR. In add…	3609	Q12906
			DRBP76	90	89.1306	20949.9	21681.4	21315.7
C	10	D80020	DSIF	160	147.576	2440.36	2554.37	2497.36	1:1000	In living systems, the relative amounts of any protein are controlled at many levels. For example, amounts are affected by protein degradation, regulation of the translational rates of polypeptide synthesis (translational regulation), and control of the rates of mRNA synthesis (transcriptional regulation). Transcriptional regulation involves modulation of the rate-limiting enzyme RNA polymerase. …	6829	O43279
B	29	E51120	E2F1	46	45.036	2307.67	1281.87	1794.77	1:250	E2Fs are DNA-binding proteins that associate with negative regulators, such as the retinoblastoma p107 protein, alter the rate of gene transcription. A 46kDa protein, E2F1 was identified as a positive regulator of the cell cycle. It requires DP-1 for efficient DNA-binding and transcriptional modification. Mice lacking E2F1 display a wide range of phenotypic changes such as testicular atrophy, tum…	13555	Q61501
B	13	E88120	ECA39	43	42.8674	11464.7	21622.2	16543.4	1:250	The c-myc oncogene is important in proliferation, differentiation, apoptosis, and malignant transformation. Products of myc oncogenes are transcription factors that bind to the DNA sequence, CACGTG, and regulate the expression of multiple target genes. Several myc target genes include ECA39, p53, ornithine decarboxylase (ODC), alpha-prothymosin, and Cdc25A. There is a high degree of identity amon…	586	P54687
B	23	E50020	EFP	71	72.5175	1647.61	1419.97	1533.79	1:5000	Steroid hormones, unlike polypeptide hormones, diffuse inside the cell, bind cytoplasmic or nuclear receptors, and activate specific genes. Complete identification of such receptors would greatly increase the understanding of the cellular processes activated by steroids. EFP (Estrogen receptor Finger Protein) was identified as a result of its specific interaction with the estrogen receptor. EFP (…	7706	Q14258
C	21	E15920	eIF-5a	18	17.6147	1314.76	1307.14	1310.95	1:10,000	Initiation of eukaryotic translation involves a series of reactions mediated by multiple eukaryotic initiation factors (eIFs). However, one member of this family, eIF-5a, may have multiple protein functions. eIF-5a was originally identified as an initiation factor due to its binding of ribosomes, and its stimulation of methionyl-puromycin. Regulation of initiation may not be the major function of…	1984	P10159
B	21	E11620	Exportin-1/CRM1	112	105.805	2964.23	2083.18	2523.7	1:1000	The nuclear pore complex (NPC) is a 125 MDa nuclear envelope complex that mediates nucleocytoplasmic shuttling of RNA and protein. NPC is comprised of more than 30 different proteins, including Ran/TC4, importins, and exportins. Exportin-1 (hCRM1/XPO1) is the widely expressed human homologue of the yeast CRM1 protein, which functions in the maintenance of chromatin structure and nuclear export. E…	7514	O14980
C	15	F39620	FACTp140	140	131.568	10953.8	10743.4	10848.6	1:500	The structure of chromatin is critical for access to DNA during gene transcription. General transcription factors and RNA polymerase II can transcribe genes on naked DNA, however accessory factors are required for transcription of DNA packaged into chromatin. Two classes of accessory factors include ATP-dependent chromatin remodeling enzymes and histone acetyltransferases. Facilitator of chromati…	11198	Q920B9
B	11	F88920	FBP	74	74.1483	3355.27	2539.46	2947.37	1:1000	The c-myc proto-oncogene is an essential participant in regulation of normal cell proliferation and programmed cell death. The far-upstream (FUSE)-binding protein (FBP) is one of many factors that bind to a single strand of DNA in the 5' region of the c-myc gene. FBP, FBP2, and FBP3 comprise a family of single-strand DNA binding proteins that possess many features found in more conventional trans…	8880	Q96AE4
C	24	F69620	FIN13	75	72.4723	4752.91	4932.18	4842.55	1:500	The cell cycle is regulated by multiple checkpoints that determine cell fate. These checkpoints direct a cell toward proliferation, senescence, differentiation, growth arrest, or apoptosis. Growth factor induced kinases and phosphatases are central components of cell cycle regulation. FIN13 (fibroblast growth factor-inducible 13) is a novel type 2C serine-threonine phosphatase whose expression is…	5496	Q61074
B	19	F11020	FIP-2	74	76.2042	8178.13	18252.7	13215.4	1:250	Control of TNFa-induced cell death by viral proteins is an important element of productive viral infection. Adenovirus contains a group of immunoregulatory genes, E3-14.7K, E3-14.5K, and E3-10,5K, whose protein products inhibit TNFa-induced cytolysis. They may regulate TNFa signaling by binding to proteins that act downstream of TNFa receptor activation. FIPs (FIP-1, FIP-2, FIP-3) are widely expr…	10133	Q96CV9
			FIP-2	74	68.0229	4076.17	5382.58	4729.38
B	36	F91120	FXR2	95	95.5779	3600.03	3741.89	3670.96	1:250	The fragile X syndrome results from amplification of a polymorphic CGG repeat in the 5' untranslated region of the FMR1 gene and is the most common form of inherited mental retardation. Although the lack of expression of FMR1 protein produces the fragile X syndrome, the pathological mechanism is not known. FMR1 is an RNA binding protein that performs a chaperone or transporter function. It intera…	9513	P51116
B	11	G85920	Glucocorticoid R	94	88.3769	2268.76	3028.52	2648.64	1:2500	Steroid hormone receptors are hormone activated transcriptional regulators that influence genes required for embryonic development and adult homeostasis. One member of the steroid hormone family is the glucocorticoid receptor. It contains AF1 and AF2 transactivation domains, a DNA binding domain, and ligand binding domain. Ligand bound glucocorticoid receptors dimerize at specific palindromic seq…	2908	P04150
C	10	H65220	HAX-1	35	33.229	863.648	570.624	717.136	1:250	Cell-cell interactions in the immune system, mediated by membrane-bound antigen receptors, trigger a cascade of signaling mechanisms collectively known as the T-cell response. Upon antigen binding, cellular tyrosine kinases are activated resulting in the phosphorylation of HS1 or Lck-binding protein 1 (LckBP1), which is involved in thymic negative selection. HS1 is one of the earliest intracellul…	10456	O00165
B	30	H80920	HDAC3	50	51.1122	812.795	1495.98	1154.39	1:500	Regulation of gene expression occurs at multiple levels and is mediated by numerous factors. DNA-binding proteins such as histones function to spatially organize the DNA into chromatin. The spatial organization of chromatin is also important for gene expression, and modifications to DNA-binding proteins have profound effects on gene expression. Human Histone Deacetylase 3 (HDAC3) is a protein of …	8841	O15379
C	14	H76520	HEC	76	71.4287	952.842	1091.29	1022.07	1:250	Cell division is a highly regulated process which ensures that properly replicated DNA is received by both daughter cells. During M phase, the pairs of sister chromatids separate into each daughter cell. To ensure correct cell division, each step of this process is highly regulated by proteins such as kinases and phosphatases that serve as checkpoints. HEC (highly expressed in cancer) was discove…	10403	O14777
D	3	H75420	hHR23B	58	64.5196	4517.89	4035.88	4276.88	1:250	Nucleotide excision repair (NER) is an essential element of DNA repair which eliminates unrelated DNA base lesions, including those induced by UV irradiation or chemicals. Although well defined in prokaryotes, eukaryotic NER is complex and involves at least two distinct subpathways. The transcription-coupled repair subpathway eliminates DNA lesions just prior to transcription. This is important f…	5887	P54727
B	6	H72320	HIF-1 alpha	120	107.78	2400	2018.19	2209.09	1:250	Molecular oxygen (O2) is essential for mammalian metabolic processes such as oxidative phosphorylation. Thus, survival depends upon instantaneous transcriptional modulation of genes that maintain O2 homeostasis. Transcriptional control of several of these genes is mediated by hypoxia-inducible factor 1 (HIF-1). HIF-1 is a heterodimer whose a and b subunits are members of the PAS family of basic h…	3091	Q16665
C	12	A78420	HIF-1 beta/ARNT1	95	93.6404	1193.15	1052.8	1122.97	1:1000	The Ah-receptor (AHR) is a ligand activated transcription factor that mediates the biological effects of agonists. AHR dimerizes with a structurally related protein known as ARNT (arylhydrocarbon-receptor nuclear transducer). This heterodimer binds enhancer elements and induces the expression of target genes, specifically those involved in the metabolism of xenobiotics. ARNT1 and ARNT2 are member…	405	P27540
B	16	H90720	hPrp16	140	146.186	1861.73	980.302	1421.02	1:250	Splicing, the removal of introns from pre-mRNA, is mediated by spliceosomal complexes and occurs in two distinct catalytic steps. The first step involves cleavage of the 5' exon and the production of a lariat intermediate. In the second step, the 3'-splice site is cleaved and the exons are fused with concomitant release of the intron lariat. The spliceosome contains multiple snRNPs and a number o…	9785	Q92620
C	15	H86320	hPrp17-67KD	66	67.5756	3488.99	3638.06	3563.53	1:1000	Splicing, the removal of introns from pre-mRNA, is mediated by spliceosomal complexes and occurs in two distinct catalytic steps. The first step involves cleavage of the 5' exon and the production of a lariat intermediate. In the second step, the 3'-splice site is cleaved and the exons are fused with concomitant release of the intron lariat. The spliceosome contains multiple snRNPs and a number o…	51362	O60508
B	33	R90820	hRAD9	60	62.4616	1709.21	1456.25	1582.73	1:250	Cell cycle checkpoints are regulatory mechanisms that prevent cell cycle progression in the presence of DNA damage or incompletely replicated DNA. Many of the genes required for cell-cycle arrest are also involved in DNA repair, apoptosis, and induction of transcription. In yeast and humans, HRAD9 plays a role in cell cycle arrest during the G2 phase before entry into mitosis. Phosphorylated HRAD…	5883	Q96C41
D	27	H65520	HSF4	55	53.9748	287.626	667.184	477.405	1:250	Heat shock proteins (HSP) are a family of chaperone proteins that are rapidly induced in cells as a response to heat or other environmental stress. Heat shock factors (HSF) comprise a family of transcription factors that mediate the transcriptional activation of the HSP genes. The HSF family members, including yeast and human homologs, have a conserved DNA-binding domain, a transactivation domain…	3299	Q9ULV5
E	34	H83120	HsORC4	45	47.5245	8094.04	4353.23	6223.64	1:1000	Initiation of eukaryotic DNA replication occurs simultaneously at numerous sites. The sites of initiation in S. cerevisiae are defined by sequences that are recognized by a multisubunit complex known as the origin recognition complex (ORC). There are six known ORC components that are bound to DNA throughout the cell cycle and are essential to cell viability. ORC proteins may recruit other protein…	5000	O43929
B	19	H22420	Hsp40	40	36.2467	2978.68	2110.36	2544.52	1:2500	Heat shock proteins (Hsp) are a set of highly conserved proteins that include constitutively-expressed (Hsp60, Hsp70, and Hsp90) and stress-induced (Hsp27, Hsp40, and Hsp72) proteins. Elevated temperatures induce a transient resistance to subsequent heat exposure in various types of cells. Although Hsp70 protein is constitutively expressed at low levels, its expression abundantly increases in res…	3301	P25685
C	20	H22020	Hsp40	40	38.9276	2429.64	4794.89	3612.27	1:2500	Heat shock proteins (Hsp) are a set of highly conserved proteins that include constitutively-expressed (Hsp60, Hsp70, and Hsp90) and stress-induced (Hsp27, Hsp40, and Hsp72) proteins. Elevated temperatures induce a transient resistance to subsequent heat exposure in various types of cells. Although Hsp70 protein is constitutively expressed at low levels, its expression abundantly increases in res…	3301	P25685
B	19	H22420	Hsp40	40	43.0089	1270.98	1082.12	1176.55
			Hsp40	40	45.1488	1141.27	1351.51	1246.39
C	29	H98620	HspBP1	40	41.6622	565.75	217.871	391.811	1:1000	Hsp70 is a member of the heat shock or stress-induced proteins, whose expression is regulated at both transcriptional and translational levels. Elevated temperatures induce a transient resistance to subsequent heat exposure in various types of cells. Although Hsp70 is constitutively expressed at low levels, its expression abundantly increases in response to heat stress. During such stress, Hsp70 …	23640	O95351
B	27	I58220	I kappa B alpha	38	38.8023	986.805	671.874	829.339	1:500	NF-kB is a transcription factor that regulates many cytokine and Ig genes involved in immune response, inflammation, and viral infections. NF-kB is induced by cytokines and lipopolysaccharide (LPS), but is inhibited by glucocorticoids. IkBa/MAD-3 inhibits the DNA-binding activity of NF-kB and related transcription factors. In THP-1 monocytic-like cells, LPS induces the phosphorylation and inactiv…	4792	P25963
D	18	I95020	I kappa B epsilon	45	46.1544	15471.4	18848.9	17160.2	1:250	NF-kB is a ubiquitously expressed transcription factor that regulates many cytokine and Ig genes. It consists of homo- and heterodimeric proteins that belong to the Rel family of transcription factors. Rel proteins such as p50, p52, p65 (RelA), c-Rel, and RelB contain a Rel homology region (RHR) that includes DNA-binding and dimerization domains and a nuclear localization signal. Inactive NF-kB c…	4794	O00221
E	11	I13220	ICBP90	97	97.2239	9549.11	12535.7	11042.4	1:250	DNA topoisomerases are ubiquitous nuclear enzymes that alter the topology of DNA. Topoisomerase I produces transient single-stranded breaks in DNA, while topoisomerase II produces transient double-stranded breaks in DNA. These DNA breaks are important for DNA replication and chromosome condensation and segregation. Two types of topoisomerase II have been identified, TopoIIa and TopoIIb. During in…	29128	Q9P115
A	1	I17720	IKAP	150	165.231	2430.7	4004.27	3217.48	1:5000	In most cells, NF-kB is sequestered in an inactive cytoplasmic form via interactions with the inhibitory proteins IkBa, IkBb, and IkBe. Cell stimulation induces the release, activation, and nuclear translocation of NF-kB. Release of NF-kB results from the phosphorylation and subsequent proteolytic degradation of the IkB proteins. Two cytokine-inducible IkB kinases (IKKa and IKKb) phosphorylate an…	8518	O95163
B	10	I87320	IKK beta	87	91.7696	1434.35	1419.54	1426.95	1:250	In most cells, NF-kB is sequestered in an inactive cytoplasmic form via interactions with the inhibitory proteins IkBa, IkBb, and IkBe. Stimulation induces the release, activation, and nuclear translocation of NF-kB. Release of NF-kB results from the phosphorylation and proteolytic degradation of the IkB proteins. Two cytokine-inducible IkB kinases (IKKa and IKKb) phosphorylate and target the IkB…	3551	O14920
D	3	I89920	IKK gamma	48	48.1744	3063.78	2133.31	2598.54	1:250	In most cells, NF-kB is sequestered in an inactive cytoplasmic form via interactions with the inhibitory proteins IkBa, IkBb, and IkBe. Cell stimulation induces the release, activation, and nuclear translocation of NF-kB. Release of NF-kB results from the phosphorylation and subsequent proteolytic degradation of the IkB proteins. Two cytokine-inducible IkB kinases (IKKa and IKKb) phosphorylate an…	16151	O88522
			IKK gamma	48	55.7006	6418.47	6813.11	6615.79
B	5	I31220	IP3R-3	300	261.642	1009.65	1006.97	1008.31	1:1000	Inositol 1,4,5-triphosphate (IP3) functions as a second messenger for many hormones, growth factors, and neurotransmitters. IP3 causes the release of Ca2+ from intracellular stores by binding specific receptors that are coupled to Ca2+ channels. A number of studies have identified a family of at least four IP3 receptors (IP3R). The type III receptor (IP3R-3) has been isolated and characterized in…	3710	Q14573
B	23	J31920	Jun	39	42.1252	1677.64	1177.66	1427.65	1:1000	The activator protein transcription factor (AP-1) was identified as a protein that recognizes specific sequences in the cis-control regions of the SV40 virus and the human metallothionein IIA gene. AP-1 is composed of protein products of two different gene families: jun and fos. The AP-1 transcription factor is either a homodimer of Jun proteins or a heterodimer of Jun and Fos proteins. The trans…	16476	P05627
A	9	R43020	Karyopherin alpha 2	58	45.3043	2812.31	2654.99	2733.65	1:2500	The two step process of importing proteins into the nucleus involves the binding and interaction of several cytosolic and nuclear pore proteins. Proteins to be translocated into the nucleus contain a nuclear localization sequence (NLS) which is recognized and bound by carrier proteins in the cytosol. Heterodimers belonging to a highly conserved family of proteins called karyopherins are required …	3838	P52292
			Karyopherin alpha 2	58	48.3606	6855.37	5327	6091.19
			Karyopherin alpha 2	58	58.76	86367.2	75028.5	80697.8
			Karyopherin alpha 2	58	69.2283	4342.75	3302.66	3822.7
C	7	K57620	KRIP-1	105	102.816	4872	4587.33	4729.67	1:5000	Several gene regulatory proteins contain "zinc finger" domains of about 30 amino acids and N-terminal regions of about 75 amino acids, named the Krüppel-associated box A (KRAB-A). The KRAB-A domains have been implicated in transcriptional repression. KRIP-1 (KRAB-A—interacting protein 1) was identified as a result of its interaction with a KRAB-A domain. KRIP-1 is 834 amino acids with an apparent…	21849	Q62318
B	21	K91620	Ku70	70	72.7535	4063.34	3170.59	3616.96	1:500	DNA-dependent protein kinase (DNA-PK) is a trimeric enzyme that contains a catalytic subunit of 350 kDa (DNA-PKcs) and a heterodimeric regulatory subunits of 70 kDa (Ku70) and 86 kDa (Ku80). DNA-PKcs is inactive alone and depends on the regulatory subunit for subcellular localization and kinase activity. The DNA-PKcs/Ku70/Ku80 complex is involved in V(D)J recombination and DNA double-stranded bre…	14375	P23475
D	24	K92620	Ku80	80	90.8799	5066.99	6626.53	5846.76	1:500	DNA-dependent protein kinase (DNA-PK) is a trimeric enzyme that contains a catalytic subunit of 350 kDa (DNA-PKcs) and a heterodimeric regulatory subunit of 70 kDa (Ku70) and 86 kDa (Ku80). DNA-PKcs is inactive alone and depends on the regulatory subunit for subcellular localization and kinase activity. The DNA-PKcs/Ku70/Ku80 complex is involved in V(D)J recombination and DNA double-stranded brea…	7520	P13010
D	13	65941A	Ku80	80	84.9228	1244.46	496.221	870.343
			Ku80	80	95.1628	3935.99	3338	3637
A	21	L16720	L22	15	19.1294	2627.64	5027.08	3827.36	1:500	Mammalian mitochondria synthesize 13 proteins which are localized in the inner mitochondrial membrane. These proteins compose the oligomeric complexes essential for oxidative phosphorylation accounting for about 90% of ATP synthesis. The large subunit (39 S) of the mammalian mitochondrial ribosome is composed of 48 distinct proteins including L22, a highly-conserved ubiquitous RNA-binding protein…	6146	P35268
B	16	L69320	La Protein	47	49.6749	6372.05	6767.93	6569.99	1:500	La was first found to bind autoantibodies from individuals with Sjogren's syndrome and systemic lupus erythematosus (SLE). La is a transcription factor for RNA polymerase III (Pol III). It participates in the termination of Pol III-mediated transcription and the recycling of the transcriptional machinery. La associates with the 3' oligo U portion of transcripts generated by Pol III. In some cases…	6741	P05455
B	39	L37820	Lamin A/C	65/74	57.6218	874.172	949.805	911.988	1:1000	The nuclear envelope (NE) is a specialized extension of the ER that contains numerous pore complexes interconnected with the nuclear lamina. The nuclear lamina composes the structural framework for the NE and serves as a chromatin anchor site, thus playing a major role in interphase nuclear organization. The major component of nuclear lamina are intermediate filament-like proteins called lamins. …	4000	Q969I8
D	15	L11520	LITAF	24	25.1056	784.879	927.891	856.385	1:5000	TNFa (Tumor Necrosis Factor a) is a pleiotropic cytokine that conveys either beneficial (prevention of cancers and infection, activation of inflammatory responses) or detrimental (mediation of septic shock, inflammation, and apoptosis) effects to the host. It is produced and secreted primarily by monocytes and macrophages in response to stimulation with lipopolysaccharide (LPS), a principal endot…	9516	Q99732
B	25	L64920	LSF	63	68.0817	3889.34	4238.32	4063.83	1:500	LSF (aCP2 or LBP-1c) is a transcription factor originally identified by its binding to, and induction of, the SV40 late promoter. LSF displays some similarity to the Elf-1/NTF-1 transcription factors of Drosophila. It is primarily found in its dimeric form in solution, however it is the tetrameric form that recognizes a center-to-center 10bp repeat. LSF-ID (LBP-1d) is the product of an alternativ…	7024	Q9UD77
B	23	L85220	LXR	56	54.6268	865.641	468.792	667.216	1:500	Proteins of the nuclear hormone receptor superfamily are transcription factors that modulate a variety of biological processes in response to ligand binding. They share a common structure that includes a highly conserved DNA binding domain, a C-terminal domain that specifies ligand binding and receptor dimerization, an N-terminal transcriptional activation domain AF-1, and a C-terminal transcript…	10062	Q13133
B	11	M14820	M33	55	50.6907	2288.06	1919.1	2103.58	1:250	Genetic analysis in Drosophila identified a number of genes, the Polycomb group (PcG), whose products are essential for the maintenance, but not initiation, of the transcriptionally repressed state of developmental genes. The PcG group of genes encode a structurally diverse group of proteins, which form complexes as a result of mutual associations. The Drosophila polycomb (PC) protein is a trans-…	12416	P30658
			M33	55	54.8247	1193.27	1044.33	1118.8
C	32	M15820	MAD2B/Rev7	26	23.3676	829.085	923.525	876.305	1:1000	Progression of the mammalian cell cycle is regulated by phosphorylation/dephosphorylation and synthesis/degradation of many key proteins. These events are of utmost importance at the checkpoints, or transition points, of the cell cycle. MAD2 (Mitotic Arrest–Deficient) is the human homolog of a yeast and Xenopus protein that is essential for spindle assembly during mitosis. Binding of affinity pur…	10459	Q9UI95
D	24	M14520	MCM4	100	115.102	225.518	1192.03	708.776	1:250	Mini-chromosome maintenance (Mcm) proteins are nuclear proteins that perform essential functions in the regulation of chromatin replication. They are primarily bound to chromatin during G1 and the beginning of S-phase, but are found in the nucleosol in postreplicative cells. Release of the bound Mcm proteins may be a mechanism for prevention of chromatin re-replication during S-phase. MCM6 is hom…	17217	P49717
B	8	M14020	MCM5	90	90.363	2761.04	1732.03	2246.53	1:1000	Minichromosome maintenance (MCM) proteins 2 through 7 are nuclear proteins that perform essential functions in the regulation of chromatin replication. They are primarily bound to chromatin during G1 and the beginning of S-phase, but are found in the nucleosol in postreplicative cells. Release of the bound MCM proteins may be a mechanism for prevention of chromatin re-replication during S-phase. …	4174	P33992
B	15	M13120	MCM6	105	104.105	6364.7	4935.63	5650.16	1:1000	Mcm proteins are nuclear proteins that perform essential functions in the regulation of chromatin replication. They are primarily bound to chromatin during G1 and the beginning of S-phase, but are found in the nucleosol in postreplicative cells. Release of the bound Mcm proteins may be a mechanism for prevention of chromatin re-replication during S-phase. MCM6 is homologous to the yeast replicati…	4175	Q14566
D	4	M17020	MEK1	45	49.8461	16955.1	15974.5	16464.8	1:1000	MEK1 (MapK/ERK Kinase 1) is a 45 kDa member of the MEK family of dual specificity kinases. MEK is activated by a variety of cellular serine/threonine kinases including c-Raf, A-Raf, c-mos, and MEK Kinase-1. Activated MEK phosphorylates MAP kinase (ERK) at threonine and tyrosine residues. This results in activation of ERK and its signaling pathway. MEK is highly specific for ERK and various MEKs p…	5604	Q02750
D	20	M92920	Mre11	81	90.5133	2944.97	3332.92	3138.94	1:500	Originally identified in S. cerevisiae, Rad50 is one of a group of genes, designated the Rad52 epistasis group, whose products mediate DNA double-stranded break (DSB) repair. Many of these genes, including Rad50, are conserved in humans and have a similar function to their S. cerevisiae counterparts. In yeast, a multiprotein complex of Rad50, Mre11, and XRS2 has been implicated in the nucleocytic…	4361	P49959
C	24	M34520	MSH2	102	102.855	7169.43	8079.07	7624.25	1:250	DNA mismatch repair in bacteria is carried out by the MutL, MutH, and MutS proteins. Initial binding of MutS to the mismatched DNA is followed by binding of the MutH endonuclease and MutL. Together these proteins form a complex that mediates excision repair. Mutations or deficiencies in any of these bacterial proteins result in a mutator phenotype that is characterized by genetic instability. MSH…	4436	P43246
C	23	G70220	MSH6	160	158.175	9939.28	11600.8	10770	1:500	DNA mismatch repair in bacteria is carried out by the MutL, MutH, and MutS proteins. Initial binding of MutS to the mismatched DNA is followed by binding of the MutH endonuclease and MutL. Together these proteins form a complex that mediates excision repair. Mutations or deficiencies of any of these bacterial proteins results in a mutator phenotype that is characterized by genetic instability. MS…	2956	P52701
D	3	M51920	Mxi-1	26	31.171	1507.22	1707.07	1607.15	1:250	The myc protein, one of the most widely studied oncogene products, is involved in the development of many cancers. Myc binds to DNA and affects the transcription of several genes. Myc activity is directly influenced by several helix-loop-helix-zipper (HLHZ) proteins, such as Max. Max binds to Myc and enhances DNA binding. Similarly, Mxi-1 (Max1-binding protein; 26 kDa) forms heterodimers with Max…	4601	P50539
B	4	N61020	NAT1	100	98.7407	1077.44	979.073	1028.26	1:500	eIF-4 proteins are required for recognition of mRNA and acceleration of protein translation. This group of proteins consists of the RNA helicase eIF-4A, the RNA-binding protein eIF-4B, the cap-binding protein eIF-4E, and eIF-4G (p220). NAT1 (novel APOBEC-1 target no. 1), also known as DAP-5 (death associated protein -5), is homologous to eIF-4G. Amino acid sequence comparison of NAT1 and eIF-4 sh…	1982	P78344
D	22	N10720	NBS1	95	106.141	368.852	993.224	681.038	1:1000	Nijmegen breakage syndrome (NBS) is characterized by extreme radiation sensitivity and chromosomal instability. The NBS1 gene product, p95/nibrin/NBS1, forms a complex with Rad50 and Mre11. Cells deficient in this complex have problems with DNA double-strand break repair, cell cycle checkpoint control, and telomere length maintenance. NBS1 contains a forkhead-associated domain (FHA) and a breast …	4683	O60934
C	35	N77920	NDP52	52	56.1104	1635.51	1618.52	1627.01	1:250	Nuclear domain refers to discrete areas of the nucleus that have been identified by immunohistochemical studies and ultrastructural analyses. ND10 is a nuclear domain that is also described as POD or Kr bodies. ND10 exhibits a dot-like staining with approximately 10 dots per nucleus and is composed of several colocalized proteins. Two of these are Sp100 and PML. Sp100 is an autoantigen in primary…	10241	Q13137
B	9	N67620	NF-kappa B p65	65	68.9427	766.936	675.281	721.109	1:250	NF-kB is a ubiquitously expressed transcription factor that regulates many cytokine and Ig genes. It is involved in immune, inflammatory, viral, and acute phase responses. The most studied NF-kB complex consists of the p50 and p65 subunits, both containing a 300 amino acid region with homology to the Rel proto-oncogene product. The p50 subunit binds DNA, whereas the p65 subunit is responsible for…	5970	Q04206
D	29	N83420	No55	55	60.445	4009.79	3100.18	3554.99	1:500	Patients with interstitial cystitis (IC) suffer from chronic inflammation of the bladder. Approximately one third of the patients produce autoantibodies directed primarily toward nuclear and mitochondrial proteins. Screening of IC autoimmune serum led to the discovery of No55 (nucleolar protein of 55 kDa). In interphase cells, No55 exhibits uniform distribution through the granular component of t…	10609	Q92791
D	3	N42420	NTF2	15	17.9741	15189.9	11496.6	13343.3	1:1000	Sorting of cytosolic proteins into the nucleus involves several steps and requires the activities of a number of cytosolic factors. Five such factors have been characterized: nuclear localization signal (NLS) receptor, Hsp70, Ran/TC4, p97, and nuclear transport factor 2. Nuclear transport factor 2 (NTF2) is involved in the translocation step, in which proteins that have been sorted and bound to t…	10204	P13662
B	8	N43620	Nucleoporin p62	62	64.6928	15148.1	16518.4	15833.3	1:1000	The nuclear pore complex (NPC) acts as a gate to mediate active transport of proteins and RNA into and out of the nucleus. Proteins actively transported into the nucleus through the NPC require specific nuclear localization sequences. Many of these nucleoporins contain N-acetylglucosamine (GlcNAc) residues that are O-linked to serine or threonine. p62 is the best characterized member of a group o…	23636	P37198
D	29	N83220	Nurr	72	73.5836	2172.86	3195.41	2684.13	1:1000	Dopamine is a catecholamine neurotransmitter whose function is essential for the execution of normal neural processes. The neurons that produce dopamine are found in the midbrain and are involved in the control of Parkinson's disease. Nurr1 (Nur-related factor 1), a member of the steroid/thyroid hormone nuclear receptor family, is expressed predominately on dopamine neurons. Nurr1 is highly homol…	18227	Q06219
			Nurr	72	80.1145	2236.36	4096.73	3166.54
B	25	O84720	OCT3/4	46	45.3035	6340.68	4987.25	5663.96	1:1000	Development of a multicellular organism from a single fertilized cell is regulated by the coordinated activity of DNA transcription factors. Oct-3, a member of the POU family of transcription factors, functions in pluripotent cells of early embryos and undifferentiated embryonal cell lines. Other members of the POU family include Oct-1, Oct-2, Pit-1, and unc-86. The POU domain, a 150 amino acid r…	18999	P20263
D	25	P79320	p160	160	166.355	2014.41	1261.55	1637.98	1:250	The c-Myb transcription factor participates in the regulation of hematopoietic cell proliferation and differentiation. The C-terminus of c-Myb contains a negative regulatory domain (NRD) that includes a leucine zipper motif. This domain appears to downregulate DNA binding, transactivation, and transformation. Deletion of the NRD results in enhanced target gene transactivation and hematopoietic ce…	10514	O35851
			p160	160	180.523	5520.2	6227.4	5873.8
B	22	P46020	p19Skp1	19	20.7985	4735.09	3518.76	4126.93	1:5000	In normal cells, Cyclin A and Cdk2 are components of an active quaternary complex of proteins that includes Cip1 (p21) and PCNA (proliferating cell nuclear antigen). This Cyclin A–Cdk2 complex is required during S phase. In transformed cells, Cyclin A and Cdk2 form complexes with three different proteins: p9, p19, and p45. p19Skp1, named for S phase kinase-dependent protein, and p45Skp2 are essen…	6500	P34991
A	27	P26420	p23	23	21.962	2411.12	2186.87	2298.99	1:1000	Molecular chaperones are a diverse group of proteins that modulate polypeptide stability through a process of ATP hydrolysis and the interaction with exposed hydrophobic residues on substrate proteins. Members of the heat shock protein (Hsp) group of chaperones were so named because their expression is rapidly induced upon heat shock or stress. Hsp90 and Hsp70 form complexes with chaperone access…	56351	Q9R0Q7
C	36	P77820	p45/SUG1	45	45.5786	6786.54	5537.26	6161.9	1:500	The 26S proteasome, a eukaryotic ATP-dependent protease complex, is responsible for selective degradation of malformed proteins and certain short-lived proteins. The 26S proteasome complex consists of the 20S proteasome (multifunctional protease), which is the catalytic core, and an ATPase-containing P700 regulatory complex. This complex contains five highly related putative ATPases (TBP1, TBP7, …	5705	P47210
C	14	N88520	p54nrb	60	50.3909	10839.8	5171.89	8005.85	1:2500	Splicing, the removal of introns from pre-mRNA, is mediated by spliceosomal complexes that contain multiple snRNPs and a number of non-snRNP splicing factors, such as hPRP17 and hPRP18. p54nrb (nuclear RNA-binding protein, 54 kDa) is a non-snRNP RNA splicing factor. It binds and enhances the activity of topoisomerase I, the enzyme that nicks DNA to relieve torsional stress during replication and …	4841	Q15233
			p54nrb	60	55.3914	8362.57	10228	9295.26
B	12	P95220	PAF53	53	51.5223	1479.2	1193	1336.1	1:1000	Mammalian ribosomal DNA transcription involves DNA-dependent RNA polymerase I-mediated synthesis of precursor rRNAs at specific rDNA promoters. RNA polymerase I contains 14 polypeptides including PAF53, -51, and -49. PAF53 is thought to be a RNA polymerase I subunit since it remains associated with the enzyme under conditions that suppress rDNA transcription. In addition, the molar ratio of PAF53…	64424	Q62034
C	8	P76420	PARP	113	112.559	5474.54	4871.85	5173.2	1:500	Poly(ADP-ribose) polymerase (PARP) is a constitutively expressed, abundant nuclear protein. It has been referred to as “a molecular nick sensor” due to its recognition of, and catalytic activation by, single or double strand DNA breaks. The most critical and extensively studied role of PARP is its participation in DNA base excision repair. Following binding to damaged DNA, PARP uses NAD+ to synth…	142	P09874
C	2	P56720	PCNA	36	32.3221	3736.14	3533.77	3634.95	1:5000	Progression of the mammalian cell cycle is regulated in two different ways: 1) phosphorylation and dephosphorylation of key proteins; 2) synthesis and degradation of regulatory factors. The Proliferating Cell Nuclear Antigen (PCNA) was initially identified as a nuclear antigen in proliferating cells and was subsequently described as a subunit for DNA polymerase d. Human PCNA is 262 amino acids wi…	5111	P12004
C	37	C26020	Phospho-Cdc2 (Y15)	34	33.0177	1549.36	1652.7	1601.03	1:250	Progression of the mammalian cell cycle is regulated by phosphorylation of many key proteins. Several classes of cyclins (A-E) act as regulatory subunits for cyclin-dependent kinases (cdks). Cdc2/Cdk1 (p34cdc2) is the catalytic subunit of the maturation promoting factor (MPF), which includes the regulatory subunit cyclin B. During late S and G2 phase, cyclin B synthesis increases, allowing it to …	983	P06493
D	13	P88320	pICln	37/42	33.8007	5096.02	2954.73	4025.37	1:1000	pICln (I = current, Cl = chloride, n = nucleotide-sensitive) was initially described as an integral component of a nucleotide-sensitive chloride channel. However, it lacks homology to known channel proteins and exhibits cytoplasmic and nuclear localization. Thus, pICln is thought to be a cytosolic regulator of a swelling-induced chloride channel, rather than a component of a channel itself. In su…	1207	P54105
			pICln	37/42	41.9942	44211.1	51934.6	48072.8
C	13	P24620	PMF-1	23	23.6547	335	419.971	377.486	1:1000	Polyamines are required for growth of eukaryotic cells and the metabolic pathways involved with their production have been postulated as important targets for antineoplastic intervention. Several polyamine analogues alter polyamine metabolism and have antitumor activity. One mechanism for this action of polyamine analogues involves the induction of spermidine/spermine N1-acetyltransferase (SSAT),…	11243	Q9UBQ3
A	24	P75520	PP5/PPT	58	60.7197	1436.12	792.221	1114.17	1:500	Phosphorylation and dephosphorylation on serine and threonine residues is critical for signal transduction and the regulation of numerous cellular functions. Phosphorylation levels are modulated by protein kinases and phosphatases. The Ser/Thr phosphatase PP5 (also known as PPT) is a model protein of the fourth subfamily of the PPP-family of phosphatases which includes PP1, PP2A, and PP2B. PP5 is…	65179	P53042
A	29	P83620	Psme3	36	32.5229	29426	20259.2	24842.6	1:1000	The 20S proteasome is the major constituent of the proteasomal complex that mediates degradation events, including the generation of antigenic peptides that interact with MHC class I. The 20S proteasome is a cylindrical shaped complex composed of four layers of rings, each with seven subunits. The inner rings contain a-subunits, while the outer rings contain b-catalytic subunits. The constituents…	10197	Q12920
D	1	R32620	Ran	25	28.8232	19560.1	20777.7	20168.9	1:5000	Ran is a highly conserved GTPase that is ubiquitously expressed. At steady-state, 80-90% of cellular Ran is located in the nucleus, with the remainder in the cytoplasm. The human TC4/Ran cDNA was originally isolated based on the predicted homology of its encoded protein product to Ras. Unlike other members of the Ras superfamily, Ran does not appear to contain signals for lipid modification, nor …	5901	P17080
C	31	R61720	RanBP1	29	26.7821	1297.13	1699.28	1498.21	1:250	Ran is a highly conserved GTPase that is ubiquitously expressed. Ran has been implicated in a number of cellular processes such as the initiation of DNA replication, entry into and exit from mitosis, and in nuclear RNA and protein transport through the nuclear pore complex. A number of Ran binding proteins have been identified. One of the smaller proteins identified is a 29kDa cytosolic molecule …	5902	P43487
B	22	R33620	RanBP3	80/100	73.7138	15652.2	13308.2	14480.2	1:2500	Ran is a highly conserved GTPase that is ubiquitously expressed. Ran has been implicated in a number of cellular processes such as the initiation of DNA replication, entry into and exit from mitosis, and in nuclear RNA and protein transport through the nuclear pore complex. Two classes of Ran binding proteins have been identified. One class inhibits both GTP hydrolysis and guanine nucleotide exch…	8498	O75759
B	12	R37920	RAP30	30	28.3591	628.216	665.969	647.092	1:1000	Synthesis of all messenger RNA in Eurkaryotic cells is catalyzed by RNA polymerase II (pol II). Pol II consists of 12 subunits that are responsible for catalytic activity, supramolecular complex formation, and interaction with various transcription factors. Promoter-specific transcription initiation requires an array of factors that include the general transcription factors TFIIA, TFIIB, TFIID, T…	2963	P13984
C	6	R68320	Rb	110	111.357	1363.18	1169.91	1266.55	1:250	The retinoblastoma gene (Rb) product is well known as a tumor suppressor and is either absent or mutated in many human tumors. Retrovirus-mediated gene transfer of the wild-type Rb gene into several Rb mutant neoplastic cell lines suppresses their tumorgenicity. Rb is a 110kDa nuclear phosphoprotein that undergoes differential phosphorylation during the cell cycle. During G1 phase, Rb is predomin…	19645	P13405
B	34	R35420	RCC1	45	41.0814	434.68	480.823	457.751	1:250	RCC1 (Regulator of Chromosome Condensation) is a chromatin-associated protein implicated in a number of cellular processes such as nuclei formation, initiation, and termination of transcription, pre-mRNA splicing and 3'-end formation, mRNA export and DNA replication. Normally, RCC1 appears to play a structural role in chromatin. This nuclear protein can function as a guanine nucleotide exchange f…	1104	P18754
			RCC1	45	43.2652	666.991	605.451	636.221
			RCC1	45	47.9849	1199.81	1117.34	1158.58
B	5	R64820	Ref-1	36	36.1201	1197.68	759.972	978.827	1:250	The AP-1 transcription factor consists of either Jun/Jun or Jun/Fos dimeric complexes. The transcriptional activity of Jun is enhanced by the phosphorylation of multiple sites in the activation domain or reduction of a conserved cysteine residue within the DNA binding domain. In contrast, oxidation of this cysteine residue inhibits AP-1 DNA binding. Ref-1 (redox factor 1) is a 36kDa ubiquitous nu…	328	P27695
A	16	R94920	Roaz	190	197.361	2725.22	1879.64	2302.43	1:1000	Rat Olf-1/EBF-associated zinc finger protein (Roaz) contains 29 C2H2 zinc finger domains of the TFIIIA type. This type of zinc finger motif promotes both protein-protein and protein-DNA interactions and is a common structural element in transcription factors. Roaz binds to GCACCC inverted repeats, which are similar to GC-rich sequences recognized by other TFIIIA type transcription factors, such a…	94188	O08961
B	32	S84820	SII/TFIIS	38	35.9156	3892.36	2338.87	3115.62	1:1000	RNA polymerase II-mediated transcription is regulated by the processes of initiation, elongation, and termination. Sites within genes can stall the progression of the polymerase and inhibit the synthesis of a complete primary transcript which, in turn, results in the loss of the encoded protein. SII (TFIIS) is an elongation factor that stimulates RNA polymerase II to transcribe through sites that…	6917	P23193
			SII/TFIIS	38	38.195	7460.57	10753	9106.77
B	11	S87420	SIP1	32	31.9232	868.322	533.795	701.058	1:250	Spinal muscular atrophy (SMA), a commonly fatal autosomal recessive disease, is caused by the degeneration of spinal anterior horn cells. It leads to symmetrical limb and trunk paralysis and muscular atrophy. SMA has been linked to the protein product of the Survival of Motor Neurons (SMN) gene. In greater than 98% of all SMA patients, SMN is deleted or mutated. Although its function is unknown, …	8487	O14893
A	15	S66220	Smad2/3	58	64.7291	1806.06	2439.21	2122.63	1:500	The transforming growth factor b (TGFb)/activin/BMP family of growth factors plays a diverse and important role in growth, development, and differentiation. These growth factors act through their binding to heteromeric plasma membrane receptor protein kinases which, upon ligand binding, become activated and trigger an intracellular signaling cascade. Specifically, receptor activation induces the …	17126	Q62432
A	14	S71120	Smad4/DPC4	60	72.1825	906.366	796.9	851.633	1:250	The transforming growth factor b (TGFb)/activin/BMP (bone morphogenetic proteins) family of growth factors play diverse and important roles in development and differentiation. These factors bind to heteromeric complexes of type I and type II transmembrane Ser/Thr kinase receptors. Following receptor ligation, specific Smad proteins associate with, and are phosphorylated by, activated receptors. A…	4089	Q13485
D	6	S55920	SMN	40	38.8213	2668.72	2889.11	2778.92	1:5000	SMN (survival motor neuron) was discovered as a candidate gene, located in chromosome 5q13, for the fatal autosomal Spinal muscular atrophy (SMA). The SMN gene was missing or interrupted in a significant number of patients with SMA. The SMN protein is 294 amino acids and migrates with apparent molecular weight of 40kDa. In addition to the cytoplasm, other studies localized SMN in dots of 0.1-1.0m…	6606	Q16637
			SMN	40	42.0065	26885.2	28980.7	27932.9
D	6	S21120	Stat1 (C-terminus)	91/84	107.981	3663.18	4293.78	3978.48	1:1000	The Stat proteins function as both cytoplasmic signal transducers and activators of transcription. The Stat91/84 (the two proteins are the result of alternate splicing-Stat91 has an additional 38 C-terminal amino acids) and Stat113 were the first identified members of this protein family. These three polypeptides contain both SH2 and SH3 domains and have also been described as members of the ISGF…	6772	A46159
			Stat1 (C-terminus)	91/84	87.1387	3718.52	4044.05	3881.29
			Stat1 (C-terminus)	91/84	94.949	0	1492.88	746.438
A	12	G16920	Stat1 (N-terminus)	91/84	83.1607	18454	5995.16	12224.6	1:250	ISGF3 (interferon-stimulated gene factor 3) is the primary transcription activator induced by the binding of interferon to a specific cell surface receptor. Functional ISGF3 is a complex of four polypeptides of 113kDa (Stat2), 91kDa (Stat1a), 84kDa (Stat1b), and 48kDa. The first three polypeptides contain both SH2 and SH3 domains. In response to the binding of IFNa, IFNg, EGF, PDGF, or CSF-1 to t…	6772	P42224
			Stat1 (N-terminus)	91/84	94.1778	965.066	5382.11	3173.59
B	24	S21220	Stat2	113	90.4597	1719.92	1586.41	1653.17	1:250	The Stat proteins function as both cytoplasmic signal transducers and activators of transcription. The Stat91/84 (the two proteins are the result of alternate splicing-Stat91 has an additional 38 C-terminal amino acids) and Stat113 were the first identified members of this protein family. These three polypeptides contain both SH2 and SH3 domains and have also been described as members of the ISGF…	6773	P52630
			Stat2	113	98.8916	2529.3	464.067	1496.68
B	32	S12820	Stat5A	92	96.9431	1007.9	503.515	755.708	1:250	The Stat proteins function both as cytoplasmic signal transducers and as activators of transcription. Stat5 (Mammary gland factor) plays a critical role in the lactogenic hormone response and has been well characterized in mammary epithelial cells. Stat5A and Stat5B, two closely related Stat5 proteins, have been identified in both human and mouse. They have 91% identity with divergence in the C-t…	6776	P42229
E	20	S89120	Stat6	100	100	9363.81	6175.22	7769.52	1:500	Interleukin-4 (IL-4) is a major immunoregulatory cytokine. It is secreted by activated T lymphocytes, basophils, and mast cells and plays an important role in modulating T helper cell lineage development. IL-4 induces specific gene expression via the tyrosine phosphorylation of Stat6. Stat6, a member of the signal transducers and activators of transcription protein family, mediates signals for IL…	6778	P42226
D	1	S65720	STI1	62	63.8167	1638.88	5973.72	3806.3	1:250	Progression of the mammalian cell cycle is regulated by phosphorylation/dephosphorylation and synthesis/degradation of many key proteins. The human stress-inducible protein 1 (STI1) was identified from SV40-transformed MRC-5 fibroblasts and shares 42% homology with the stress-inducible mediator for the heat shock response in yeast. STI1, which contains the tetratricopeptide (TPR) motif widely rep…	10963	P31948
			STI1	62	71.3941	4115.84	8349.11	6232.47
C	8	S55820	Symplekin	150	139.352	1390.06	1478.59	1434.33	1:1000	Tight junctions or zonula occludens, are specialized epithelial cell-cell contact sites that modulate the diffusion of macromolecules and ions through the intracellular space. Tight juctions are formed by the weaving of protein strands between two adjacent plasma membranes. Symplekin is a protein component of the submembraneous face of the tight junctions in polar epithelial cells, but is absent …	8189	Q92797
E	23	T33920	TAFII135	135	140.404	1251.28	837.207	1044.24	1:250	Tightly associated factors (TAFs) play an essential role in transcriptional activation through their interaction with a variety of activators. TAFII135 (a.k.a. TAFII130) is a human homologue of Drosophila TAFII110, the first TAF shown to have coactivator activity. TAFII135 contains multiple glutamine-rich regions, as well as a coactivator domain (CAD). The glutamine-rich regions of TAFII135 facil…	6874	O00268
C	6	T10120	TAP	70	68.1028	1245.14	1416.5	1330.82	1:250	Nuclear export of cellular mRNAs is highly selective, wherein only fully processed RNAs are exported. Retroviral replication requires export of unspliced viral RNAs, which serve as templates for structural proteins and as genomic RNA for progeny virus. The export of unspliced viral RNA depends on the interaction of cis-acting RNA elements with cellular factors. In simian type D retroviruses, the …	10482	Q9UBU9
A	7	T57120	Tau	50_68	57.6654	13358.9	15870.5	14614.7	1:1000	In addition to tubulin, microtubules have other components named Microtubule-associated proteins (MAPs), which include the high molecular MAPs (200-400kDa) and the Tau proteins (55-70kDa). These proteins co-purify with the microtubules during repeated cycles of microtubule assembly and disassembly. Both MAPs and Tau proteins extend from the side of the microtubules. They form cross–bridges in neu…	4137	P10636
D	4	T70420	TEF-1	53	59.8123	2056.71	1677.06	1866.89	1:250	TEF-1 (transcription enhancer factor-1) is a member of a family of transcription factors that contain an evolutionarily conserved DNA binding domain (DBD), TEA/ATTS. TEF-1 was identified as a HeLa cell transcriptional activator that bound, via its TEA domain, to the GT-IIC and Sph enhancer elements. Comparison of various enhancers indicates that TEF-1 binds to highly degenerate DNA sequences and …	7008	P28347
D	3	T41520	TFIIB	33	37.6114	9084.8	8578.19	8831.5	1:250	TFIIB is a ubiquitous factor required for transcription initiation by RNA polymerase II. Studies suggest that TFIIB serves as a bridge between the “TATA”-binding factor (TFIID) and RNA polymerase II during pre-initiation complex assembly and that TFIIB can be a target of acidic activators. An essential component of the machinery that transcribes protein-coding genes, the three-dimensional structu…	2959	Q00403
B	3	B71520	TFII-I	135/140	126.49	3212.61	2910.51	3061.56	1:1000	General transcription factor II-I (GTF2I/TFII-I/SPIN/BAP-135) is a transcription factor that contains six directly repeated 90-residue regions, which possess helix-loop-helix protein-protein interaction motifs. TFII-I can regulate transcription in T-cells through interaction with the initiator elments (Inrs) within the AdML and Vb promoters, and associates with HIV-1, TdT, and ribonucleotide redu…	2969	Q9UHL9
B	13	T81920	TFII-I	135/140	128.953	1209.19	1455.64	1332.41	1:250	General transcription factor II-I (GTF2I/TFII-I/SPIN/BAP-135) is a transcription factor that contains six directly repeated 90-residue regions, which possess helix-loop-helix protein-protein interaction motifs. TFII-I can regulate transcription in T-cells through interaction with the initiator elments (Inrs) within the AdML and Vb promoters, and associates with HIV-1, TdT, and ribonucleotide redu…	2969	Q9UHL9
A	6	T33520	TIAR	50/42	41.7471	2886.61	2171.02	2528.82	1:1000	TIAR is an RNA-binding protein related to TIA-1. Both proteins are candidate effectors of apoptotic cell death and consist of three N-terminal RNA-recognition motifs (RRM) and a C-terminal protein-interaction domain (PID). Unlike TIA-1, which is localized in the granules of cytotoxic lymphocytes, TIAR is predominantly found in the nucleus of many different cell types. Two related isoforms (42kDa …	7073	Q01085
			TIAR	50/42	45.9547	10858.1	17122.2	13990.2
D	26	T94720	TIEG2	72	69.4118	3728.66	3455.89	3592.27	1:500	Sp1-like transcription factors are characterized by three C-terminal GC sequence specific Zn2+ finger motifs and function in the regulation of cell growth and differentiation. This family includes proteins such as Sp1-4, BTEB1 and 2, CPBP, TIEG1 and TIEG2, which function as either transcriptional activators or repressors and are classified into subfamilies based on conserved motifs outside the Zn…	8462	O14901
C	6	T73620	TIF2	160	159.53	3251.92	3522.76	3387.34	1:250	Nuclear receptors (NRs) are a family of ligand-inducible transcription factors that trigger complex events during development, differentiation, and homeostasis. They respond to the binding of steroid and thyroid hormones, retinoids, and vitamins. NRs contain an activation domain AF-1, which constitutively activates transcription. A second activation domain, AF-2, responds to ligand binding. Trans…	10499	Q15596
D	20	T36120	TIP120	120	137.616	2254.08	2755.48	2504.78	1:2500	Originally identified as the DNA-binding subunit of the general factor TFIID, the TATA box-binding protein (TBP) is found in the cell complexed with several different sets of TBP-associated factors (TAFs). Several human general transcription factors including IIA, IIB, and IID bind directly to TBP and modulate transcriptional initiation by RNA polymerase II. Stable interaction of TBP with the TAT…	117152	P97536
C	19	T93820	TLS	65	68.3745	6212.9	5235.98	5724.44	1:250	Chromosomal translocations in leukemias and malignancies of non-hematopoietic tissues usually result in the fusion of genes and the production of novel fusion proteins. Tranlocated in liposarcoma (TLS/FUS) was identified through its fusion to the transcription factor CHOP in human myxoid liposarcoma. In addition, the fusion of TLS to the transcription factor ERG is involved in human acute myeloid…	2521	P35637
E	38	T15620	TOK-1	45/50	48.7442	15413.6	7687.57	11550.6	1:1000	Cell cycle progression is tightly regulated by the actions of cyclins and cyclin dependent kinases (Cdks). p21 forms a quaternary complex that includes Cyclin D, Cdk4, and PCNA, and is induced during p53-dependent and -independent responses to cellular stress. p21 promotes cell cycle arrest by preventing the phosphorylation and activation of Cdk. Although the Cdks are inhibited via direct interac…	56647	Q9P288
			TOK-1	45/50	51.2241	3818.26	2333.5	3075.88
B	14	T90920	Topo II alpha	170	174.407	2060.6	12823.5	7442.05	1:500	Eukaryotic DNA topoisomerase II, a ubiquitous ATP-dependent type II topoisomerase, is an essential nuclear enzyme in DNA replication and transcription, chromatin segregation, and cell cycle progression. These enzymes transiently break a pair of complementary strands in double-stranded DNA to form a gate for the passage of duplex DNA. Two isoforms of DNA topoisomerase II have been identified, topo…	7153	P11388
			Topo II alpha	170	165.856	1065.11	1555.77	1310.44
D	14	T96120	Topo II beta	180	186.177	1971.31	2755.73	2363.52	1:500	Eukaryotic DNA topoisomerase II, a ubiquitous ATP-dependent type II topoisomerase, is an essential nuclear enzyme in DNA replication and transcription, chromatin segregation, and cell cycle progression. Topoisomerases transiently break a pair of complementary strands in double-stranded DNA to form a gate for the passage of duplex DNA. Two isoforms of DNA topoisomerase II have been identified: top…	7155	QU2880
			Topo II beta	180	205.777	4411.67	3767.53	4089.6
D	7	T57720	Transportin	101	106.195	3475.84	3328.63	3402.23	1:5000	Nucleocytoplasmic transport occurs via interaction of several cytosolic and nuclear pore proteins. The nuclear pore complex (NPC) mediates active transport of proteins and RNA into and out of the nucleus. The karyopherins are cytoplasmic proteins that shuttle proteins containing nuclear localization sequences (NLS) in a Ran-GTP–dependent manner. Transportin is a protein that mediates the nucleocy…	3842	Q92973
C	19	T92520	TRAX	33	29.9205	9796.49	7307.23	8551.86	1:1000	RNA-binding proteins, such as Translin, have numerous functions that include mRNA transport and translational regulation, as well as DNA rearrangement and repair. Translin has a ring-shaped structure that allows binding to single stranded DNA ends. It is localized in the cytoplasm and nucleus, however it does not have a nuclear targeting motif. Translin-associated factor X (TRAX), a member of the…	7257	Q99598
A	31	T28920	TREX1	32	35.7239	1261.3	1052.31	1156.8	1:2500	DNA replication, repair, and recombination requires the excision of nucleotides from the DNA 3' termini. Many 3' to 5' exonucleases have been identified which catalyze the excision of monophosphates from the 3' termini of DNA. TREX1 and TREX2 are 3' to 5' exonucleases that contain three conserved exonuclease active site motifs (EASM) that may produce exonuclease activity. TREX1 and TREX2 are most…	22040	Q91XB0
C	16	T11520	TTF-I	140	123.863	591.658	426.846	509.252	1:5000	Ribosomal precursor RNA is synthesized in an ordered series of events that result in RNA with precise 5' and 3' ends. These events require multiple protein-nucleic acid and protein-protein interactions. Transcription termination of RNA polymerase I involves binding of transcription termination factor for pol I (TTF-I) to a terminator element located downstream of the pre-rRNA coding region. The C…	7270	Q15361
D	26	U95420	UBE3A	100	107.555	3311.2	2383.26	2847.23	1:500	Protein ubiquitination is the end product of a multienzyme cascade that involves sequential thiol-ester bond interactions between ubiquitin and enzymes termed E1 ubiquitin-activating enzymes, E2 ubiquitin conjugating enzymes, and E3 ubiquitin protein ligases. UBE3A (E6-associated protein; E6-AP) is an E3 ubiquitin protein ligase that is linked to the neurological disorder Angelman syndrome. It me…	2245	Q9Z283
D	24	U15420	Ufd1L	40	42.317	1820.58	2108.67	1964.63	1:1000	Microdeletions of the chromosomal region 22q11.2 are associated with defects in cardiac and craniofacial development that are referred to as the CATCH 22 phenotype and include DiGeorge syndrome, the velo-cardio-facial syndrome, and the Opitz GBBB syndrome. Deleted in CATCH 22 patients, UFD1L encodes the human homolog of the yeast ubiquitin fusion degradation 1 protein (UFD1p), an essential compon…	22230	P70362
A	1	V39620	VCP	97	108.039	1428.13	2619.97	2024.05	1:250	ATPases that belong to the ATPase associated with different cellular activities (AAA) family are homo-oligomeric proteins that have roles in cell cycle regulation, protein degradation, organelle biogenesis, and vesicle mediated-protein transport. Valosin containing protein (VCP) is a AAA family member that is found as a hexamer in rat liver. In vitro, VCP catalyzes the hydrolysis of ATP, but this…	22331	P54609
B	17	X96820	XRCC4	55	52.2997	9995.25	4719.21	7357.23	1:250	DNA double-strand breaks (DSBs) are generated during intrinsic eukaryotic DNA recombination events such as assembly of antigen receptor genes and meiotic and mitotic recombination. DSB repair proteins are also required to repair breaks induced by extrinsic factors such as ionizing radiation and mutagenic chemicals. DNA-PKcs, Ku70/Ku80, DNA ligase IV, and X-Ray Cross Complementation group 4 (XRCC4…	7518	Q13426
D	35	Z91420	ZBP-89	74	74	2126.32	2040.93	2083.62	1:1000	The Cys-Cys-His-His family of zinc finger proteins are DNA binding proteins involved in transcriptional regulation. ZBP-89 is a member of this transcription factor family that contains an acidic, two basic, and four C2H2 Kruppel-type Zn2+ finger motifs. Within the two basic domains are nuclear localization signals similar to those found in other nuclear proteins. In mouse, ZBP-89 is expressed by …	58820	Q62806
B	16	Z10420	ZFP-37	67	65.6796	369.275	898.11	633.693	1:250	The family of nucleic acid-binding C2H2 type zinc finger transcription factors is divided into two classes. One class consists of small proteins (Gli1, Krox-20, WT1, Egr-1, and Sp1) with conserved zinc finger clusters of 3 to 5 units, while the other class (ZNF91, ZNF74, and ZFP37) can contain more than 10 zinc finger clusters. The ZFP-37 protein sequence includes an N-terminal Kruppel-associated…	22696	P17141
E	22	Z34720	ZIP Kinase	52	54.1202	999.716	841.831	920.773	1:250	ZIP kinase (DAP kinase 3) is a member of the DAP kinase subfamily of serine/threonine kinases. ZIP kinase contains an N-terminal kinase domain and a C-terminal leucine zipper structure (LZ). The mRNA expression of ZIP kinase is ubiquitous, and expression of ZIP kinase in COS-7 cells shows nuclear localization. In the nucleus, ZIP kinase may interact with transcription factors such as ATF4. The le…	1613	O43293

## Sheet: Cytoskeleton
Blot	Lane	Antibody#	Protein	Expected	Obs	Rpt 1	Rpt 2	Ave	Dilution	Background	Locus link	Swiss Prot
B	23	A63920	ABP-280	280	280	1084.13	1128.93	1106.53	1:250	ABP-280, also known as non-muscle Filamin, is a homodimeric actin-binding protein often found with membrane glycoproteins where it plays a role in cell motility. The human ABP-280 gene, mapped at the chromosomal region Xq28, consists of 47 exons extending approximately 26kb. The protein has an actin-binding domain at its NH2-terminal region, a central rod-like domain, and a C-terminal domain resp…	2316	P21333
D	25	C21620	alpha-Catenin	102	113.038	605.09	654.589	629.84	1:250	The catenins (a-, b-, and g-) are cytoplasmic proteins that bind to the highly conserved cytoplasmic tail of E-Cadherin. The cadherins, transmembrane adhesion molecules, are found with catenins at adherens junctions (zonula adherens). These junctions are critical for cell-cell adhesion, signal transmission between neighboring cells, and for the anchoring of the actin cytoskeleton. a-Catenin (CAP1…	1495	P26231
B	26	A13920	Annexin I	38	37.4335	6191.36	4553.76	5372.56	1:5000	Annexin I (a.k.a. lipocortin-1 or calpactin II) is a 38kDa protein that is part of a calcium-dependent phospholipid-binding protein family. Members share a common core domain, but each has a unique N-terminal tail that imparts its functional specificity. It is believed that phosphorlyation of this region in annexin I regulates its functions. Annexin I has been implicated in regulating phospholipi…	301	P46193
A	14	A14020	Annexin II	36	38.1858	20823.9	27971.5	24397.7	1:5000	Annexin II (p36), originally discovered as a substrate for the src oncogene, is one of the most studied members of the annexin family of calcium-dependent phospholipid-binding proteins. It exists in cells as either a monomer or a heterotetramer complexed with p11, an S100-related protein. In vitro, it has been found that unphosphorylated annexin II is capable of causing aggregation of chromaffin …	302	P07355
B	28	A29920	Annexin IV	36	33.6775	1653.18	759.803	1206.49	1:2500	Annexins are a widely expressed family of Ca2+ and phospholipid-binding proteins. At least ten have been identified in mammalian tissues. They have also been identified in Drosophila, Hydra, and Dictyostelium. The annexins contain unique amino terminal domains and four or eight (in the case of Annexin VI) conserved repeats. Annexin IV is a 36 kDa member of the annexin family. It is closely relate…	307	P09525
C	10	A30120	Annexin VI	70	67.3907	2329.91	2113.86	2221.88	1:5000	Annexins are a widely expressed family of Ca2+ and phospholipid-binding proteins. At least ten have been identified in mammalian tissues. They have also been identified in Drosophila, Hydra, and Dictyostelium. Annexin VI is a 70kDa member of the annexin family. While most of the other annexin family members have a four amino acid sequence repeat, Annexin VI displays an eight residue repeat. It is…	309	J03578
B	9	A56920	Annexin VII	51	45.7835	464.12	881.75	672.935	1:1000	Annexin VII, also known as synexin, is a 50kDa protein member of the Annexin family characterized by Ca2+–dependent phospholipid binding. Annexins have a four-fold internal repeat of about 70 amino acids that contains the Ca2+–binding sites. They also have a regulatory NH2-terminal region of 30-40 amino acids. Annexin VII mRNA has been detected in many tissues and is most abundant in brain, heart…	310	P20073
C	21	A61220	Annexin XI	56	52.9479	275.89	253.166	264.528	1:15,000	Annexins are a widely expressed family of Ca2+ and phospholipid-binding proteins. At least ten have been identified in mammalian tissues. They have also been identified in Drosophila, Hydra, and Dictyostelium. The annexins contain unique amino terminal domains and four or eight (in the case of Annexin VI) conserved repeats. Annexin XI contains four annexin tetrad-repeats, and a chromo box-like do…	11744	P97384
C	18	A37720	Arp3	50	46.5591	613.213	720.668	666.94	1:1000	Cellular morphology, adhesion, and motility occur through the reorganization of the actin cytoskeleton. This reorganization of actin filaments occurs through the interactions between actin and actin binding proteins. Actin-binding proteins regulate the polymerization and depolymerization of actin, connect actin-based structures to membranes and to other cytoskeletal elements, power the movement o…	10096	P32391
A	39	A34020	ASAP1	130	135.415	2419.32	1304.45	1861.89	1:500	The ADP-ribosylation factors (ARFs) are a family of small GTPases in the ARF superfamily that include ARFs and ARF-like (ARLs) proteins. At least six ARFs have been identified in humans: ARF1, ARF2, ARF3, ARF4, ARF5, and ARF6. ARFs are involved in intravesicular acidification and fusion of microsomal vesicles, endosome fusion, nuclear membrane assembly, and formation of clathrin-coated vesicles. …	13196	Q9QWY8
E	23	D34020	beta-Dystroglycan	43	45.197	853.746	507.366	680.556	1:500	Formation of the neuromuscular junction (NMJ) requires interaction between specific extracellular matrix proteins, intracellular cytoskeletal elements, and clustering of specific neurotransmitter receptors. Dystroglycans, a-dystroglycan and b-dystroglycan, are two members of the dystrophin-associated complex, an essential element of NMJs. These proteins are encoded by the same gene, but posttrans…	1605	Q14118
E	31	B11520	Bub3	40	43.9131	20732.4	15208.2	17970.3	1:500	Accurate chromosome segregation requires that all pairs of sister chromatids become appropriately atttached to mitotic spindles before the onset of anaphase. Cell cycle checkpoints monitor kinetochore-microtubule interactions, so that cell cycle progression can be delayed until proper chrosome attachments are formed. In yeast, Bub1-3 genes are required for proper mitotic delay in response to unat…	9184	O43684
C	9	C70820	CDC42	22	21.4183	5733.95	4548.68	5141.32	1:250	Rho family members are small GTP binding proteins that serve as molecular switches for a number of biological processes. They cycle between active GTP-bound and inactive GDP-bound states. CDC42 is a Rho family protein that was identified in membranes of human platelets and placenta. It is the homologue of CDC42Sc, which regulates initiation of bud-site assembly in Saccharomyces cerevisiae. Simila…	998	P21181
A	8	C81820	CLIP-115	115	110.797	3672.81	2833.49	3253.15	1:250	Microtubules, integral components of the cytoskeleton, are essential for establishment of cell polarity, membrane structure organization, and organelle translocation. Cell polarity is accomplished through the linkage of microtubules to other cytoskeletal proteins by microtubule associated proteins (MAPs). Likewise, the process of organelle translocation requires accessory proteins that link the o…	7461	O55156
A	18	C38720	Cofilin	19	20.402	2310.19	2480.73	2395.46	1:2500	Cell motility is a basic cellular behavior involved in embryogenesis, neurite outgrowth, wound healing, inflammation, and cancer metastasis. Filamentous actin is an essential component of cell protrusions involved in cell motility. The protrusion formation is regulated by actin polymerization and depolymerization. Cofilin is a ubiquitously expressed G- and F-actin binding protein that contains a …	29264	P18760
D	33	C28020	Coilin	80	81.1242	1802.32	881.807	1342.06	1:500	Ramon Cajal described small silver-staining organelles in the nuclei of pyramidal neurons, which have been referred to as cajal bodies or coiled bodies. An 80 kDa protein called p80 coilin was identified through its co-localization to coiled bodies. Coilin is a molecular marker of coiled bodies, but can also be found in the nucleoplasm, and may shuttle back and forth between the cytoplasm and nuc…	8161	P38432
A	2	C73220	CRP1	23	23.943	4719.35	3174.04	3946.69	1:1000	Cysteine-rich proteins (CRP1, CRP2, and CRP3/MLP) are involved in cell proliferation and differentiation, particularly in myogenesis. Each isoform contains two copies of the zinc-binding LIM domain with associated glycine-rich repeats. These domains are specific protein binding interfaces that are thought to target proteins to distinct subcellular locations and mediate assembly of multimeric prot…	13007	P97315
B	6	D29720	DAP Kinase	160	145.934	1045.97	846.689	946.331	1:250	Chronic exposure to extracellular signals such as interferons induce the inhibition of cell proliferation followed by cell death. The gene for DAP Kinase (Death Associated Protein Kinase) was identified using a novel approach named Technical Knockout. Briefly, Hela cells were transfected with an antisense cDNA expression library, then exposed to Interferon-g. The surviving cells, with their antis…	1612	P53355
C	34	D77620	Dematin	48-52	56	5125.75	4223.83	4674.79	1:1000	Identified as a human erythroid cytoskeletal protein, dematin is an actin-bundling protein that is widely and abundantly expressed. In solution, it exists as a trimer of two 48kDa subunits and one 52kDa subunit. The 48kDa subunit contains a villin-like headpiece domain. Villin is an actin-binding protein of the brush border cytoskeleton. The headpiece domain is essential for villin's actin bundli…	2039	Q08495
A	26	D67820	Dlg	140	123.592	988.831	457.083	722.957	1:1000	The human homologue of the Drosophila discs large tumor suppressor protein (hDlg) is a member of the MAGUKs (membrane associated guanylate kinases) protein family. Members of this family (PSD-95, ZO-1, ZO-2, and human erythroid p55) are involved in cell structure and signaling events. The hDlg protein consists of several domains: three PDZ (PSD-95/Discs large/ZO-1) domains, an SH3 domain, and a g…	1739	Q12959
D	28	D99320	DMPK	88	84.8702	1713.99	1926.32	1820.16	1:1000	Myotonic dystrophy (DM), characterized by myotonia and progressive muscle weakness, results from an expanding CTG trinucleotide repeat in the 3' untranslated region of DMPK, a putative Ser/Thr kinase from the Rho-associated enzyme family. DMPK (myotonic dystrophy protein kinase) is a cytosolic protein that is found in many tissues, especially skeletal and cardiac muscle. Overexpression of DMPK in…	1760	Q09013
A	19	D74620	Dynactin	50	52.9457	1114.99	1155.29	1135.14	1:250	Dyneins are ubiquitous, multimeric proteins that are responsible for minus end-directed microtubule-based organelle transport. They are divided into two classes, cytosolic and axonemal. The activity of cytosolic dynein is regulated by the multiprotein dynactin complex with which it co-purifies. Dynactin is composed of at least nine polypeptides with p50 being the second most abundant subunit. The…	10540	Q13561
B	26	D25520	Dynamin	100	102.43	6561.73	4960.09	5760.91	1:1000	Dynamin is a nerve terminal phosphoprotein with intrinsic GTPase activity which plays an important role in endocytosis. This GTPase activity is stimulated in vitro by microtubules, SH3 domain-containing proteins, phospholipids, and Protein Kinase C (PKC)-mediated phosphorylation. There are at least two distinct dynamin genes in mammals, which show 79% identity, encoding proteins Dynamin I and Dyn…	140694	P21575
D	23	D27120	Dynamin II	100	116.103	1447.6	2341.23	1894.42	1:250	Dynamin is a membrane-associated GTPase that binds to GTP, microtubules, and phospholipids. Northern blot analysis has shown dynamin to be present in most tissues but at an amount about 20-fold lower than that in brain. There are at least two distinct dynamin genes in mammals. Transcripts of both dynamin genes are alternatively spliced at two or more sites. The first site is identical in both dyn…	25751	Q9QXL9
A	5	D62320	Dystrobrevin	87	97.397	1900.97	2006.29	1953.63	1:1000	Acetylcholine receptor clustering is considered an early event and a marker for synaptogenesis between a motor neuron and a muscle fiber. This process is mediated by the extracellular protein Agrin which binds to a and b Dystroglycan, previously discovered as Dystrobrevin-associated proteins. Dystrobrevin binds to the actin cytoskeleton by its N-terminal domain, thus providing the link between th…	13527	Q9D2N4
C	11	D63020	Dystrobrevin	87	77.412	2826.17	3562.37	3194.27	1:250	Acetylcholine receptor clustering is considered an early event and a marker for synaptogenesis between a motor neuron and a muscle fiber. This process is mediated by the extracellular protein Agrin which binds to a and b Dystroglycan, previously discovered as Dystrophin-associated proteins. Dystrophin binds to the actin cytoskeleton by its N-terminal domain, thus providing the link between the ac…	13527	Q9D2N4
D	20	E46420	EB1	30	35.4536	9406.93	7783.01	8594.97	1:500	Familial adenomatous polyposis is an autosomal inherited disease characterized by mutations in the APC (adenomatous polyposis coli) gene. Individuals with this disease are predisposed to colorectal polyps and cancer. It has been proposed that disruption of the APC gene plays a role in the disease. APC is a large coiled-coil protein that interacts,via its carboxy terminus, with catenins and with t…	22919	Q15691
A	15	E39120	EB3	38	38.1631	1101.12	481.712	791.416	1:250	Mutations in the adenomatous polyposis coli (APC) gene are linked to early events in the development of colorectal tumors. The majority of these mutations result in expression of truncated APC proteins that lack the C-terminal region. APCL is a homologue of APC that is highly expressed in the central nervous system. Both APC and APCL can bind to beta-catenin, and may deplete intracellular beta-ca…	22924	Q9UPY8
			EB3	38	40.4616	819.829	306.272	563.051
			EB3	38	42.9123	540.764	275.41	408.087
B	32	E83020	EBP50	50-53	49.0366	8703.14	12769.2	10736.2	1:250	Integral plasma membrane proteins are stabilized by linkages to the cortical actin cytoskeleton, which structurally supports the membrane and contributes to processes such as endocytosis, exocytosis, and transmembrane signaling. The ERM (ezrin-radixin-moesin) family of proteins provides these structural linkages. The ERM proteins contain a 300-residue N-terminal domain, a 170-residue a-helical re…	9368	O14745
			EBP50	50-53	53.7641	10260.9	9620.05	9940.49
E	4	C20820	E-Cadherin	120	120	2835	3105.79	2970.39	1:2500	E-Cadherin is a 120kDa transmembrane glycoprotein that is localized in the adherens junctions of epithelial cells. There, it interacts with the cytoskeleton through the associated cytoplasmic catenin proteins. In addition to being a calcium-dependent adhesion molecule, E-Cadherin is also a critical regulator of epithelial junction formation. Its association with catenins is necessary for cell-cel…	999	P12830
B	32	E83920	Eg5	120	128.018	2186.45	2466.34	2326.39	1:1000	The mitotic spindle apparatus equally distributes duplicated chromosomes to daughter cells. This process is mediated by the dynamic instability of the spindle microtubules and the forces generated by the action of cytoplasmic dynein and kinesin-related motor proteins (KRPs), such as CHO1/MKLP1. These motors hydrolyze ATP as they move progressively along the microtubules. They organize the microtu…	3832	P52732
A	20	E85120	ENC-1	66	65.1185	2708.81	3328.71	3018.76	1:250	Neurogenesis involves complex processes that form and organize neural components. The majority of proteins whose expression defines events of neural development are transcription factors. ENC-1 (Ectoderm and Neural Cortex-1), a neurogenesis marker, is thought to function as an actin binding protein. During early embryogenesis, ENC-1 is expressed in the neuroectodermal region of the epiblast. At l…	13803	O14682
			ENC-1	66	70.9098	3348.55	3167.62	3258.08
			ENC-1	66	79.9822	7611.78	5616.28	6614.03
B	12	E35520	EPLIN	90/110	105.437	2082.17	601.467	1341.82	1:250	The LIM is a protein-protein interaction domain that forms two zinc-binding sub domains. Some LIM domain containing proteins are involved in transcriptional regulation, while others are associated with cytoskeletal structures, such as actin stress fibers and focal adhesions. Epithelial protein lost in neoplasm (EPLIN) is a LIM domain containing protein that is down regulated in oral, prostate, an…	51474	Q9UHB6
			EPLIN	90/110	89.049	4899.15	4218.07	4558.61
D	21	E53020	Ezrin	80	86.5097	13491.6	9425.05	11458.3	1:250	First described as an 80kDa protein concentrated in the apical cytoskeletal region of intestinal brush border cells, ezrin is now recognized as a major substrate of protein tyrosine kinases, such as the epidermal growth factor (EGF) tyrosine kinase. Ezrin is expressed at high levels in intestine, kidney, and placenta. In placenta, ezrin is present as monomers and non-covalent oligomers in tight a…	7430	Q96CU8
C	28	F82720	FLAP	85	69.4337	31427	58435.3	44931.1	1:250	Gelsolin, an actin binding protein, regulates the actin cytoskeleton. Flightless I (fliI), a member of the gelsolin family, was discovered as a mutation in Drosophila that results in flightlessness and, in some cases, lethality. FliI is required for actin organization during myogenesis and embryogenesis. It contains characteristic gelsolin 6-fold segmental repeats and an N-terminal extension of 1…	241	O70323
D	2	G37820	Gelsolin	93	102.286	1005.55	965.796	985.674	1:2500	Gelsolin was identified as a result of its ability to sever actin filaments in a Ca2+-dependent manner. The gene for gelsolin encodes an 83 kDa protein that migrates as a 93 kDa polypeptide in SDS-gels. The N-terminal domain contains the calcium-independent actin-severin site, whereas the calcium-dependent site is located in the C-terminal portion of the protein. It exhibits significant homology …	2934	P06396
			Gelsolin	93	92.0917	1923.17	1317.54	1620.35
D	30	G49220	GFAP	50	48.2251	1213.71	1686.51	1450.11	1:250	The cytoskeleton is an array of highly ordered filaments that maintains the shape, structure, and functionality of cells. There are three major types of filaments: actin filaments, microtubules, and intermediate filaments. The distinctions among them are based on protein composition and arrangements. Glial fibrillary acidic protein (GFAP) is a 50 kDa component of the intermediate filaments and wa…	2670	P14136
D	37	G25920	GGA3	90	89.7199	757.488	1286.98	1022.23	1:2500	The ADP-ribosylation factors (ARFs) are a family of small GTPases in the ARF superfamily that include ARFs and ARF-like (ARLs) proteins. At least six ARFs have been identified in humans: ARF1, ARF2, ARF3, ARF4, ARF5, and ARF6. ARFs are involved in intravesicular acidification and fusion of microsomal vesicles, endosome fusion, nuclear membrane assembly, and formation of clathrin-coated vesicles. …	23163	Q9NZ52
C	15	G10020	GMAP-210	210	219.598	1140.25	1206.19	1173.22	1:250	Trip230 was identified as a protein that interacts with retinoblastoma protein (Rb) and the thyroid hormone receptor (TR). The structure of Trip230 includes five coiled-coil segments separated by non-helical linkers, N-terminal and C-terminal leucine zipper domains, and multiple phosphorylation sites. Trip230 is ubiquitously expressed and localized to the Golgi. During cell cycle progression, a s…	9321	O15154
A	35	G90520	GRIP	130	131.784	1172.54	580.449	876.492	1:1000	Rapid neuronal excitation within the CNS is mediated by the interactions of receptors with their respective neurotransmitters, such as glutamate. Glutamate has a diverse array of receptors that are categorized into two distinct groups: ionotropic and metabotropic. Ionotropic receptors are ligand-gated channels and can be subdivided into two classes: NMDA and AMPA receptors. AMPA receptors are com…	84016	P97879
C	24	G22320	GSK-3 beta	46	44.764	2160.29	1977.3	2068.8	1:2500	Glycogen Synthase Kinase-3b (GSK-3b) is a serine/threonine kinase that affects glycogen metabolism by phosphorylating and, thus, down-regulating the activity of muscle glycogen synthase. GSK-3b is identical to the Tau Protein Kinase I (TPK I) which plays a role in the formation of the histopathological lesions of Alzheimer's disease (AD). In AD, many neurons contain intracytoplasmic neurofibrilla…	2932	P18266
C	9	I71320	IAK1	46	39.3356	425.419	487.6	456.51	1:250	Cell division is a tightly regulated process that ensures the segregation of chromosomes into daughter cells. Essential to this regulation is the modification of cell cycle components by reversible phosphorylation. Ipl1 and aurora are two related kinases isolated from S.cerevisiae and Drosophila, respectively. Inactivation of these kinases results in abnormal chromosome segregation and disruption…	6795	O35624
			IAK1	46	41.4521	784.797	576.302	680.549
			IAK1	46	45.4309	904.361	732.294	818.328
B	33	J36020	JAM-1	38	38.6368	3462.52	3204.57	3333.54	1:500	Tight junctions (zonulae occludens) are critical to the maintenance of cell polarity and intercellular barriers. Protein components of the tight junctions include actin filaments, symplekin, occludin, ZO-1, ZO-2, and ZO-3. Junctional adhesion molecules, JAM-1, -2, and -3, are a new subfamily in the immunoglobulin (Ig) superfamily that colocalize with these components of tight junctions. JAM-1 was…	50848	Q9Y624
D	9	K55520	KAP3A	100	111.322	435.463	3474.58	1955.02	1:250	KAP3 (kinesin superfamily-associated protein 3) was identified as an accessory protein for the microtubule translocator kinesin and, independently, as SMAP (Smg GDS-associated protein). Alternative splicing of KAP3 mRNA results in proteins of 793 amino acids (KAP3A) and 772 amino acids (KAP3B). KAP3 protein is highly expressed in brain and testis and displays an apparent molecular weight of 100 k…	16579	P70188
D	9	K55520	KAP3A	100	97.5822	568.335	1398.8	983.57
E	25	K34220	KIF1A	200	204.691	1529.08	1305.66	1417.37	1:500	The ability of the kinesin superfamily of motor proteins to hydrolyze ATP as they move progressively along microtubules is important for organelle transport and cell division. Kinesins are grouped according to the location of the motor domain in the N-terminal, middle, or C-terminal region of the protein. A family of N-terminal motor domain kinesin proteins includes KIF1A/1B, KIF3A/3B, KRP85/95, …	16560	P33173
B	24	K35620	KIF2	110	113.27	2233.01	810.227	1521.62	1:250	The ability of the kinesin superfamily of motor proteins to hydrolyze ATP as they move progressively along microtubules is important for organelle transport and cell division. Kinesins are grouped according to the location of the motor domain in the N-terminal, central, or C-terminal region of the protein. KIF2 and KIF2b are kinesin-like motor proteins that contain central motor domains with flan…	16563	P28740
A	17	K96920	KIF3A	80/85	85.834	180.048	664.125	422.087	1:250	The ability of the kinesin superfamily of motor proteins to hydrolyze ATP as they move progressively along microtubules is important for organelle transport and cell division. Kinesins are grouped according to the location of the motor domain in the N-terminal, middle, or C-terminal region of the protein. A family of N-terminal motor domain kinesin proteins includes KIF3A/3B, KRP85/95, and Klp68d…	11127	Q9Y496
C	30	K98220	KIF3B	95	83.8591	891.393	1185.1	1038.24	1:250	The ability of the kinesin superfamily of motor proteins to hydrolyze ATP as they move progressively along microtubules is important for organelle transport and cell division. Kinesins are grouped according to the location of the motor domain in the N-terminal, middle, or C-terminal region of the protein. A family of N-terminal motor domain kinesin proteins includes KIF3A/3B, KRP85/95, and Klp68d…	16569	O15066
B	39	L37820	Lamin A/C	65/74	57.6218	874.172	949.805	911.988	1:1000	The nuclear envelope (NE) is a specialized extension of the ER that contains numerous pore complexes interconnected with the nuclear lamina. The nuclear lamina composes the structural framework for the NE and serves as a chromatin anchor site, thus playing a major role in interphase nuclear organization. The major component of nuclear lamina are intermediate filament-like proteins called lamins. …	4000	Q969I8
C	23	C56520	L-Caldesmon	80	64.9173	6205.09	4298.34	5251.71	1:2500	Caldesmon is a protein component of the thin filaments of smooth muscle myofibrils. It is also localized in the stress fibers of fibroblasts. Caldesmon was identified as a Ca2+/Calmodulin-binding protein with molecular weight of 120-150 kDa (H-Caldesmon) and 70-80 kDa (L-Caldesmon). H-Caldesmon is the primary isoform in smooth muscle while L-Caldesmon is most abundant in non-muscle cells. Caldesm…	800	Q05682
			L-Caldesmon	80	69.9083	12943.6	12774.3	12859
			L-Caldesmon	80	74.8217	8371.32	7472.62	7921.97
A	9	M41420	MAP2B	280	249.776	176.477	1039.39	607.933	1:2500	Microtubule-associated proteins (MAPs) play a crucial role in the development and structure of nerve cells. These proteins are important for the assembly and stability of microtubules during neurite outgrowth and for the morphology of neuronal processes, such as dendrites. MAP2, specifically localized in dendrites, has four known isoforms produced by alternative splicing of the transcript. These …	4133	P11137
C	4	M36820	Moesin	78	71.2359	6908.37	10698	8803.2	1:5000	Moesin belongs to a family of proteins that includes ezrin and radixin. These proteins are co-expressed in a variety of cells. They localize to the cytoskeleton and modify interactions between cytoskeletal and membrane proteins. There is approximately 70% homology between moesin and ezrin and 80% homology between moesin and radixin. Moesin is intracellular and contains multiple conserved domains …	4478	P26038
A	29	M38420	MYPT1	130	133.168	5748.7	4987.7	5368.2	1:500	Protein phosphatase-1 (PP1) is a major serine/threonine phosphatase that is involved in various cellular processes in eukaryotic cells. The PP1 catalytic subunit may be directed to particular subcellular locations by targeting subunits, which can modify the substrate specificity of the enzyme. The PP1 enzyme associated with the myofibrils of striated and smooth muscle forms a complex with myosin …	116670	0
A	27	C70320	N-Cadherin	130	130	648.569	578.978	613.774	1:2500	Cadherins are a family of Ca2+-dependent intercellular adhesion molecules that play a central role in controlling morphogenetic movements during development. Their function is regulated by association with the actin cytoskeleton by a complex of cytoplasmic proteins called the catenins (a, b, g). Members of the cadherin family include P-cadherin, E-cadherin (uvomorulin), N-cadherin (neural cadheri…	1000	P15116
B	17	N17220	Nestin	220	227.38	936.579	928.847	932.713	1:500	The cytoskeleton consists primarily of core structural proteins that include microfilaments, microtubules, and intermediate filaments (IFs). IFs contain more than 50 distinct proteins that are organized into six different subtypes: Type I/II keratin proteins expressed in epithelia cells, type III vimentin/desmin, type IV neurofilament proteins, type V nuclear lamins, and type VI nestin proteins e…	10763	P21263
A	35	N98720	Nexilin	97	91.1882	3432.08	2508.05	2970.06	1:250	Adherens junctions are actin filament-associated junctions between neighboring cells or between a cell and the extracellular matrix. Cell-matrix junctions involve transmembrane connections between the extracellular matrix and the extracellular portion of integrin receptors. In the cytoplasm, integrins interact with F-actin binding proteins, including a-actinin, vinculin, and talin. A number of ot…	246172	Q9Z2J4
B	33	R79520	p116Rip	125	118.533	713.782	270.307	492.045	1:250	Neuronal cell morphology is regulated by extracellular stimuli such as growth factors and neurotrophins. Responses to many extracellular signals are mediated by the small GTP-binding protein Rho. Basal Rho activity maintains cytoskeletal tension and cell shape. Stimuli-induced increases in Rho activity (i.e. Rho-GTP accumulation) promotes neurite retraction. However, suppression of Rho activity r…	10928	P97434
B	26	P41920	p150Glued	150	152.851	3866.22	2277.49	3071.85	1:250	p150glued was identified as a polypeptide associated with cytoplasmic dynein, the minus-end-directed microtubule-based motor protein. p150glued is also a member of the oligomeric dynactin complex. Dynactin mediates dynein-driven vesicle motility, as well as lower eukaryote nuclear transport. p150glued bears significant homology to the product of the Glued gene in Drosophila.. It has been shown in…	29167	P28023
B	11	A15220	p21-Arc	21	20.5844	1185.33	595.064	890.198	1:1000	Cellular morphology, adhesion, and motility occur through the reorganization of the actin cytoskeleton. This reorganization of actin filaments occurs through the interactions between actin and actin binding proteins. Actin-binding proteins regulate the polymerization and depolymerization of actin, connect actin-based structures to membranes and to other cytoskeletal elements, power the movement o…	10094	O15145
A	28	P11920	p24	24	29.5611	646.567	480.091	563.329	1:250	The microtubule (MT) cytoskeleton functions in cytoplasmic organization, cellular movement, determination of cell polarity, intracellular transport, and chromosome segregation. p24 is a membrane protein that contains a C-terminal hydrophilic region that is homologous to the microtubule binding motifs found in Tau and MAP2. In addition, p24 contains two putative transmembrane domains. Northern blo…	22360	P97799
B	27	P54320	Paxillin	68	65.1753	350.058	435.63	392.844	1:1000	Paxillin, a focal adhesion protein, is a substrate for several tyrosine kinases such as src, FAK, and p120BRC/ABL. The tyrosine phosphorylation of paxillin is affected by conditions that change cell-cell adhesion. This is consisent with the possibility that paxillin is involved in the regulation of cell morphology. Additionally, because of its SH3 binding domain, paxillin associates tightly with …	5829	P49024
E	18	P49620	Paxillin	68	65.5461	10741.9	15924	13332.9	1:1000	Paxillin, a focal adhesion protein, is a substrate for several tyrosine kinases such as src, FAK, and p120BRC/ABL. The tyrosine phosphorylation of paxillin is affected by conditions that change cell-cell adhesion. This is consisent with the possibility that paxillin is involved in the regulation of cell morphology. Additionally, because of its SH3-binding domain, paxillin associates tightly with …	5829	P49024
			Paxillin	68	68.6816	6695.34	8401.69	7548.52
A	27	P82120	PIP5K gamma	87/90	84.1063	1830.19	1413.02	1621.6	1:250	Phosphoinositide turnover is a well established mechanism of intracellular signal transduction. Sequential phosphorylation of phosphatidylinositol (PtdIns) results in PtdIns(4)P (PIP) and PtdIns(4,5)P2 (PIP2). Phospholipase C (PLC) hydrolyzes PIP2 to inositol(1,4,5)P3 (IP3) which stimulates release of intracellular Ca2+. PIP2 is generated by phosphorylation of PtdIns at the D5 position of the ino…	18717	O70161
D	23	P63720	PRK2	140	141.386	2237.88	3299.6	2768.74	1:1000	The Protein Kinase C (PKC) family of homologous serine/threonine protein kinases is involved in a number of processes such as growth, differentiation, and cytokine secretion. PKCs are activated by Ca2+, phospholipids, diacylglycerol, phorbol esters, and proteolysis. PRK2 (PKC-Related Kinase 2), also named PKN2 or PAK-2, was originally isolated from U937 cells and human fetal brain cDNA libraries …	5586	Q16513
B	37	P96520	PTEN	47	44.8614	32599.1	20351	26475	1:250	Mutations in the tumor suppressor PTEN/MMAC1/TEP-1 have been implicated in the progression of carcinoma, melanoma, breast cancer, and glial, prostate, endometrial, and kidney tumors. PTEN is a lipid and protein phosphatase that acts on both phosphotyrosyl and phosphoseryl/threonyl residues. Both PtdIns(3,4)P2 and PtdIns(3,4,5)P3 are dephosphorylated at position 3 by PTEN. PTEN includes an N-termi…	5728	O00633
A	8	R56220	Rac1	21	21.1811	2066.37	2656.76	2361.56	1:1000	Rac1 is a member of the expanding family of Ras-related GTPase proteins. These small proteins have the ability to switch between two different conformational states: the active (GTP-bound) and the inactive (GDP-bound). The GTPase activity is increased by specific activator proteins named GAPs. Rac1, like many of its relatives, contains the consensus sequence Cys-X-X-X-COOH, which localizes it to …	207	P15154
			Rac1	21	22.9089	12959.3	22447	17703.1
B	13	R90220	Reps1	73	74.556	563.549	1872.12	1217.84	1:250	Tyrosine kinase signaling pathways involve the activation of various adaptor proteins and small G-proteins, such as Ras and Ral. The GDP-bound inactive form of Ral is converted to the active GTP-bound form by Ral-GDP dissociation stimulator (RalGDS) in a Ras dependent manner. Ral acts downstream of Ras, where it interacts with the effector protein RalBP1, a GTPase-activating protein for Rac1 and …	19707	O54916
C	3	R73920	Rho	21	21.0241	1835.35	2741.31	2288.33	1:250	Members of the Ras superfamily of GTPases are distantly related to the heterotrimeric G proteins and shuttle between inactive and active GTP-bound forms. Interconversion between these forms is controlled by guanine nucleotide exchange factors (GEFs) and GTPase-activating proteins (GAPs). Although the subfamilies of the Ras-like proteins share 30-50% homology, each participates in a particular set…	387	P03749
A	21	R81520	ROCK-I/ROK beta	160	164.016	1326.71	1131.41	1229.06	1:250	ROCK-I is a Rho-associated serine/threonine kinase isozyme that mediates RhoA-induced assembly of focal adhesions and actin stress fibers. It contains an N-terminal kinase domain, a central 600 amino acid long coiled-coil region, a C-terminal pleckstrin homology region (PH) and a Cys-rich zinc finger motif. The ROCK-I kinase domain is approximately 90% identical to that of ROCK-II. ROCK-I binds G…	19877	P70335
C	35	S86120	SCP3	34/37	34.8334	410.843	334.303	372.573	1:500	Division of haploid germ cells during meiosis involves the pairing and recombination of homologous chromosomes. The synaptonemal complex (SC) is a meiotic protein structure that enhances chromosome pairing and segregation, affects the number and distribution of crossovers, and produces functional chiasmata from crossovers. The SC contains a central element (CE) and two lateral elements (LE) that …	25561	Q63520
C	15	M82020	Stathmin/Metablastin	19	18.4095	12840	12556.7	12698.4	1:250	The regulation of microtubule (MT) assembly is vital to cellular processes such as organelle transport, organization of the cytoplasm, and intracellular movement of cell surface receptors. MTs are composed of tubulin subunits that exist in dynamic equilibrium between free tubulin dimers and MTs. The instability of MTs is determined by the rates of growth and shrinkage of tubulin polymers and by f…	3925	P16949
D	38	S10320	Syndapin I	52	54.0897	643.6	594.369	618.984	1:250	Dynamin is a brain specific GTPase involved with clathrin-mediated endocytosis in the presynaptic terminal of neurons. Interactions between dynamin and cytoskeletal- and vesicle-associated proteins may be critical for various stages of endocytosis. Syndapins (synaptic, dynamin-associated proteins; Sdp) are proteins that bind the Pro-rich C-terminus of dynamin. Syndapin family proteins have a high…	29704	Q9Z0W5
A	7	T57120	Tau	50_68	57.6654	13358.9	15870.5	14614.7	1:1000	In addition to tubulin, microtubules have other components named Microtubule-associated proteins (MAPs), which include the high molecular MAPs (200-400kDa) and the Tau proteins (55-70kDa). These proteins co-purify with the microtubules during repeated cycles of microtubule assembly and disassembly. Both MAPs and Tau proteins extend from the side of the microtubules. They form cross–bridges in neu…	4137	P10636
C	38	T31820	TNIK	150	174.986	1259.06	3946.36	2602.71	1:250	Ste20 is a S. cerevisiae Ser/Thr protein kinase that functions upstream of the MAP kinase module. Mammalian and yeast homologs of this kinase are divided into two classes based on their structure and regulation. Members of the first class (Ste20, Cla4, and p21-activated protein kinase) contain a C-terminal kinase domain, an N-terminal regulatory domain and a small GTPase Rac1/Cdc42 binding domain…	10293	Q9UKE5
B	38	V39420	VAP33	33	29.5853	806.145	1344.55	1075.35	1:500	In eukaryotic cells, trafficking of membrane and secretory proteins requires an elaborate system of organelles, vesicles, and cytoskeletal structures. Proteins important for protein trafficking usually interact with one or all of these cellular structures. VAP33 (VAP-A) was identified through its ability to bind the synaptic vesicle protein, synaptobrevin/VAMP-1. The strucure of VAP33 includes an…	30960	Q9UB22
E	22	Z34720	ZIP Kinase	52	54.1202	999.716	841.831	920.773	1:250	ZIP kinase (DAP kinase 3) is a member of the DAP kinase subfamily of serine/threonine kinases. ZIP kinase contains an N-terminal kinase domain and a C-terminal leucine zipper structure (LZ). The mRNA expression of ZIP kinase is ubiquitous, and expression of ZIP kinase in COS-7 cells shows nuclear localization. In the nucleus, ZIP kinase may interact with transcription factors such as ATF4. The le…	1613	O43293
C	7	Z72720	ZO-1	220	220.009	1692.13	2284.66	1988.39	1:250	Tight junctions (zonulae occludens) are critical to the maintenance of cell polarity and intercellular barriers between epithelial and endothelial cells. Protein components of the tight junctions include actin filaments, symplekin, occludin, Rab3B, AF-6, 7H6, ZO-1 and ZO-2. Analysis of ZO-1 and -2 resulted in their inclusion in the MAGUK protein family. This family also includes the discs large t…	7082	Q07157

## Sheet: Cell Adhesion
Blot	Lane	Antibody#	Protein	Expected	Obs	Rpt 1	Rpt 2	Ave	Dilution	Background	Locus link	Swiss Prot
A	2	A60520	AF6	182	175.476	4796.31	5371.24	5083.78	1:500	AF6 (ALL-1 Fusion partner in chromosome 6) was discovered as the fusion partner of ALL-1. These genes undergo translocation and fusion in acute myeloid leukemias. AF6, or p180, was also identified as a Ras-interacting protein isolated from bovine brain. AF6 binds to the GTP-Ras but not to the inactive GDP, or ineffective forms of Ras. The interaction between AF6 and Ras may regulate the Ras signa…	4301	P55196
D	25	C21620	alpha-Catenin	102	113.038	605.09	654.589	629.84	1:250	The catenins (a-, b-, and g-) are cytoplasmic proteins that bind to the highly conserved cytoplasmic tail of E-Cadherin. The cadherins, transmembrane adhesion molecules, are found with catenins at adherens junctions (zonula adherens). These junctions are critical for cell-cell adhesion, signal transmission between neighboring cells, and for the anchoring of the actin cytoskeleton. a-Catenin (CAP1…	1495	P26231
C	18	A37720	Arp3	50	46.5591	613.213	720.668	666.94	1:1000	Cellular morphology, adhesion, and motility occur through the reorganization of the actin cytoskeleton. This reorganization of actin filaments occurs through the interactions between actin and actin binding proteins. Actin-binding proteins regulate the polymerization and depolymerization of actin, connect actin-based structures to membranes and to other cytoskeletal elements, power the movement o…	10096	P32391
A	39	A34020	ASAP1	130	135.415	2419.32	1304.45	1861.89	1:500	The ADP-ribosylation factors (ARFs) are a family of small GTPases in the ARF superfamily that include ARFs and ARF-like (ARLs) proteins. At least six ARFs have been identified in humans: ARF1, ARF2, ARF3, ARF4, ARF5, and ARF6. ARFs are involved in intravesicular acidification and fusion of microsomal vesicles, endosome fusion, nuclear membrane assembly, and formation of clathrin-coated vesicles. …	13196	Q9QWY8
B	5	C19220	beta-Catenin-95KD	92	95.424	5670.42	5086.97	5378.7	1:500	b-Catenin is a 92 kDa protein that binds to the cytoplasmic tail of E-Cadherin. The cadherins, transmembrane adhesion molecules, are found with catenins at adherens junctions (zonula adherens). Deletions in the cytoplasmic domain of E-Cadherin which eliminate catenin binding also result in a loss of cell adhesion, indicating that this binding is essential for E-Cadherin function. Although the a- …	12387	Q02248
E	23	D34020	beta-Dystroglycan	43	45.197	853.746	507.366	680.556	1:500	Formation of the neuromuscular junction (NMJ) requires interaction between specific extracellular matrix proteins, intracellular cytoskeletal elements, and clustering of specific neurotransmitter receptors. Dystroglycans, a-dystroglycan and b-dystroglycan, are two members of the dystrophin-associated complex, an essential element of NMJs. These proteins are encoded by the same gene, but posttrans…	1605	Q14118
B	38	C41720	Calreticulin	60	57.3185	3868.7	4318.85	4093.77	1:2500	Proteins undergo numerous modifications, including folding, translocation, and degradation. During such modifications, polypeptides are rarely in a native, stable state. Molecular chaperones are a diverse group of proteins that modulate polypeptide stability through ATP-dependent folding. Many chaperone proteins are found in the endoplasmic reticulum (ER). Calreticulin is a luminal ER protein tha…	12317	P14211
A	18	C38720	Cofilin	19	20.402	2310.19	2480.73	2395.46	1:2500	Cell motility is a basic cellular behavior involved in embryogenesis, neurite outgrowth, wound healing, inflammation, and cancer metastasis. Filamentous actin is an essential component of cell protrusions involved in cell motility. The protrusion formation is regulated by actin polymerization and depolymerization. Cofilin is a ubiquitously expressed G- and F-actin binding protein that contains a …	29264	P18760
A	16	C13720	Connexin-43	43	41.8674	3225.76	4492.4	3859.08	1:250	Gap junctions are intercellular protein pores. They enable cell-to-cell communication by allowing passage of ions and other small molecules. The subunits of gap junction channels are assembled from a family of proteins called connexins. Individual connexin molecules join to make hexameric hemichannels termed connexons; these structures dock to connexons on neighboring cells, forming gap junction …	24392	P08050
D	31	D10520	drp1	27	33.0163	59628	34108	46868	1:500	In culture, cell density can have profound effects on gene expression, enzymatic activity, and cell signaling pathways. Using differential screening of cDNAs from low-passage nontumorigenic teratocarcinoma cells versus high passage tumorigenic cells, a protein was identified that is regulated in cell-density dependent manner. This protein, density-regulated protein 1 (drp1), contains putative sit…	8562	O43583
E	4	C20820	E-Cadherin-120KD	120	120	2835	3105.79	2970.39	1:2500	E-Cadherin is a 120kDa transmembrane glycoprotein that is localized in the adherens junctions of epithelial cells. There, it interacts with the cytoskeleton through the associated cytoplasmic catenin proteins. In addition to being a calcium-dependent adhesion molecule, E-Cadherin is also a critical regulator of epithelial junction formation. Its association with catenins is necessary for cell-cel…	999	P12830
B	34	E90320	Endoglin	95	102.522	819.882	643.059	731.471	1:250	Endoglin (CD105), a major glycoprotein of human vascular endothelium, is a type I integral membrane protein with a large extracellular region, a hydrophobic transmembrane region, and a short cytoplasmic tail. It also contains an RGD tripeptide that may be important for cellular adhesion. There are two forms of endoglin (S-endoglin and L-endoglin) that differ in the length of their cytoplasmic tai…	2022	P17813
B	12	E35520	EPLIN-105KD	90/110	105.437	2082.17	601.467	1341.82	1:250	The LIM is a protein-protein interaction domain that forms two zinc-binding sub domains. Some LIM domain containing proteins are involved in transcriptional regulation, while others are associated with cytoskeletal structures, such as actin stress fibers and focal adhesions. Epithelial protein lost in neoplasm (EPLIN) is a LIM domain containing protein that is down regulated in oral, prostate, an…	51474	Q9UHB6
			EPLIN-89KD	90/110	89.049	4899.15	4218.07	4558.61
B	19	F15020	FAK-108KD	125	108.519	1661.96	2383.17	2022.57	1:1000	Focal Adhesion Kinase (FAK) is a cytoplasmic tyrosine kinase that colocalizes with integrins in focal adhesions. This cellular localization is directed by a 125 amino acid sequence at the C-terminus called the "Focal Adhesion Targeting sequence" (FAT). The binding of extracellular matrix ligands to integrins triggers autophosphorylation and activation of FAK. This creates binding sites for SH2 do…	5747	Q00944
			FAK-116KD	125	115.99	3718.87	2264.41	2991.64
			FAK-126KD	125	126.304	2349.91	1267.31	1808.61
C	13	F65020	Flotillin-1-42KD	48	42.258	1134.57	1254.55	1194.56	1:250	Caveolae are specialized membrane invaginations of 50-100 nm present in all cells, but abundant in endothelium, muscle cells, and adipocytes. These plasma membrane microdomains function in transcytosis of macromolecules, and are the sites of potocytosis, where small molecules are concentrated and transferred inside the cells by glycosylphosphatidylinositol (GPI)-linked receptors. Caveolin, a 22kD…	14251	O08917
			Flotillin-1-45KD	48	45.2089	2798.16	3118.31	2958.23
C	4	E35820	Flotillin-2/ESA	42	45.1163	8580.49	8950.14	8765.31	1:5000	Flotillin-2/ESA (epidermal surface antigen) plays a role in intercellular epidermal adhesion. Epidermal surface proteins have an important role in normal epidermal maintenance and function. In addition, they are involved in various autoimmune diseases in which auto-antibodies bind to normal epidermal cell surface proteins. This binding causes cell disadherence that leads to blister formation. Suc…	2319	Q14254
A	22	C26220	gamma-Catenin	82	87.6803	3321.25	2368.08	2844.66	1:2000	g-Catenin (plakoglobin) was identified as a component of desmosomes where it associates with desmoglein. g-Catenin and b-Catenin are closely related proteins that have significant homology with the Drosophila armadillo protein. In addition to complexing with E-Cadherin, g-Catenin and b-Catenin have been observed in association with the intracellular domain of N-Cadherin. It has been proposed that…	3728	Q15151
C	20	H11320	Headpin	44	42.406	3009.52	5101.58	4055.55	1:2500	Serine proteinase inhibitors (serpins) comprise a diverse group of proteins that include more than 100 members in viruses, plants, and animals. These serpin protease inhibitors act by binding tightly to the protease substrate in a one-to-one ratio. Although the sequences of the serpins are highly diverse, they contain a reactive site loop (RSL) that binds to the active site of proteases. Highly c…	5275	Q9UIV8
D	28	I10220	ILK	50	54.0536	1506.61	1820.33	1663.47	1:1000	Integrins are transmembrane receptors that mediate cell-cell or cell-matrix adhesion. All integrins are heterodimers composed of a and b subunits, which interact with extracellular matrix and cytoskeletal proteins. Signal transduction through intergin receptors may be regulated by integrin-linked kinase (ILK). ILK is a widely expressed Ser/Thr protein kinase that contains four ankyrin-like repeat…	3611	Q13418
B	8	V75320	Integrin alpha 2/VLA-2	150	155.015	2324.44	936.993	1630.71	1:250	Integrins are a family of dimeric proteins that mediate cell-to-cell and extracellular matrix adhesion. They consist of a large a chain that is non-covalently associated with a smaller b chain which is used to define integrin subfamilies. These molecules exhibit a wide range of expression throughout development and adulthood. VLA-2 (very late antigen), a member of the integrin superfamily, was id…	3673	P17301
C	18	J12420	JAB1	38	35.5759	1491.27	1409.47	1450.37	1:250	JAB1 (Jun activation domain-binding protein-1) was isolated in a yeast two-hybrid screen using the c-Jun N-terminal activation domain. Binding of JAB1 to Jun potentiates activator protein transcription factor (AP-1) target gene transcription. JAB1 interacts with c-Jun and JunD, but not with JunB or v-Jun. It also interacts with other transcriptional regulatory complexes, such as the activator of …	10987	O15386
B	33	J36020	JAM-1	38	38.6368	3462.52	3204.57	3333.54	1:500	Tight junctions (zonulae occludens) are critical to the maintenance of cell polarity and intercellular barriers. Protein components of the tight junctions include actin filaments, symplekin, occludin, ZO-1, ZO-2, and ZO-3. Junctional adhesion molecules, JAM-1, -2, and -3, are a new subfamily in the immunoglobulin (Ig) superfamily that colocalize with these components of tight junctions. JAM-1 was…	50848	Q9Y624
C	33	L59920	Laminin B2-211KD	220	210.65	284.807	620.977	452.892	1:250	The basal lamina contains Collagen Type IV, proteoglycans, and glycoproteins. Laminin is a high molecular weight (≈850 kDa) oligomer, consisting of three different chains (A, B1, and B2) joined by disulfide bonds. The overall structure predicts two helical domains (I&II) at the COOH-terminal, cysteine-rich repeats (III&V), and two globular domains (IV&VI). Domains IV and VI are the binding sites …	3915	P11047
			Laminin B2-241KD	220	241.09	503.514	561.825	532.669
A	23	G25020	LR11/SorLA/gp250	250	250	2935.56	2313.96	2624.76	1:1000	The low-density lipoprotein receptor (LDLR) functions in lipoprotein transport pathways, and is involved in familial hypercholesterolemia. Homologues of the LDLR may have diverse functions and their ligands may include biological inactive plasma carrier complexes, plasma lipoproteins, yolk precursors, toxins, and extracellular lipoproteins. LR11 (also known as sorLA-1 and gp250) is a lipoprotein …	6653	Q92673
A	8	M58320	Mena-85KD	140/88/80	84.6927	5267.28	8633.1	6950.19	1:250	Abl and Disabled (Dab) are essential for correct axonal connections during Drosophila development. Mutations in Enabled (Ena) rescue the genetic defects caused by mutated Abl and Dab. Mena (Mammalian Ena) is a protein with significant homology to Eva, VASP, and WASP proteins. The murine Mena gene predicts a protein of 541 amino acids. However, two additional exons that could introduce 246 amino a…	13800	M58320
A			Mena-94KD	140/88/80	93.8587	5791.35	9144.22	7467.79
A	27	C70320	N-Cadherin	130	130	648.569	578.978	613.774	1:2500	Cadherins are a family of Ca2+-dependent intercellular adhesion molecules that play a central role in controlling morphogenetic movements during development. Their function is regulated by association with the actin cytoskeleton by a complex of cytoplasmic proteins called the catenins (a, b, g). Members of the cadherin family include P-cadherin, E-cadherin (uvomorulin), N-cadherin (neural cadheri…	1000	P15116
A	35	N98720	Nexilin	97	91.1882	3432.08	2508.05	2970.06	1:250	Adherens junctions are actin filament-associated junctions between neighboring cells or between a cell and the extracellular matrix. Cell-matrix junctions involve transmembrane connections between the extracellular matrix and the extracellular portion of integrin receptors. In the cytoplasm, integrins interact with F-actin binding proteins, including a-actinin, vinculin, and talin. A number of ot…	246172	Q9Z2J4
D	19	N62820	Ninjurin	22	20.2262	5707.99	4010.02	4859.01	1:250	Ninjurin is a protein whose expression is dramatically increased after sciatic nerve transection and crush injuries. The Ninjurin gene encodes for a protein of 152 amino acids with two putative transmembrane domains. Ninjurin was iodinated in vivo and promoted the aggregation of Jurkat cells expressing Ninjurin, indicating a portion of Ninjurin is exposed to the cell surface. The adhesive propert…	4814	Q92982
D	10	P27820	p130 Cas-133KD	130	133.251	10147.5	9375.83	9761.64	1:1000	p47v-crk (v-Crk) is the product of a transforming gene, v-crk, that was isolated from avian sarcoma viruses. The v-Crk protein is a fusion product of viral Gag protein and a part of cellular Crk that includes SH2 and SH3 domains. v-Crk-induced transformation increases tyrosine phosphorylation of several cellular proteins, including p130Cas. The p130Cas is tightly associated with v-Crk via the SH2…	9564	Q63767
D	28	G11420	p190-B	195	195.235	1818.28	2186.31	2002.29	1:250	GTPase activating proteins (GAPs) stimulate the GTP-hydrolyzing activity of GTPases, such as p21ras and Rho. p190-A is a Ras-GAP associated protein that is tyrosine phosphorylated in transformed and growth factor-stimulated cells. Ras-GAP and p190-A are targets of oncoproteins and growth factor receptors. p190-B is another Ras-GAP in the p190 family. It has 51% identity with p190-A and contains s…	394	Q13017
B	11	A15220	p21-Arc	21	20.5844	1185.33	595.064	890.198	1:1000	Cellular morphology, adhesion, and motility occur through the reorganization of the actin cytoskeleton. This reorganization of actin filaments occurs through the interactions between actin and actin binding proteins. Actin-binding proteins regulate the polymerization and depolymerization of actin, connect actin-based structures to membranes and to other cytoskeletal elements, power the movement o…	10094	O15145
B	8	P30620	PAI-1	47	51.1638	6313.91	4659.33	5486.62	1:2500	Fibrinolysis is regulated by the plasminogen activators, tissue plasminogen activator (tPA) and urokinase PA (uPA), and by the plasminogen activator-inhibitors (PAIs). Two PAIs include the serpin family members, PAI-1 and PAI-2. PAI-1 is a glycoprotein found in plasma, platelets, endothelial cells, hepatoma cells, and fibrosarcoma cells. Thrombin, endotoxin, and IL-1 induce PAI-1 synthesis in end…	5054	P05121
B	27	P54320	Paxillin	68	65.1753	350.058	435.63	392.844	1:1000	Paxillin, a focal adhesion protein, is a substrate for several tyrosine kinases such as src, FAK, and p120BRC/ABL. The tyrosine phosphorylation of paxillin is affected by conditions that change cell-cell adhesion. This is consisent with the possibility that paxillin is involved in the regulation of cell morphology. Additionally, because of its SH3 binding domain, paxillin associates tightly with …	5829	P49024
E	18	P49620	Paxillin-65KD	68	65.5461	10741.9	15924	13332.9	1:1000	Paxillin, a focal adhesion protein, is a substrate for several tyrosine kinases such as src, FAK, and p120BRC/ABL. The tyrosine phosphorylation of paxillin is affected by conditions that change cell-cell adhesion. This is consisent with the possibility that paxillin is involved in the regulation of cell morphology. Additionally, because of its SH3-binding domain, paxillin associates tightly with …	5829	P49024
			Paxillin-69KD	68	68.6816	6695.34	8401.69	7548.52
D	34	F25020	Phospho-FAK (Y397)	125	126.451	952.105	859.653	905.879	1:1000	Focal Adhesion Kinase (FAK) is a cytoplasmic tyrosine kinase that colocalizes with integrins in focal adhesions. This cellular localization is directed by a 125 amino acid sequence at the C-terminus called the "Focal Adhesion Targeting" sequence (FAT). The binding of extracellular matrix ligands to integrins triggers autophosphorylation at Tyr-397, and activation of FAK through phosphorylation of…	5747	Q05397
C	19	P94520	PI3-Kinase p110 alpha	110	104.001	605.767	279.021	442.394	1:250	Phosphatidylinositol 3 (PI3) -kinase participates in insulin-stimulated glucose uptake, PDGF-induced membrane ruffling, and G-protein receptor signaling. It exists as a heterodimer of 85 kDa (p85) and 110 kDa (p110) subunits. The p85 subunit associates with and serves as a substrate for activated growth factor receptor tyrosine kinases. p85 regulates the p110 catalytic subunit by acting as the li…	5290	P42336
D	32	P17920	pp120	120	119.049	5567.01	12941.6	9254.31	1:1000	The membrane associated protein pp120 (p120cas) was identified as a tyrosine kinase substrate that is phosphorylated in Src transformed cells or in response to growth factor stimulation. It shares structural similarity with the Drosophila Armadillo protein and the vertebrate b-catenin and g-catenin proteins. This similarity is evidenced by its characteristic Arm domain that is composed of 42-amin…	1500	P30999
D	23	P63720	PRK2	140	141.386	2237.88	3299.6	2768.74	1:1000	The Protein Kinase C (PKC) family of homologous serine/threonine protein kinases is involved in a number of processes such as growth, differentiation, and cytokine secretion. PKCs are activated by Ca2+, phospholipids, diacylglycerol, phorbol esters, and proteolysis. PRK2 (PKC-Related Kinase 2), also named PKN2 or PAK-2, was originally isolated from U937 cells and human fetal brain cDNA libraries …	5586	Q16513
B	37	P96520	PTEN	47	44.8614	32599.1	20351	26475	1:250	Mutations in the tumor suppressor PTEN/MMAC1/TEP-1 have been implicated in the progression of carcinoma, melanoma, breast cancer, and glial, prostate, endometrial, and kidney tumors. PTEN is a lipid and protein phosphatase that acts on both phosphotyrosyl and phosphoseryl/threonyl residues. Both PtdIns(3,4)P2 and PtdIns(3,4,5)P3 are dephosphorylated at position 3 by PTEN. PTEN includes an N-termi…	5728	O00633
B	8	P47120	PYK2/CAK beta	116	108.938	1063.91	1308.41	1186.16	1:1000	Protein Tyrosine Kinase 2 (PYK2, CAKb, RAFTK) is a 116 kDa protein that belongs to the FAK family of tyrosine kinases. Although ubiquitously expressed, PYK2 is most abundant in brain. Like FAK, PYK2 is localized at cell-cell contacts. However, PYK2 is unique because it is rapidly activated by signals that elevate intracellular Ca2+ and by Protein Kinase C activation. It is thought that PYK2 links…	50646	P70600
A	2	C38020	R-Cadherin	100	106.985	3400.19	2357.18	2878.69	1:500	R-Cadherin was first isolated from chicken retina, but was subsequently shown to be present and highly conserved in a variety of tissues from several different species. A 913 amino acid polypeptide, R-Cadherin is highly homologous to Cadherin-4, but is most closely related to another family member, N-Cadherin. In experiments using chimeric L cells expressing chicken or mouse Cadherins, those cell…	12561	P39038
C	8	S55820	Symplekin	150	139.352	1390.06	1478.59	1434.33	1:1000	Tight junctions or zonula occludens, are specialized epithelial cell-cell contact sites that modulate the diffusion of macromolecules and ions through the intracellular space. Tight juctions are formed by the weaving of protein strands between two adjacent plasma membranes. Symplekin is a protein component of the submembraneous face of the tight junctions in polar epithelial cells, but is absent …	8189	Q92797
B	38	V39420	VAP33	33	29.5853	806.145	1344.55	1075.35	1:500	In eukaryotic cells, trafficking of membrane and secretory proteins requires an elaborate system of organelles, vesicles, and cytoskeletal structures. Proteins important for protein trafficking usually interact with one or all of these cellular structures. VAP33 (VAP-A) was identified through its ability to bind the synaptic vesicle protein, synaptobrevin/VAMP-1. The strucure of VAP33 includes an…	30960	Q9UB22
B	31	V40620	VASP	46	46.6224	6646.1	6786.14	6716.12	1:500	Vasodilator-stimulated phosphoprotein (VASP), a substrate for cAMP- and cGMP-dependent kinases, is associated with actin filaments, focal adhesions, and dynamic membrane regions. VASP is composed of several distinct domains: a central L-proline-rich domain contains a GPPPPP motif as a single copy and as a three-fold tandem repeat, as well as three conserved phosphorylation sites for cyclic nucleo…	7408	P0552
C	7	Z72720	ZO-1	220	220.009	1692.13	2284.66	1988.39	1:250	Tight junctions (zonulae occludens) are critical to the maintenance of cell polarity and intercellular barriers between epithelial and endothelial cells. Protein components of the tight junctions include actin filaments, symplekin, occludin, Rab3B, AF-6, 7H6, ZO-1 and ZO-2. Analysis of ZO-1 and -2 resulted in their inclusion in the MAGUK protein family. This family also includes the discs large t…	7082	Q07157

## Sheet: MAP Kinase pathway
Blot	Lane	Antibody#	Protein	Expected	Obs	Rpt 1	Rpt 2	Ave	Dilution	Background	Locus link	Swiss Prot
B	7	F46820	14-3-3 epsilon	29	26.5384	1007.04	1066.59	1036.81	1:1000	The family of 14-3-3 proteins has been implicated in numerous cellular processes such as neurotransmission, phospholipase activity, and calcium signaling. The 14-3-3e protein (29kDa) associates with several proteins involved in cell proliferation, such as Raf-1, Bcr-Abl, middle T antigen, and CDC25 phosphatase. It appears that 14-3-3 proteins enhance the kinase activity of the Raf proto-oncogene …	7531	P42655
			14-3-3 epsilon	29	33.2798	526.827	652.154	589.49
B	23	A63920	ABP-280	280	280	1084.13	1128.93	1106.53	1:250	ABP-280, also known as non-muscle Filamin, is a homodimeric actin-binding protein often found with membrane glycoproteins where it plays a role in cell motility. The human ABP-280 gene, mapped at the chromosomal region Xq28, consists of 47 exons extending approximately 26kb. The protein has an actin-binding domain at its NH2-terminal region, a central rod-like domain, and a C-terminal domain resp…	2316	P21333
C	9	C70820	CDC42	22	21.4183	5733.95	4548.68	5141.32	1:250	Rho family members are small GTP binding proteins that serve as molecular switches for a number of biological processes. They cycle between active GTP-bound and inactive GDP-bound states. CDC42 is a Rho family protein that was identified in membranes of human platelets and placenta. It is the homologue of CDC42Sc, which regulates initiation of bud-site assembly in Saccharomyces cerevisiae. Simila…	998	P21181
D	34	R19120	C-Raf	74	68.2056	2864.13	2487.6	2675.86	1:1000	Raf (c-Raf-1) is a cytoplasmic serine/threonine protein kinase and is a member of a small family of proteins which are highly conserved from Drosophila to mammals. Raf has a critical role in the response to many growth factors including: EGF, PDGF, insulin, IL-2, IL-3, CSF-1, and GM-CSF. Raf can directly interact with Ras-GTP and subsequently become activated. Thus Raf plays a prominent role in t…	7187	P04049
			C-Raf	74	73.9166	6189.71	3720.29	4955
D	20	M37520	ERK1	44/42	43.8756	6024.04	5753.61	5888.83	1:5000	The family of serine/threonine kinases known as ERKs (extracellular signal regulated kinases) or MAPKs (mitogen-activated protein kinases) are activated after cell stimulation by a variety of hormones and growth factors. Cell stimulation induces a signaling cascade that leads to phosphorylation of MEK (MAPK/ERK kinase) which, in turn, activates ERK via tyrosine and threonine phosphorylation. A my…	50689	Q63538
E	40	M12320	ERK1	44/42	44.1378	4035.93	1853.85	2944.89	1:5000	The family of serine/threonine kinases known as ERKs (extracellular signal regulated kinases) or MAPKs (mitogen-activated protein kinases) are activated after cell stimulation by a variety of hormones and growth factors. Cell stimulation induces a signaling cascade that leads to phosphorylation of MEK (MAPK/ERK kinase) which, in turn, activates ERK via tyrosine and threonine phosphorylation. A my…	50689	Q63538
B	4	E16220	ERK2	42	39.7485	11359.4	9273.35	10316.4	1:5000	The family of serine/threonine kinases known as ERKs (extracellular signal regulated kinases) or MAPKs (mitogen-activated protein kinases) are activated after cell stimulation by a wide variety of hormones and growth factors. Cell stimulation induces a signaling cascade that leads to phosphorylation of MEK (MAPK/ERK kinase) which, in turn, activates ERK via tyrosine and threonine phosphorylation.…	116590	P27703
			ERK2	42	42.2936	572.495	142.576	357.536
C	13	G81020	G3BP	68	63.7634	3333.15	3088.4	3210.78	1:1000	The Ras proteins are low molecular weight GTPases that play a critical role in the control of proliferation, differentiation, and cytoskeletal organization. RasGAP acts as a negative regulator of Ras, as well as a downstream target of Ras. It participates in the signal transduction cascade through interactions with other signaling proteins. Via its C-terminal domain, RasGAP interacts with Ras, bu…	10146	Q13283
B	6	I58620	Inhibitor 2	32	35.9956	1236.07	1206.59	1221.33	1:250	Protein phosphatase 1 (PP1) is involved in protein synthesis, glycogen metabolism, cell division, and neuronal metabolism. PP1 contains a catalytic subunit that is associated with a regulatory subunit (inhibitor 2), a G subunit, and an M subunit. Inhibitor 2 is a heat stable 205 amino acid protein subunit of PP1 that inhibits the activity of the enzyme. Inhibitor 2 is phosphorylated by p90rsk, MA…	5504	P41236
			Inhibitor 2	32	38.1345	294.931	198.718	246.824
A	14	M32220	MAPKAPK-5	54	59.8154	1082.3	703.279	892.787	1:250	Many different extracellular stimuli produce cellular responses mediated by the activation of mitogen-activated protein (MAP) kinases. Protein kinase substrates of MAP kinases are believed to play important roles in amplifying and diversifying MAP kinase signals to produce specific cellular responses. Three groups of kinases that are activated by MAP kinases include ribosomal S6 kinase (RSK or MA…	8550	O60491
D	4	M17020	MEK1	45	49.8461	16955.1	15974.5	16464.8	1:1000	MEK1 (MapK/ERK Kinase 1) is a 45 kDa member of the MEK family of dual specificity kinases. MEK is activated by a variety of cellular serine/threonine kinases including c-Raf, A-Raf, c-mos, and MEK Kinase-1. Activated MEK phosphorylates MAP kinase (ERK) at threonine and tyrosine residues. This results in activation of ERK and its signaling pathway. MEK is highly specific for ERK and various MEKs p…	5604	Q02750
D	1	M24520	MEK2	46	50.4794	7470.83	12249.8	9860.3	1:2500	MEK2 (MAP Kinase Kinase 2 or ERK Kinase), a 46 kDa protein kinase, phosphorylates MAP kinases (ERKs) at tyrosine and threonine residues. This phosphorylation results in activation of the MAP kinases. MEK2 is seven amino acids larger and shares 81% identity with MEK1. In cultured cells, MEK2 is activated by serum. In vitro, v-Raf phosphorylates and activates MEK2. It is thought that all of these a…	5605	P36506
B	10	M85420	MKK3b	37	39.4896	223.777	657.332	440.554	1:250	Mitogen activated protein (MAP) kinase signal transduction pathways mediate the effects of various extracellular stimuli on biological processes such as proliferation, differentiation, and death. Three groups of mammalian MAP kinases have been identified: the extracellular signal-regulated kinases (ERK), the c-Jun N-terminal kinases (JNK), and the p38 MAP kinases. The p38 MAP kinases are activate…	5606	P97293
D	15	M66720	MKP2	43	47.9431	1191.19	2113.84	1652.52	1:500	The mitogen activated protein (MAP) kinases mediate signal transduction pathways involved in cellular growth and differentiation. These MAP kinases, including ERK1 and ERK2, are activated by phosphorylation on Tyr and Thr by MEK (MAP and ERK Kinase). Regulation of the resulting physiological effects of MAP Kinase activation is affected in part by MAP Kinase phosphatases (MKPs). These phosphatases…	60587	Q62767
D	11	M77120	MST1	56	64.8466	2771.93	2387.11	2579.52	1:500	Ste20 is a S. cerevisiae Ser/Thr protein kinase that functions upstream of the MAP kinase module. Mammalian and yeast homologs of this kinase are divided into two classes based on their structure and regulation. Members of the first class (Ste20, Cla4, and p21-activated protein kinase [PAK]) contain a C-terminal kinase domain, an N-terminal regulatory domain and a small GTPase Rac1/Cdc42-binding …	6789	Q13043
D	12	M77320	MST3	52	57.4894	8717.1	10441.6	9579.37	1:250	Ste20 is a S. cerevisiae Ser/Thr protein kinase that functions upstream of the MAP kinase module. Mammalian and yeast homologs of this kinase are divided into two classes based on their structure and regulation. Members of the first class (Ste20, Cla4, and p21-activated protein kinase [PAK]) contain a C-terminal kinase domain, an N-terminal regulatory domain and a small GTPase Rac1/Cdc42 binding …	8428	O00506
C	12	P98120	p38 alpha/SAPK2a	42	39.6181	3207.95	3744.66	3476.31	1:2500	Activation of the immune and inflammatory responses often involves the recognition of bacterial endotoxin (lipopolysaccharide or LPS). Binding of LPS by monocytic cells results in the production and release of proinflammatory cytokines, such as IL-1 and TNF-a. LPS-induced signaling cascades involve members of the Ser/Thr protein kinase family known as the mitogen activated protein kinases (MAPKs)…	1432	Q16539
C	16	P39520	p38 alpha/SAPK2a	42	39.2918	3744.66	4494.01	4119.33	1:5000	Activation of the immune and inflammatory responses often involves the recognition of bacterial endotoxin (lipopolysaccharide or LPS). Binding of LPS by monocytic cells results in the production and release of proinflammatory cytokines, such as IL-1 and TNF-a. LPS-induced signaling cascades involve members of the Ser/Thr protein kinase family known as the mitogen activated protein kinases (MAPKs)…	1432	Q16539
C	22	E17120	pan ERK	42_85	39.6329	8621.12	9621.99	9121.55	1:5000	The family of serine/threonine kinases known as ERKs (extracellular signal regulated kinases) or MAPKs (mitogen-activated protein kinases) are activated after cell stimulation by a variety of hormones and growth factors. Cell stimulation induces a signaling cascade that leads to phosphorylation of MEK (MAPK/ERK kinase) which, in turn, activates ERK via tyrosine and threonine phosphorylation. A my…	24338	P27703
			pan ERK	42_85	45.7461	6114.18	8576.51	7345.35
			pan ERK	42_85	52.2073	4545.13	7556.18	6050.65
			pan ERK	42_85	69.0156	4627.95	8231.35	6429.65
			pan ERK	42_85	88.4404	16447.2	17456.4	16951.8
A	13	M54920	pan-JNK/SAPK1	49	45.0723	1403.34	1111.9	1257.62	1:250	The Ras signaling pathway links the signals from growth factor receptors with the activation of the MAPK kinase cascade of phosphorylation leading to cell growth and differentiation. External stimuli, like endotoxins, UV irradiation, heat, and hyperosmolarity, induce an array of cellular responses that culminate with gene expression, ultimately dictating an adaptation to the new environment. The …	5602	P53779
B	38	P39820	PBK	41	40.2828	462.026	675.165	568.596	1:1000	Mitogen activated protein (MAP) kinase signal transduction pathways mediate the effects of various extracellular stimuli on biological processes such as proliferation, differentiation, and death. The p38 MAP kinases are activated by dual phosphorylation on Thr and Tyr within the motif Thr-Gly-Tyr located in kinase subdomain VIII. Activation of p38 MAPK is mediated specifically by the MAP kinase k…	55872	Q9NPD9
C	19	P19820	Phospho-p38MAPK (T180/Y182)	42	39.6205	1795.67	1163.92	1479.8	1:2500	Activation of the immune and inflammatory responses often involves the recognition of bacterial endotoxin (lipopolysaccharide or LPS). Binding of LPS by monocytic cells results in the production and release of proinflammatory cytokines, such as IL-1 and TNF-a. LPS-induced signaling cascades involve members of the Ser/Thr protein kinase family known as the mitogen activated protein kinases (MAPKs)…	1432	Q16539
B	17	P21520	Phospho-p38MAPK (T180/Y182)	42	40.8895	1600.75	1170.06	1385.4	1:2500	Activation of the immune and inflammatory responses often involves the recognition of bacterial endotoxin (lipopolysaccharide or LPS). Binding of LPS by monocytic cells results in the production and release of proinflammatory cytokines, such as IL-1 and TNF-a. LPS-induced signaling cascades involve members of the Ser/Thr protein kinase family known as the mitogen activated protein kinases (MAPKs)…	1432	Q9WUV9
D	4	R02120	Ras	21	22.3386	1576.29	1238.04	1407.16	1:500	Ras and related proteins of the Ras superfamily play critical roles in the control of normal and neoplastic proliferation. In mammalian cells there are four true Ras proteins (encoded by Ha-ras, N-ras, Ki-rasA, and Ki-rasB ) which, upon mutational activation, can function as independent oncogenes. These proteins relay signals from tyrosine kinases at the plasma membrane which subsequently lead to…	5921	P0116
			Ras	21	25.0801	625.922	1726.9	1176.41
D	3	R23820	Rsk	90	93.142	14799.5	10247.8	12523.7	1:1000	The p90rsk (Rsk) and p70s6k kinases were first identified based on their ability to phosphorylate the 40S ribosomal protein S6 in vitro. Both of these enzymes are differentially regulated by serine/threonine phosphorylation in response to mitogenic stimulation. ERK1 and ERK2 have been shown to regulate Rsk activity. Once activated by this phosphorylation, a significant amount of Rsk can be found …	6195	Q15418
A	37	T93020	TAO1	116	123.581	829.932	673.355	751.644	1:250	Mitogen activated protein kinases (MAPKs) are critical components of several signal transduction pathways that convert extracellular stimuli into cellular responses. Four groups of MAPKs (ERKs, JNKs, p38, and ERK5) have been identified in mammalian cells. MAPK pathways contain a 3-kinase cascade consisting of a MAPK, a MAP/ERK kinase (MEK), and a MEK kinase (MEKK). MEKK phosphorylation of MEKs le…	9344	O88664
B	3	B71520	TFII-I	135/140	126.49	3212.61	2910.51	3061.56	1:1000	General transcription factor II-I (GTF2I/TFII-I/SPIN/BAP-135) is a transcription factor that contains six directly repeated 90-residue regions, which possess helix-loop-helix protein-protein interaction motifs. TFII-I can regulate transcription in T-cells through interaction with the initiator elments (Inrs) within the AdML and Vb promoters, and associates with HIV-1, TdT, and ribonucleotide redu…	2969	Q9UHL9
B	13	T81920	TFII-I	135/140	128.953	1209.19	1455.64	1332.41	1:250	General transcription factor II-I (GTF2I/TFII-I/SPIN/BAP-135) is a transcription factor that contains six directly repeated 90-residue regions, which possess helix-loop-helix protein-protein interaction motifs. TFII-I can regulate transcription in T-cells through interaction with the initiator elments (Inrs) within the AdML and Vb promoters, and associates with HIV-1, TdT, and ribonucleotide redu…	2969	Q9UHL9

## Sheet: PKA
Blot	Lane	Antibody#	Protein	Expected	Obs	Rpt 1	Rpt 2	Ave	Dilution	Background	Locus link	Swiss Prot
B	16	A99520	AKAP121/S-AKAP84	121/84	106.006	422.72	455.366	439.043	1:250	Intracellular compartmentalization is essential to the function of the cAMP-dependent Protein Kinase (PKA). Localization is maintained through the interactions of PKA regulatory subunits with specific anchoring proteins. Several proteins have been identified as PKA anchoring proteins and form a family named AKAPs (A-Kinase Anchor Proteins). Fifteen of the AKAP proteins contain a consensus binding…	64553	O88884
			AKAP121/S-AKAP84	121/84	127.42	473.49	460.226	466.858
B	5	A59820	AKAP149	149	140.369	1187.89	529.602	858.748	1:500	The targeting of protein kinases and phosphatases to cellular compartments in a timely manner may provide specificity in signal transduction events. For instance, attachment of type II cAMP–dependent Protein Kinase (PKA) to the cytoskeleton occurs through the binding of the regulatory subunit (RII) to microtubule associated-protein 2. Several proteins, such as microtubule–associated protein 2, ha…	8165	Q92667
C	30	A64120	AMPK beta	38	36.5526	439.16	426.624	432.892	1:250	AMP activated protein kinase (AMPK) was identified as a result of its phosphorylation and inactivation of lipid metabolism enzymes. However, AMPK also phosphorylates enzymes involved in other metabolic pathways. AMPK is activated by AMPKK (AMPK Kinase)-mediated phosphorylation in response to intracellular changes in AMP levels. Although rat skeletal muscle AMPK exists as a monomer, active rat liv…	83803	P80386
D	31	D10520	drp1	27	33.0163	59628	34108	46868	1:500	In culture, cell density can have profound effects on gene expression, enzymatic activity, and cell signaling pathways. Using differential screening of cDNAs from low-passage nontumorigenic teratocarcinoma cells versus high passage tumorigenic cells, a protein was identified that is regulated in cell-density dependent manner. This protein, density-regulated protein 1 (drp1), contains putative sit…	8562	O43583
A	9	M41420	MAP2B	280	249.776	176.477	1039.39	607.933	1:2500	Microtubule-associated proteins (MAPs) play a crucial role in the development and structure of nerve cells. These proteins are important for the assembly and stability of microtubules during neurite outgrowth and for the morphology of neuronal processes, such as dendrites. MAP2, specifically localized in dendrites, has four known isoforms produced by alternative splicing of the transcript. These …	4133	P11137
B	28	N12520	NHE-1	92	90.514	2647.74	2590.16	2618.95	1:250	The extrusion of H+ in exchange for extracellular Na+ is important for many cellular processes, such as pH homeostasis, volume regulation, and transepithelial ion and water transport. Na+/H+ exchangers (NHE) are integral membrane proteins that mediate electroneutral exchange of one Na+ ion for one H+ ion. Six NHE forms, NHE-1 thru -6, have been identified. NHE-1 and NHE-6 are widely expressed, wh…	24782	P26431
			NHE-1	92	97.366	1309.43	739.238	1024.34
B	3	P73420	PKA C	40	40.2444	2363.93	2759.35	2561.64	1:1000	cAMP-dependent Protein Kinase (PKA) is composed of two distinct subunits: catalytic (C) and regulatory (R). Four regulatory subunits have been identified: RIa, RIb, RIIa, and RIIb. These subunits define type I and II cAMP-dependent protein kinases. Following binding of cAMP, the regulatory subunits dissociate from the catalytic subunits, rendering the enzyme active. Type I and type II holoenzymes…	5566	P17612
A	18	P19920	PKA RI	48	50.8724	3361.11	3238.88	3299.99	1:250	cAMP-dependent Protein Kinase (PKA) is composed of two distinct subunits: catalytic (C) and regulatory (R). Four regulatory subunits have been identified: RIa, RIb, RIIa, and RIIb. These subunits define type I and II cAMP-dependent protein kinases. Following binding of cAMP, the regulatory subunits dissociate from the catalytic subunits, rendering the enzyme active. Type I and type II holoenzymes…	19084	P10644
			PKA RI	48	55.6232	1739.99	1760.64	1750.32
A	22	P53620	PKA RI alpha	49	50.5328	1517.27	1414.45	1465.86	1:250	cAMP-dependent Protein Kinase (PKA) is composed of two distinct subunits: catalytic (C) and regulatory (R). Four regulatory subunits have been identified: RIa, RIb, RIIa, and RIIb. These subunits define type I and II cAMP-dependent protein kinases. Following binding of cAMP, the regulatory subunits dissociate from the catalytic subunits, rendering the enzyme active. Type I and type II holoenzymes…	5566	P17612
			PKA RI alpha	49	54.6127	2734.15	2668.59	2701.37
B	1	P45320	PKA RII alpha	51	49.9629	3078.99	2284.89	2681.94	1:1000	cAMP-dependent Protein Kinase (PKA) is composed of two distinct subunits: catalytic (C) and regulatory (R). Four regulatory subunits have been identified: RIa, RIb, RIIa, and RIIb. These subunits define type I and II cAMP-dependent protein kinases. Following binding of cAMP, the regulatory subunits dissociate from the catalytic subunits, rendering the enzyme active. Type I and type II holoenzymes…	5576	P13861
			PKA RII alpha	51	52.7416	2074.75	6061.22	4067.98
B	21	P54720	PKA RII beta	53	51.589	1449.03	617.244	1033.14	1:1000	cAMP-dependent Protein Kinase (PKA) is composed of two distinct subunits: catalytic (C) and regulatory (R). Four regulatory subunits have been identified: RIa, RIb, RIIa, and RIIb. These subunits define type I and II cAMP-dependent protein kinases. Following binding of cAMP, the regulatory subunits dissociate from the catalytic subunits, rendering the enzyme active. Type I and type II holoenzymes…	5577	P31323
B	29	P67220	PKB alpha/Akt	59	61.566	2547.09	1956.21	2251.65	1:500	Rac (Related to the A and C kinases) protein kinase shows 73% and 68% to Protein Kinase C and PKA, respectively, and is also known as Protein Kinase B (PKB). It was also identified as the product of the v-akt oncogene from T-cell lymphomas. PKB mRNA is expressed in a wide variety of cell lines and has been detected in porcine brain, heart, liver, kidney, muscle, and ovary. Rac phosphorylates a nu…	207	P31749
D	21	P65920	PKB alpha/Akt	59	63.4562	2605.82	565.15	1585.49	1:250	Rac (Related to the A and C kinases) protein kinase shows 73% and 68% to Protein Kinase C and PKA, respectively, and is also known as Protein Kinase B (PKB). It was also identified as the product of the v-akt oncogene from T-cell lymphomas. PKB mRNA is expressed in a wide variety of cell lines and has been detected in porcine brain, heart, liver, kidney, muscle, and ovary. Rac phosphorylates a nu…	207	P31749
E	23	T33920	TAFII135	135	140.404	1251.28	837.207	1044.24	1:250	Tightly associated factors (TAFs) play an essential role in transcriptional activation through their interaction with a variety of activators. TAFII135 (a.k.a. TAFII130) is a human homologue of Drosophila TAFII110, the first TAF shown to have coactivator activity. TAFII135 contains multiple glutamine-rich regions, as well as a coactivator domain (CAD). The glutamine-rich regions of TAFII135 facil…	6874	O00268

## Sheet: PKC
Blot	Lane	Antibody#	Protein	Expected	Obs	Rpt 1	Rpt 2	Ave	Dilution	Background	Locus link	Swiss Prot
D	31	D10520	drp1	27	33.0163	59628	34108	46868	1:500	In culture, cell density can have profound effects on gene expression, enzymatic activity, and cell signaling pathways. Using differential screening of cDNAs from low-passage nontumorigenic teratocarcinoma cells versus high passage tumorigenic cells, a protein was identified that is regulated in cell-density dependent manner. This protein, density-regulated protein 1 (drp1), contains putative sit…	8562	O43583
B	27	I58220	I kappa B alpha	38	38.8023	986.805	671.874	829.339	1:500	NF-kB is a transcription factor that regulates many cytokine and Ig genes involved in immune response, inflammation, and viral infections. NF-kB is induced by cytokines and lipopolysaccharide (LPS), but is inhibited by glucocorticoids. IkBa/MAD-3 inhibits the DNA-binding activity of NF-kB and related transcription factors. In THP-1 monocytic-like cells, LPS induces the phosphorylation and inactiv…	4792	P25963
B	33	J36020	JAM-1	38	38.6368	3462.52	3204.57	3333.54	1:500	Tight junctions (zonulae occludens) are critical to the maintenance of cell polarity and intercellular barriers. Protein components of the tight junctions include actin filaments, symplekin, occludin, ZO-1, ZO-2, and ZO-3. Junctional adhesion molecules, JAM-1, -2, and -3, are a new subfamily in the immunoglobulin (Ig) superfamily that colocalize with these components of tight junctions. JAM-1 was…	50848	Q9Y624
B	28	N12520	NHE-1	92	90.514	2647.74	2590.16	2618.95	1:250	The extrusion of H+ in exchange for extracellular Na+ is important for many cellular processes, such as pH homeostasis, volume regulation, and transepithelial ion and water transport. Na+/H+ exchangers (NHE) are integral membrane proteins that mediate electroneutral exchange of one Na+ ion for one H+ ion. Six NHE forms, NHE-1 thru -6, have been identified. NHE-1 and NHE-6 are widely expressed, wh…	24782	P26431
			NHE-1	92	97.366	1309.43	739.238	1024.34
B	6	P65620	p62 lck ligand	62	59.5003	1165.45	942.132	1053.79	1:500	p62 lck ligand (zeta-interacting protein (ZIP)) is a cytoplasmic protein that binds to the SH2 domain of lck (a T cell src tyrosine kinase) in the absence of a phosphotyrosine in either protein. The ubiquitously expressed p62 lck ligand contains a cysteine rich region that is similar to a zinc finger domain, a G protein binding region, a PEST sequence, and several phosphorylation sites. Deletion …	8878	Q13501
A	32	P76820	PI3-Kinase p170	170	183.35	904.716	571.462	738.089	1:250	PI3-kinase phosphorylates the D-3 position of the inositol ring of phosphatidylinositol (PtdIns), producing PtdIns(3)P, PtdIns(3,4)P2, and PtdIns(3,4,5)P3. PI3-Kinase is a heterodimer of an 85 kDa regulatory subunit (p85) and a 110 kDa catalytic subunit (p110). However, this heterodimer is only one member of a larger family of proteins with similarity to the p110 subunit. These different PI3-kina…	18704	Q61182
A	27	P82120	PIP5K gamma	87/90	84.1063	1830.19	1413.02	1621.6	1:250	Phosphoinositide turnover is a well established mechanism of intracellular signal transduction. Sequential phosphorylation of phosphatidylinositol (PtdIns) results in PtdIns(4)P (PIP) and PtdIns(4,5)P2 (PIP2). Phospholipase C (PLC) hydrolyzes PIP2 to inositol(1,4,5)P3 (IP3) which stimulates release of intracellular Ca2+. PIP2 is generated by phosphorylation of PtdIns at the D5 position of the ino…	18717	O70161
B	29	P67220	PKB alpha/Akt	59	61.566	2547.09	1956.21	2251.65	1:500	Rac (Related to the A and C kinases) protein kinase shows 73% and 68% to Protein Kinase C and PKA, respectively, and is also known as Protein Kinase B (PKB). It was also identified as the product of the v-akt oncogene from T-cell lymphomas. PKB mRNA is expressed in a wide variety of cell lines and has been detected in porcine brain, heart, liver, kidney, muscle, and ovary. Rac phosphorylates a nu…	207	P31749
D	21	P65920	PKB alpha/Akt	59	63.4562	2605.82	565.15	1585.49	1:250	Rac (Related to the A and C kinases) protein kinase shows 73% and 68% to Protein Kinase C and PKA, respectively, and is also known as Protein Kinase B (PKB). It was also identified as the product of the v-akt oncogene from T-cell lymphomas. PKB mRNA is expressed in a wide variety of cell lines and has been detected in porcine brain, heart, liver, kidney, muscle, and ovary. Rac phosphorylates a nu…	207	P31749
B	25	P16520	PKC alpha	82	83.4823	2871.61	3085.24	2978.43	1:1000	The Protein Kinase C (PKC) family of homologous serine/threonine protein kinases is involved in a number of processes such as growth, differentiation, and cytokine secretion. At least eleven isozymes have been described. These proteins are products of multiple genes and alternative splicing. PKC consists of a single polypeptide chain containing four conserved regions (C) and five variable regions…	5578	P17252
A	18	P17720	PKC beta	80	81.4055	2587.81	3335.69	2961.75	1:250	The Protein Kinase C (PKC) family of homologous serine/threonine protein kinases is involved in a number of processes such as growth, differentiation, and cytokine secretion. At least eleven isozymes have been described. These proteins are products of multiple genes and alternative splicing. PKC consists of a single polypeptide chain containing four conserved regions (C) and five variable regions…	5579	P05771
A	6	P36520	PKC delta	78	81.8251	3227.76	2606.91	2917.34	1:500	The Protein Kinase C (PKC) family of homologous serine/threonine protein kinases is involved in a number of processes such as growth, differentiation, and cytokine secretion. At least eleven isozymes have been described. These proteins are products of multiple genes and alternative splicing. PKC consists of a single polypeptide chain containing four conserved regions (C) and five variable regions…	5580	Q05655
A	10	P14820	PKC epsilon	90	95.9926	1295.99	614.683	955.336	1:1000	The Protein Kinase C (PKC) family of homologous serine/threonine protein kinases is involved in a number of processes such as growth, differentiation, and cytokine secretion. At least eleven isozymes have been described. These proteins are products of multiple genes and alternative splicing. PKC consists of a single polypeptide chain containing four conserved regions (C) and five variable regions…	18755	Q02156
B	1	P20520	PKC iota	74	70.182	4914.27	4185.59	4549.93	1:250	The Protein Kinase C (PKC) family of homologous serine/threonine protein kinases is involved in a number of processes such as growth, differentiation, and cytokine secretion. At least eleven isozymes have been described. These proteins are products of multiple genes and alternative splicing. PKC consists of a single polypeptide chain containing four conserved regions (C) and five variable regions…	5584	P41743
			PKC iota	74	76.4279	17810.6	17928.5	17869.6
B	2	P22520	PKC lambda	74	75.9259	3839.16	4436.93	4138.04	1:250	The Protein Kinase C (PKC) family of homologous serine/threonine protein kinases isinvolved in a number of processes such as growth, differentiation, and cytokine secretion. At least eleven isozymes have been described. These proteins are products of multiple genes and alternative splicing. PKC consists of a single polypeptide chain containing four conserved regions (C) and five variable regions …	5583	P41743
C	5	P15120	PKC theta	79	68.3251	1118.76	483.832	801.295	1:250	The Protein Kinase C (PKC) family of homologous serine/threonine protein kinases is involved in a number of processes such as growth, differentiation, and cytokine secretion. At least eleven isozymes have been described. These proteins are products of multiple genes and alternative splicing. PKC consists of a single polypeptide chain containing four conserved regions (C) and five variable regions…	5588	Q04759
D	25	P44120	Pleckstrin	47	44.9756	1597.45	1368.9	1483.18	1:1000	Pleckstrin was identified in platelets as a major substrate for Protein Kinase C. Both ends of the molecule are the prototypes of a widely distributed module named the "pleckstrin homology" (PH) domain that consists of seven b-strands. In pleckstrin, the PH domains are separated by 150 amino acids. PH domains are commonly found in signal transduction proteins. Although pleckstrin's role is still …	5341	P08567
			Pleckstrin	47	46.7897	2863.2	1613.32	2238.26
C	1	P57920	PRK1	120	116.571	842.085	679.463	760.774	1:1000	Members of the Protein Kinase C (PKC) family of homologous serine/threonine protein kinases are involved in a number of processes such as cell growth, cell differentiation, and cytokine secretion. PKCs are activated by Ca2+, phospholipids, diacylglycerol, phorbol esters, and proteolysis. PRK1 (PKC-Related Kinase 1, also named PKN) was originally identified in human hippocampus as a novel protein …	5585	Q16512
D	23	P63720	PRK2	140	141.386	2237.88	3299.6	2768.74	1:1000	The Protein Kinase C (PKC) family of homologous serine/threonine protein kinases is involved in a number of processes such as growth, differentiation, and cytokine secretion. PKCs are activated by Ca2+, phospholipids, diacylglycerol, phorbol esters, and proteolysis. PRK2 (PKC-Related Kinase 2), also named PKN2 or PAK-2, was originally isolated from U937 cells and human fetal brain cDNA libraries …	5586	Q16513
C	1	R20620	RACK1	36	30.3196	6890.29	6134.42	6512.35	1:2500	Several proteins which specifically bind to PKC have been classified as RACKs (receptors for activated C-kinase). RACK1 was cloned from a rat brain cDNA expression library by screening for proteins that bind PKC in the presence of phosphatidylserine, diacylglycerol, and calcium in a PKC overlay assay. By sequence homology, RACK1 appears to belong to a superfamily that includes the b subunit of G …	10399	P25388
D	38	S10320	Syndapin I	52	54.0897	643.6	594.369	618.984	1:250	Dynamin is a brain specific GTPase involved with clathrin-mediated endocytosis in the presynaptic terminal of neurons. Interactions between dynamin and cytoskeletal- and vesicle-associated proteins may be critical for various stages of endocytosis. Syndapins (synaptic, dynamin-associated proteins; Sdp) are proteins that bind the Pro-rich C-terminus of dynamin. Syndapin family proteins have a high…	29704	Q9Z0W5

## Sheet: Tyrosine Kinases
Blot	Lane	Antibody#	Protein	Expected	Obs	Rpt 1	Rpt 2	Ave	Dilution	Background	Locus link	Swiss Prot
C	3	B63620	BMX	80	70.6384	941.256	2961.64	1951.45	1:1000	BMX (bone marrow X kinase) is a cytoplasmic tyrosine kinase identified by reverse transcription of mRNA isolated from human bone marrow and mapped to the chromosomal band Xp22.2. The full length protein is 675 amino acids with a tyrosine kinase domain, an amino terminal pleckstrin domain, as well as an SH3 and SH2 domain. Direct comparison of BMX's primary sequence with other kinases showed that …	660	P51813
D	25	B80520	Btk	77	70.6252	300.446	392.018	346.232	1:250	Bruton's tyrosine kinase (Btk) is a nonreceptor tyrosine kinase whose function is critical for proper B cell development and signaling. It is a member of the Tec family of kinases which includes Tec and Itk. This family is similar to the src family in that members of both contain Src homology domains 2 and 3 (SH2 and SH3). However, Tec family members lack the N-terminal myristylation site and the…	695	Q06187
D	23	C14520	Csk	50	52.2506	1543.6	1636.45	1590.02	1:500	The csk gene encodes a protein kinase that phosphorylates several Src family kinases including p60c-src, p59fyn, p53/56lyn, p56lck, and p62yes. This phosphorylation occurs specifically at the carboxy-terminal tyrosine, Y527. Csk (c-src kinase) was identified based on its ability to phosphorylate exogenous Src in mammalian src-deficient cells. Establishment of a mouse csk- cell line revealed that …	64019	P32577
A	12	S41820	EphA4/Sek	130	122.827	14767.9	16120.4	15444.1	1:1000	EphA4/Sek is a glycosylated protein tyrosine kinase of 986 amino acids and an apparent 130kDa molecular weight. EphA4 belongs to the Eph subfamily of receptor tyrosine kinases and like many others, it has an amino–terminal ligand-binding domain exposed to the extracellar matrix. EphA4 is predominantly expressed during development (this is common in the Eph family) and because of its mRNA localiza…	13838	Q03137
B	19	F15020	FAK	125	108.519	1661.96	2383.17	2022.57	1:1000	Focal Adhesion Kinase (FAK) is a cytoplasmic tyrosine kinase that colocalizes with integrins in focal adhesions. This cellular localization is directed by a 125 amino acid sequence at the C-terminus called the "Focal Adhesion Targeting sequence" (FAT). The binding of extracellular matrix ligands to integrins triggers autophosphorylation and activation of FAK. This creates binding sites for SH2 do…	5747	Q00944
			FAK	125	115.99	3718.87	2264.41	2991.64
			FAK	125	126.304	2349.91	1267.31	1808.61
C	4	F19720	fyn	59	55.5478	16661.5	14884.8	15773.1	1:250	Stimulation of the T cell antigen receptor (TcR) results in protein tyrosine phosphorylation via non-receptor tyrosine kinases. The src-related p59fyn kinase is one such enzyme that associates with the TcR. Ligation of the TcR activates the protein kinase activity of p59fyn in various human T cells. Fyn interacts with the CD3-z chains through its N-terminal region. In turn, fyn binds other protei…	2534	P06241
E	3	J24320	JAK1	130	125.501	2658.46	3042.46	2850.46	1:250	The JAK family of receptor-associated protein kinases is directly involved in interferon (IFN) response pathways. The JAK family contains at least three members: JAK1, JAK2, and Tyk2. Each protein is approximately 130 kDa and contains a C-terminal tyrosine kinase domain, an adjacent kinase or kinase-related domain, and five other domains that are highly conserved among family members. In several …	3716	P23458
D	6	L05620	Lyn	56	61.2187	3026.24	2559.01	2792.62	1:250	Lyn is a 56 kDa cytosolic tyrosine kinase that belongs to the Src family of kinases. In addition to Src, this family includes lck, Fgr, Hck, Blk, Yes, fyn, and Yrk kinases. The lyn gene was isolated from a human placenta cDNA library and later found in a variety of cell types. Similar to other members of the Src family of tyrosine kinases, Lyn has been implicated in the regulation of cell signali…	4067	P07948
D	34	F25020	Phospho-FAK (Y397)	125	126.451	952.105	859.653	905.879	1:1000	Focal Adhesion Kinase (FAK) is a cytoplasmic tyrosine kinase that colocalizes with integrins in focal adhesions. This cellular localization is directed by a 125 amino acid sequence at the C-terminus called the "Focal Adhesion Targeting" sequence (FAT). The binding of extracellular matrix ligands to integrins triggers autophosphorylation at Tyr-397, and activation of FAK through phosphorylation of…	5747	Q05397
B	8	P47120	PYK2/CAK beta	116	108.938	1063.91	1308.41	1186.16	1:1000	Protein Tyrosine Kinase 2 (PYK2, CAKb, RAFTK) is a 116 kDa protein that belongs to the FAK family of tyrosine kinases. Although ubiquitously expressed, PYK2 is most abundant in brain. Like FAK, PYK2 is localized at cell-cell contacts. However, PYK2 is unique because it is rapidly activated by signals that elevate intracellular Ca2+ and by Protein Kinase C activation. It is thought that PYK2 links…	50646	P70600
D	27	R61120	Ron alpha	40	39.6337	5330.67	7599.87	6465.27	1:250	RON (recepteur d'origine Nantaise) is a tyrosine kinase receptor for MSP (Macrophage Stimulating Protein) that belongs to the hepatocyte growth factor receptor family. RON is synthesized as a single chain glycosylated polypeptide of 1400 amino acids that is cleaved upon maturation into a 150 kDa b-subunit with the kinase activity and a 40 kDa a-chain. Both chains are linked by disulfide bonds and…	4486	Q04912
			Ron alpha	40	41.5887	2779.41	6291.67	4535.54
B	34	T20220	tyk2	135	132.315	1439.3	1887.63	1663.46	1:1000	Tyk2 is a widely expressed protein tyrosine kinase (PTK) of 1187 amino acids (135kDa). The N-terminal kinase-related domain of tyk2 shows 54% identity to the kinase-related domain of the JAK1 kinase. Surprisingly, the catalytic region of JAK1 shares more sequence identity to tyk2 than it does with JAK2 kinase. The similarity of structure between tyk2 and JAK1 suggests that both may be involved in…	7297	P29597
C	21	Y24420	YAP	74	67.9875	4721.06	4634.99	4678.03	1:1000	Yes is a member of the Src family of tyrosine kinases. The cellular gene was initially identified as a homologue of v-yes, the oncogene of avian sarcoma virus Y73. At least nine different Src family members have been identified. Yes, fyn, and Src are widely expressed in a variety of cell types, while the remaining members are primarily expressed in hematopoietic cells. Members of this family have…	10413	P46937
A	10	Y35320	Yes	62	64.5353	2609.26	2354.54	2481.9	1:5000	Yes is a member of the Src family of tyrosine kinases. The cellular gene was initially identified as a homologue of v-yes, the oncogene of avian sarcoma virus Y73. At least nine different Src family members have been identified. Yes, fyn, and Src are widely expressed in a variety of cell types, while the remaining members are primarily expressed in hematopoietic cells. Members of this family have…	7525	P07947
C	11	Z24820	ZAP70 Kinase	70	68.3265	1715.61	1530.05	1622.83	1:5000	ZAP70 is a protein tyrosine kinase (PTK) that associates with the z subunit of the T cell antigen receptor (TCR) and undergoes tyrosine phosphorylation following TCR stimulation. ZAP70 contains two SH2-like domains with the PTK domain being at the C-terminus. It appears that both ZAP70 and Syk are recruited to the phosphorylated CD3 and z subunits after TCR stimulation. The src-family PTKs, lck, …	7535	P43403

[truncated: 8 more sheets: Adaptors and TKs, Protein phosphatases, GTPases and regulators, Calcium Signaling, Cell cycle, Apoptosis, Membrane Reserch, Other Functions]
