# Supplementary material for: A large-scale proteomic analysis of human embryonic stem cells
Source: BMC Genomics. 2007 Dec 27;8:478. doi: 10.1186/1471-2164-8-478 (PMC2211323; doi:10.1186/1471-2164-8-478)
Supplement: Additional file 3 — Comparison of proteomic and transcriptional profiles of hESCs. [file 1471-2164-8-478-S3.xls]

## Sheet: Final
	Name	Protein	mRNA
Pluripotency	Oct3/4	+++	++
	PTEN	++++	++
	Stat3	+++	++
	Stat2	+++	++
	PI3-Kinase	+++	+
	Yes	++	++
	GSK3b	++	++
	RAFT1/FRAP	++	++
	PKBa/Akt	++	+
	FGF2	++	+
	Smad2	++	++
	Akt	+	+
	RPS6KB	+	++
	p38 Hog MAP kinase	++	*
	S6 Kinase p70 (59)	+	++
Cell surface	Flotillin-2/ESA	+++	+++
	Connexin-43	++	+++
	E-Cadherin	++	+++
	Ninjurin	++	++
	JAM-1	++	++
	Thrombin Receptor/PAR1	++	+
	R-Cadherin	++	+
	Integrina2	++	+
MAPK	pan ERK	++++	++
	MEK1	++++	++
	Rsk	++++	++
	ERK2	++++	++
	MEK2/Map2k2	+++	+++
	MST3/STK25	+++	+++
	ERK1	+++	++
	CDC42	+++	++
	C-Raf	++	++
	p38 alpha/SAPK2a	++	-
	G3BP	++	+++
	TFII-I/GTF2IRD1	++	++
	MST1/STK4	++	++
	MKP2/Dusp4	++	++
	Ras	++	++
	Phospho-p38MAPK (T180/Y182)	++	+
	pan-JNK/SAPK1	++	+
	Inhibitor2/PPP1R2	++	++
	ABP-280	++	++++
	14-3-3 epsilon/YWHAE	++	++
	MAPKAPK-5	+	++
	TAO1	+	*
	PBK	+	++
	MKK3b/Map2k3	+	+
PKA	drp1/DENR	++++	+++
	PKA RI	++	++
	TAFII135	++	++
	PKA RII beta	++	++
	NHE-1/Slc9a1	++	++
	AMPK beta/Prkab1	+	+
	PKB alpha/Akt	++	+
	AKAP121/S-AKAP84	+	+
PKC	drp1/DENR	++++	+++
	RACK1/GNB2L1	+++	++++
	JAM-1/F11R	++	++
	PKC iota	++	++
	PRK2	++	++
	PKC delta	++	++
	PKC beta	++	++
	NHE-1/SLC9A1	++	++
	PIP5K gamma	++	++
	PKB alpha/Akt	++	+
	p62 lck ligand	++	+
	Pleckstrin	++	+
	I kappa B alpha	+	++
	Syndapin I/PACSIN1	+	++
	PKC theta	+	+
	PI3-Kinase p170	+	+
Tyrosine kinase	PP2A Catalytic alpha	++++	+++
	Ezrin	++++	+++
	Annexin II	++++	+++
	Phospholipase C gamma 1	++++	+++
	Cdk1/Cdc2	++++	+++
	GRB2	++++	++
	Clathrin Heavy Chain	++++	++
	fyn	++++	+
	NCK	+++	++
	pp120	+++	++
	PI3-Kinase	+++	++
	Crk	+++	++
	Annexin I	+++	+
	Dynamin	+++	+
	beta-Catenin	+++	+
	p130 Cas	+++	+
	G3BP	++	+++
	Sam68	++	+++
	Connexin-43	++	+++
	SHC	++	+++
	sigma 3A	++	+++
	FAK	++	+++
	SCAMP1	++	++
	YAP	++	++
	STRAP	++	++
	Ras-GAP	++	++
	PTP1D/SHP2	++	++
	Reps1	++	++
	Csk	++	++
	Yes	++	++
	80K-H	++	++
	Lyn	++	++
	SHPS-1	++	++
	Caveolin 1	++	++
	GCIP	++	++
	TFII-I	++	++
	Dynamin II	++	++
	tyk2	++	++
	ASAP1	++	+
	GRB14	++	+
	PTP1C/SHP1	++	+
	KAP3A	++	+
	HAX-1	+	+++
	Phospho-FAK (Y397)	+	+++
	Dok1/p62dok	+	++
	5-Lipoxygenase	+	+
	AMPK beta	+	+
	AFAP	+	+
	Paxillin	+	+
	PI3-Kinase p170	+	+
Apoptosis	Hsp60	++++	++++
	CAS	++++	+++
	FACTp140	++++	+++
	Caspase-3/CPP32	++++	+++
	Beclin	++++	++
	PTEN	++++	++
	UbcH6	++++	+
	Smac/DIABLO	++++	+
	PARP	+++	+++
	Ku80	+++	+++
	MST3	+++	+++
	NUDT5	+++	+++
	Btf	+++	+++
	hILP/XIAP	+++	+++
	IKK gamma	+++	++
	Caspase7/MCH-3	+++	+
	MST1	++	++
	CTCF	++	++
	Ufd2/E4	++	++
	FBP	++	++
	Bcl-x	++	++
	DFF45	++	++
	TAFII135	++	++
	Smad2/3	++	++
	Bcl-x	++	++
	IKAP	++	++
	53BP2	++	++
	p53	++	++
	Bid	++	++
	PKB alpha/Akt	++	+
	Nip1	++	+
	Caspase2/ICH-1L	++	+
	Phospho-p38MAPK	++	+
	Bax	++	+
	DNA Polymerase epsilon cat.	++	+
	RIP	++	+
	APP-BP1	+	+++
	DAP Kinase	+	+++
	DAP3	+	++
	PMF-1	+	++
	Smad4D	+	++
	MAPKAPK-5	+	++
	RAP30	+	++
	Apaf-1	+	++
	PI31	+	++
	ALDH	+	++
	AIP1	+	++
	Nek2	+	++
GTPase	ARF-3	++++	++
	Rab5	++++	++
	Rap2	++++	++
	Rab27	++++	+
	Ran	++++	++
	RhoGDI	++++	+
	AF6	+++	++
	CDC42	+++	++
	MYPT1	+++	++
	Dynamin	+++	+
	Ral A	+++	+++
	Rab11	+++	++
	G beta	+++	+++
	GGA3	++	++
	SRP54	++	+++
	Rab4	++	+
	Reps1	++	++
	Ras	++	++
	RanBP1	++	++++
	CDC42GAP	++	++
	ASAP1	++	+
	Dynamin II	++	++
	Rho	++	+
	Rab8	++	++
	Rac1	++	+++
	Exportin-1/CRM1	++	+++
	G3BP	++	+++
	Gap1m	++	+
	Ras-GAP	++	++
	Rabaptin-5	++	++
	Rab24	+	++
	ABR	+	++
	p116Rip	+	++
	Syndapin I	+	++
	GIT1	+	+
	IQGAP1	+	+++
	Rap1	+	++
Cell cycle	Ubc9	++++	++++
	BM28	++++	+++
	Bub3	++++	+++
	Cdk1/Cdc2	++++	+++
	Stathmin/Metablastin	++++	++
	SRPK1	++++	++
	KAP	++++	++
	DRBP76	++++	++
	DHFR	++++	++
	TOK-1	++++	++
	V-1/myotrophin	++++	++
	DNA Polymerase delta	++++	++
	ICBP90	++++	++
	ECA39	++++	++
	PTEN	++++	++
	UbcH6	++++	+
	p45/SUG1	+++	+++
	p54nrb	+++	+++
	SGT1	+++	+++
	STI1	+++	+++
	Cdk7	+++	++
	RBBP	+++	++
	UbcH7	+++	++
	p36	+++	++
	MAD2	+++	++
	HsORC4	+++	+
	RanBP1	++	++++
	p19Skp1	++	++++
	FIN13	++	+++
	Exportin-1/CRM1	++	+++
	ILK	++	+++
	PCNA	++	+++
	MCM5	++	+++
	Phospho-Cdc2 (Y15)	++	+++
	CDC37	++	+++
	Nicastrin	++	++
	CTCF	++	++
	Ufd2/E4	++	++
	FEN-1	++	++
	FBP	++	++
	eIF-5a	++	++
	Casein Kinase II alpha	++	++
	Cyclin A	++	++
	HEC	++	++
	VCP	++	++
	Eg5	++	++
	p38 alpha/SAPK2a	++	++
	Cdk2	++	++
	CUL-2	++	++
	Chk2	++	++
	PP5/PPT	++	++
	RAFT1/FRAP	++	++
	53BP2	++	++
	CDC27	++	++
	p53	++	++
	RCC1	++	++
	Bog	++	++
	Cyclin D3	++	++
	GCIP	++	++
	TREX1	++	++
	Rb2	++	++
	hRAD9	++	+
	SRPK2	++	+
	DNA Polymerase epsilon cat.	++	+
	Rb	++	+
	Phospho-p38MAPK (T180/Y182)	++	+
	MAD2B/Rev7	+	+++
	AIM-1	+	+++
	APP-BP1	+	+++
	p21-Arc	+	+++
	CUL-1	+	+++
	MCM4	+	+++
	MAPKAPK-5	+	++
	RAP30	+	++
	Arp3	+	++
	DBP2	+	++
	PI31	+	++
	B56 alpha	+	++
	NBS1	+	++
	Lamin A/C	+	++
	PBK	+	++
	CDC25B	+	++
Protein phosphatases	PP2A Catalytic alpha	++++	+++
	KAP	++++	++
	PTEN	++++	++
	MYPT1	+++	++
	FIN13	++	+++
	VHR	++	++
	PTP1D/SHP2	++	++
	Inhibitor 2	++	++
	PP5/PPT	++	++
	SHPS-1	++	++
	MKP2	++	++
	Methylesterase-1	++	++
	PTP1C/SHP1	++	+
	PTP1B	+	++
	B56 alpha	+	++
	CDC25B	+	++
Cell adhesion	drp1	++++	+++
	PTEN	++++	++
	Paxillin	++++	+
	VASP	+++	+++
	Flotillin-2/ESA	+++	+++
	pp120	+++	++
	AF6	+++	++
	beta-Catenin	+++	+
	p130 Cas	+++	+
	Mena	+++	+
	Connexin-43	++	+++
	Cofilin	++	+++
	Flotillin-1	++	+++
	ILK	++	+++
	E-Cadherin	++	+++
	ZO-1	++	+++
	JAB1	++	++
	Calreticulin	++	++
	gamma-Catenin	++	++
	Ninjurin	++	++
	JAM-1	++	++
	LR11/SorLA/gp250	++	++
	R-Cadherin	++	+
	Integrin alpha 2/VLA-2	++	+
	VAP33	++	+
	p21-Arc	+	+++
	N-Cadherin	+	+++
	Phospho-FAK (Y397)	+	+++
	Laminin B2	+	+++
	beta-Dystroglycan	+	++
	Arp3	+	++
	alpha-Catenin	+	++
Cytoskeleton	Rac1	++++	+++
	Ezrin	++++	+++
	Bub3	++++	+++
	Annexin II	++++	+++
	Stathmin/Metablastin	++++	++
	FLAP	++++	++
	EBP50	++++	++
	L-Caldesmon	++++	++
	PTEN	++++	++
	EB1	+++	+++
	Moesin	+++	++
	CDC42	+++	++
	MYPT1	+++	++
	ENC-1	+++	++
	Annexin I	+++	+
	Dynamin	+++	+
	ABP-280	++	++++
	Cofilin	++	+++
	E-Cadherin	++	+++
	ZO-1	++	+++
	CLIP-115	++	++
	Dynactin	++	++
	Reps1	++	++
	CRP1	++	++
	KIF2	++	++
	GSK-3 beta	++	++
	Eg5	++	++
	KIF3B	++	++
	JAM-1	++	++
	p150Glued	++	++
	Gelsolin	++	++
	Coilin	++	++
	Annexin VI	++	++
	GMAP-210	++	++
	Annexin IV	++	++
	PIP5K gamma	++	++
	GGA3	++	++
	Dynamin II	++	++
	DMPK	++	+
	Dystrobrevin	++	+
	Dematin	++	+
	KAP3A	++	+
	VAP33	++	+
	Nestin	+	+++
	p21-Arc	+	+++
	N-Cadherin	+	+++
	DAP Kinase	+	+++
	Annexin XI	+	++
	IAK1	+	++
	Annexin VII	+	++
	beta-Dystroglycan	+	++
	Arp3	+	++
	Syndapin I	+	++
	alpha-Catenin	+	++
	Lamin A/C	+	++
	Paxillin	+	+
	ZIP Kinase	+	+
	EB3	+	+
Membrane related	Rac1	++++	+++
	Lamp-1	++++	+++
	Stathmin/Metablastin	++++	++
	p47A	++++	++
	Rab5	++++	++
	Clathrin Heavy Chain	++++	++
	EBP50	++++	++
	Rab27	++++	+
	Rab11	+++	++
	alpha-/beta-SNAP	+++	++
	LCB1	+++	++
	Vti1b	+++	++
	BiP/GRP78-	+++	++
	GS27	+++	++
	LAP2	+++	++
	Prenylcysteine Lyase	++	++++
	Connexin-43	++	+++
	p115	++	+++
	Prostasin	++	+++
	sigma 3A	++	+++
	SCAMP1	++	++
	SNX2	++	++
	GS28	++	++
	Tim23	++	++
	GS15	++	++
	Golgin-84	++	++
	Rabaptin-5	++	++
	Vesl-1L	++	++
	Syntaxin 4	++	++
	COMD	++	++
	Adaptin beta	++	++
	GAD67	++	++
	FPTase beta	++	++
	Adaptin gamma	++	++
	Bet1	++	++
	GGA3	++	++
	mEPHX	++	++
	Adaptin alpha	++	+
	SNX1	++	+
	Aralar	++	+
	Syntaxin 6	++	+
	PITP alpha	++	+
	Nedd4	++	+
	Pleckstrin	++	+
	GM130	+	++++
	PDI	+	+++
	IQGAP1	+	+++
	FPTase alpha	+	+++
	PEX5	+	++
	AP50	+	++
	Rab24	+	++
	OXA1Hs	+	++
	Syndapin I	+	++
	Kanadaptin	+	++
	PEX1	+	++
	Na,K ATPase beta 2	+	+
	MKK3b	+	+
Nucleus and nuclear transport	FBP	++	++
	eIF-5a	++	++
	HIF-1 alpha	++	++
	Stat1 (Cterminus)	++	++
	DSIF	++	++
	IP3R-3	++	++
	Ufd1L	++	++
	Stat2	++	++
	Cdk2	++	++
	LSF	++	++
	CUL-2	++	++
	TAP	++	++
	TAFII135	++	++
	No55	++	++
	BAF47	++	++
	ZBP-89	++	++
	PP5/PPT	++	++
	IKAP	++	++
	Coilin	++	++
	IKK gamma	++	++
	TFII-I	++	++
	Hsp40	++	++
	IKK beta	++	++
	TREX1	++	++
	Mxi-1	++	++
	Annexin XI	+	++
	LITAF	+	++
	PMF-1	+	++
	DNA Topo I	+	++
	I kappa B alpha	+	++
	RAP30	+	++
	HspBP1	+	++
	SIP1	+	++
	DBP2	+	++
	AIB-1	+	++
	NF-kappa B p65	+	++
	Lamin A/C	+	++
	TTF-I	+	++
	LXR	+	++
	HIF-1 beta/ARNT1	++	+
	hPrp16	++	+
	Mre11	++	+
	hRAD9	++	+
	Jun	++	+
	hPrp17	++	+
	SMN	++	+
	DNA Polymerase epsilon cat.	++	+
	ZFP-37	+	+
	ZIP Kinase	+	+
	Stat5A	+	+
	HSF4	+	+
Calcium Signaling	Annexin II	++++	+++
	NUDT5	+++	+++
	L-Caldesmon-65KD	+++	++
	Annexin I	+++	+
	Calnexin	++	+++
	Calreticulin	++	++
	IP3R-3	++	++
	Cab45	++	++
	Phosphatase Methylesterase-1	++	++
	Annexin VI	++	++
	NHE-1-90KD	++	++
	Annexin IV	++	++
	CASK	++	+
	DAP Kinase	+	+++
	Annexin VII	+	++
	AIP1	+	++
	GCAP-1-22KD	+	+
	Calretinin	+	+
	Protein expression level: >10,000: ++++; 5,000-10,000: +++; 1,000-5,000:++; 100-1,000: +
	mRNA gene expression level: >5,000:++++; 1,000-5,000: +++; 100-1,000: ++; 30-100: +
	*: not included in the gene expression array
